# Supplementary material for: Extracting replicable associations across multiple studies: Empirical Bayes algorithms for controlling the false discovery rate
Source: PLoS Comput Biol. 2017 Aug 18;13(8):e1005700. doi: 10.1371/journal.pcbi.1005700 (PMC5576761; doi:10.1371/journal.pcbi.1005700)
Supplement: S1 Data — (ZIP) [file pcbi.1005700.s012.zip]

Archive with 9 entries (7 files):
- supplementary_data/
- supplementary_data/submission_code/
- supplementary_data/submission_code/cancer_deg_pvals.txt
- supplementary_data/submission_code/geo_cancer_data_genepvals_analysis_results_use_power.RData
- supplementary_data/submission_code/hla_pvals.txt
- supplementary_data/submission_code/run_samples.R
- supplementary_data/submission_code/SCREEN_code_for_submission.R
- supplementary_data/submission_code/simulation_functions.R
- supplementary_data/submission_code/twogroups_methods_for_submission.R
