# Supplementary material for: Extracting replicable associations across multiple studies: Empirical Bayes algorithms for controlling the false discovery rate
Source: PLoS Comput Biol. 2017 Aug 18;13(8):e1005700. doi: 10.1371/journal.pcbi.1005700 (PMC5576761; doi:10.1371/journal.pcbi.1005700)
Supplement: S1 Data — (ZIP) [file pcbi.1005700.s012.zip › supplementary_data/submission_code/cancer_deg_pvals.txt]

GSE10072	GSE12452	GSE12453	GSE14245	GSE14407	GSE14520	GSE19804	GSE20189	GSE20347	GSE20437	GSE22529	GSE2549	GSE26566	GSE26910	GSE2719	GSE27562	GSE28735	GSE32665	GSE4107	GSE4115	GSE4290	GSE5764	GSE6344	GSE6691	GSE7803	GSE8671	GSE9476	GSE9574	GSE9750
Unknown	0.708279709954131	0.737049293124277	0.999814402555594	0.0188051934651649	0.00464942630624323	0.99999999999998	0.0423377819944255	0.648014421565135	0.373664898330606	0.228942165310896	0.0176982315734231	0.984354244230031	0.930534410928153	0.454702933725676	0.666265334446595	0.983699033502957	0.998597716104049	0.996703972146048	0.019181217305148	0.966414102325327	0.00222114696719753	0.63279452473143	0.999694046155958	0.999765549767942	0.954956249140008	0.999994656373085	0.0242152500402047	0.865212182575751	0.99237900752369
A1CF	0.533067137779908	0.840375904787663	0.28360132875094	0.975861041835714	0.110187911279724	1	0.0257415962483651	0.207091874550676	0.865438019446776	0.354253273705388	0.0139647674036039	0.958581518853083	1	0.85588968752123	0.994757553314575	0.761542916136088	0.999999277360182	0.0127544264741263	0.997308077521964	0.580647670385602	0.861162674075905	0.198791321978683	0.999932486583003	0.99469988380557	0.999990397286474	0.999999999999877	0.133733065071927	0.699472259301593	0.99999012082241
A2M	1	0.164139339599331	1.94334807750166e-08	0.971129266007175	0.0355945548887685	1	0.99999999981291	0.14874267719391	0.628858722890118	0.721852940197561	0.0379170494292688	0.976802259758296	1	0.921543623156434	0.961952042316841	0.874468052423988	0.626355940856252	0.999999999440848	0.00681646558705572	0.494474906086898	1.39142521957873e-08	0.337782821332648	2.91261115619653e-05	0.2030612023567	0.85851452248737	0.999999998331524	0.0716792140230366	0.23488070138347	0.989857673006351
A4GALT	0.483071539531398	0.999864755905217	0.609704783369541	0.859504909766769	0.0115533051093621	0.999999999999996	0.511122273980379	0.0828929761928802	0.528895329603942	0.248107262275915	0.0489605835685158	0.996743918571324	2.02155814523092e-07	0.471946523206746	0.830583340849212	0.984300732492589	0.00351869342495891	0.999810751353733	8.41858700030175e-05	0.995924505172568	0.132880585762721	0.913476729562646	0.368842182736102	0.811032848643719	0.00206764810482658	0.913078510113726	0.792604907484105	0.203618424291188	0.37047947491207
A4GNT	0.988004180940598	0.503263385378239	0.00702650992934537	0.317872127128056	0.495920524172139	0.608840654506217	0.415743154819595	0.449951370508985	0.997460589519692	0.0946385140832178	0.0602941992637501	0.980317261743302	0.993306305028599	0.0674577720888372	0.913433035730985	0.908397601982964	0.328616292979799	0.0434115753485305	0.0641776668453088	0.743762546997894	0.575747974680279	0.0352600311009616	0.995964384195265	0.903333231429532	0.995977793041132	0.756398017797981	0.0683365797587754	0.283156585234342	0.999673480627546
AAAS	0.00700000766538264	0.571371426559731	0.86252871397292	0.241511484671642	0.00703244571022428	0.890463846536944	1.27501580954369e-07	0.340117537549249	0.00748066313171055	0.0429165972465555	0.430808191621616	0.850461546137095	0.705688840766646	0.724156705517798	0.286625473293149	0.313966969966515	0.995565412933019	3.94474360616054e-06	0.0203909918992019	0.910337295204117	0.000101517731791561	0.587942867465204	0.579906574792178	0.866289372448234	0.785062708843913	2.50591961329912e-06	0.672251368639538	0.527271689462996	0.0107762450748873
AACS	9.4449802354734e-07	0.107516773997617	0.372947045648431	0.413274135115675	0.0279829878093136	2.4237722038853e-33	4.25791273908897e-08	0.999696110829271	0.999300968874054	0.0652021452888264	0.105518907645428	0.0216289604880839	1.0038298848113e-15	0.293224603186149	0.982163642782093	0.000516735591141059	0.190742828031577	9.47130918336585e-05	0.999479301484471	0.661344554941161	0.999999999648115	0.445218210661447	0.818456840039407	0.77835026835783	0.718617878517273	0.000258713780387695	0.186153895220013	0.119779074448256	0.96724278310695
AADAC	0.999540021930091	0.983216531858416	0.87437391661404	0.472193376207499	0.4772566229421	0.999999999999984	0.999957986339896	0.608151065950142	0.931344157641606	0.499004538479786	0.0282406985364414	0.831142764145065	1	0.350906333978366	0.999827281714294	0.791655265447587	0.436246137364947	0.586211609315321	0.702681586429041	0.660603913398893	0.936963081707958	0.296369417272237	0.96145418321827	0.993625060844426	0.900409939118464	0.0934064692378768	0.117592222661016	0.525972012429957	0.986796864565427
AAGAB	0.0142390090190838	0.115839549462786	0.102922022632384	0.221123378942507	0.0192493624877551	1.11031033109771e-18	0.00165680638952144	0.88411310192222	0.0398242113622529	0.400622908871404	0.469328954897562	0.327112544868718	4.07483585163761e-10	0.446164814393175	0.295568654138127	0.0255738499383971	0.02576289430581	0.999912521089913	0.933138437771099	0.683848093107373	0.998895175570373	0.142063160415738	0.999543917615372	0.427787607900476	0.121918636176574	0.879628101496424	0.0392367610214828	0.457353042201177	0.00318694548694434
AAK1	0.990374404701641	0.479816256429134	0.00815707078767228	0.850292206159937	0.016234398084751	0.999999745340534	0.142273967912662	0.771197773279433	0.00257272581310169	0.292733006718926	0.158177048856363	0.803228775232039	0.145411223468159	0.639828147004432	0.969012028652133	0.98139364530809	0.970851707539651	0.0930487832155874	0.100592537905747	0.956066846138013	0.999999999999976	0.0966704022132144	0.999927832520727	0.991974564172687	0.74210591620862	0.999999999999263	0.00775285126527235	0.163202322935856	0.80009921784551
AAMDC	0.999999993139961	0.880076545012976	0.000337716161567115	0.0321389949375694	0.93531941097887	0.000385672934396946	0.999998205409124	0.248163116125362	0.960668728950411	0.182732099315351	0.0621501115081963	0.492857690867225	0.999999535617013	0.474030822275852	0.935279671534806	0.326872107758304	0.869805670929717	0.999999948853485	0.151876951071881	0.788425955180541	9.92689422365154e-08	0.682712539519914	0.986837014339766	0.308013831530993	0.999603896070565	0.995061435590576	0.000818542188760666	0.173251104171589	0.926940461234608
AAMP	3.08011496789208e-05	0.804666721862593	5.32381685180062e-10	0.870067788260221	0.00508688900001628	0.0570972984052987	0.000583193005531158	0.784458003778712	0.741489284748445	0.143144340842252	0.544910563738458	0.00928861238173473	0.00557234953744095	0.911274178158867	0.990488765855711	0.028605840699087	0.00011571732409099	1.08598961534996e-10	0.99518030444652	0.011747083410004	0.00288014174630346	0.293665714332438	0.770690451343479	0.737151333279089	0.0257042492347172	7.06445492417068e-05	0.975180131825828	0.240820838722645	0.972753985159868
AANAT	0.472969047519133	0.941663410372523	0.0641996566946215	0.450741487383001	0.412606932829847	0.862268128948765	0.176018981817039	0.0338029882618346	0.999179150289645	0.303132663783677	0.0223704347781659	0.888818334637115	0.467512833990658	0.948087414979835	0.945493790891407	0.903646972350526	0.957950013079981	6.13891722961237e-07	0.0207378133568703	0.569549276314516	0.027746002797162	0.266850152113482	0.176089149478303	0.860365611138355	0.0209217385145286	0.945951193377992	0.120993735900733	0.855473648585806	0.991768051699636
AAR2	0.979581571401383	0.00366849878784375	0.000561198622340838	0.411089190657121	0.986170732229532	1.21211006792798e-26	0.979261070350855	0.99664922473156	6.98023737607939e-06	0.0214588524125501	0.738697109688177	0.980593486792968	0.061172814990997	0.554599612502494	0.273463253848721	8.11223641839444e-08	0.219258799599252	0.00392755202198187	0.263656289135867	0.180759735724449	8.96406158601263e-06	0.297002977715901	0.266578734268997	0.00427925321604582	0.868106031891571	7.49678606230272e-07	0.0508000210099	0.0520112248246022	0.511883049563398
AARS	7.0578170363942e-09	0.00181499795635535	0.94491215050118	0.140860974188995	0.324251114533749	9.10334845472112e-09	4.27590843233118e-10	0.998363103277351	2.02625528353043e-08	0.000699508820610595	0.184797685193213	0.000362961312374853	0.00654676209521061	0.266276346431977	0.49579395302344	0.410628367082317	0.269857798459317	0.021234540015271	0.0320179035362839	0.116771485239323	0.999851913327118	0.716737943062249	0.996712423905481	0.789138515793415	0.000206008573282423	9.93428969643057e-12	0.860689194340768	0.0615169591396644	4.68392525019121e-09
AASDHPPT	1.52315562186014e-06	0.119754495188779	0.0536843554023113	0.082281282613547	0.982619557810038	2.40577623691771e-09	0.00982154877446509	0.89203639443723	0.860495982666993	0.687578075423468	0.450095050451879	0.00186216074059534	0.963121123107998	0.862633078312253	0.038100995265206	0.00157144757852589	0.948932612096282	9.99717294179542e-10	0.277726994331262	2.87354564139989e-05	0.999625914129829	0.10230090665259	0.588527438020459	6.06968432078541e-05	0.99797890853341	1.88701512737488e-08	0.793334007417133	0.0634500434236746	0.955051569885068
AASS	0.999974511813824	0.428041925420938	0.962641314511714	0.00187306679909812	0.460972015493314	1	0.999816362805524	0.827932796583239	0.782546453062258	0.787185118917863	0.489679782896989	0.069352638953453	1	0.999116626191096	0.000331975017576433	0.269299744549383	0.997258310683591	0.999999988897313	0.350609174279451	0.726680088671626	4.55456562163208e-09	0.621726748925696	0.999892162561874	0.976348775203416	0.9729357786309	0.982381441134564	0.806696848507318	0.786370163100536	0.996172273152452
AATF	3.453948649119e-10	0.00204637529185882	0.107623339698171	0.2117030901193	0.172499199266219	1.44117080454246e-34	1.35877740669704e-05	0.919481468470766	0.000207147974984887	0.0188725417514221	0.823185447877971	0.0449309673465649	6.18480346702984e-08	0.10224338204997	0.00695287731420507	0.0940665275499456	0.000576039693635247	7.95453251567917e-05	0.415666644939811	0.631116682205577	1.56505193913968e-08	0.0989579451676376	0.248109727224129	7.44498658284759e-05	0.297711995504014	1.86746930737915e-14	0.170273381266808	0.132685395110542	3.66372551211877e-07
ABAT	0.981349002012929	0.999999192910225	0.501022486706383	0.517804009575072	0.0623315414200635	1	0.000846248743153206	0.255867474556764	0.999999963787787	0.290054604566958	0.164631993878555	0.638911769776585	1	0.252446896102874	0.994265059344466	0.104448419537806	0.99999998476304	1.18753784541816e-07	0.999915507028231	0.675654574379133	0.0910183481271922	0.222001380743997	0.999999999728609	0.442411834032415	0.192515818004202	0.999997026437929	0.949604134220246	0.0662031121168265	0.953811751458839
ABCA1	0.9999993320422	0.144025891805383	0.882261960004512	0.785169098597098	0.0170572989058961	0.999999999999996	0.999874551605114	0.00174864266454041	0.00439731151566162	0.908895179502875	0.0166545825352617	0.375562333530153	1	0.153782237721246	0.00919213274733855	0.0448394878070955	4.72819559248078e-05	0.96834058046371	0.0296769425612841	0.540520228486965	4.0993899801697e-21	0.828922760078584	1.05844269703471e-05	0.455429829272315	0.000511565282405292	0.999999745036067	0.28125033539783	0.811350461842721	0.670361208933037
ABCA12	1.34152939273506e-07	0.520649446069701	0.427820965739922	0.651259981602016	0.112314878344315	0.508124726895059	7.4265634983648e-10	0.0690168326686743	0.0145183157604	0.66970251082736	0.0145535280999681	0.457881668457541	0.986714633797774	0.224150412427594	0.190748304155154	0.12929290631855	7.84037031828635e-08	0.277006073263145	0.621532355291832	0.96800793847822	0.35915072732824	0.246948667233417	0.366201602863532	0.99997346403343	0.73528630150242	0.00048460854630893	0.116065259857514	0.27648378765371	0.999902984544524
ABCA2	0.230935688511244	0.926814519403827	0.000127381216453392	0.648404955241721	0.00283888097810303	0.999999999999994	0.0419502141394587	0.0564301370124039	0.779072973600936	0.0506631668015438	0.092370893450356	0.89313665053232	0.875584380388168	0.262961564090756	0.821550410179798	0.989612424818527	0.354404412432945	0.938365443143462	0.0140066359266424	0.757993539089667	0.999999999972656	0.29493700263966	0.948197849315666	0.945556011771302	0.93062551454735	0.102418992097389	0.13097530833359	0.751547158794074	0.64913549123594
ABCA3	1	0.000374699816321726	3.60768920006605e-07	0.0275556978177466	0.0122676452448877	0.137547469407249	0.999999999979228	0.403657585352517	0.818235380052523	0.0112699290967965	0.0160689375770557	0.975327633612265	4.14291232708059e-13	0.360931479322354	0.997202548527123	0.928794939771996	0.999999981013171	0.999999999875499	0.00943628814649588	0.291253641460618	0.999999495400229	0.711524860610706	0.00463501524776851	0.8304958787166	0.631031086094574	0.91791126751725	0.104472977705735	0.118590023534077	0.443676674039984
ABCA4	4.91026899494614e-07	0.940518546091933	0.0222331597416372	0.357594920517254	0.0144167809477355	0.999980788245139	1.10724608253227e-06	0.0724494719437015	0.382939537164116	0.111808764458417	0.0675479828850561	0.287778441751134	0.980198313495035	0.979775277420162	0.974303161792336	0.635514330287365	0.775770821400475	1.08456516481774e-12	0.30652133170254	0.226969662586978	0.890480259917613	0.954667251520192	0.999915610688068	0.870686911754034	0.383468751508094	0.53407748167455	0.102762032569728	0.549871542953898	0.492014465221378
ABCA5	0.965143316339508	0.956336989086108	0.764311206432476	0.759016351096856	0.999368206251432	0.999395602877874	0.632832410266795	0.589697988956049	0.999999455951118	0.97571971816523	0.0045552177728245	0.984318234305102	0.999999999999932	0.908361541197311	0.892928952438656	0.0995547871804861	0.999999976234839	0.999999999999526	0.756935171963945	0.278778154100447	0.999999999994068	0.968496940556327	0.995573302581459	0.00139499905284123	0.897074914704284	0.999999999999995	0.847166140598706	0.758630390730245	0.999987975102687
ABCA6	1	0.907442585197842	0.305204482854444	0.216467784083879	0.964598931086353	1	1	0.882773419683197	0.96176805101659	0.663259505474632	3.9510267483495e-06	0.912499471983098	1	0.970804351575977	0.483655372903827	0.994656272067866	0.993527897682961	1	0.218355318189816	0.755629172671857	0.968376594212899	0.953834740293053	0.753413939783732	0.000582682358967578	0.995333819756487	0.999999979710441	0.0720556160851753	0.96263971453462	0.999999558267365
ABCA7	0.617964929303686	0.994065051303998	0.995995640309234	0.835768517604734	0.066761255621512	0.91620488902646	0.205079169400055	0.186285046111615	0.990934075758453	0.146829472302577	0.00200444877932084	0.577299426925137	0.203025960372162	0.145059837874995	0.98441753403925	0.429365880336489	0.266375891356351	0.931371238597908	0.0532827897066904	0.758644114714806	0.940236718805966	0.191096675631898	0.328702075397577	0.136858074329008	0.0168045259782895	0.000347236489507063	0.88013183858857	0.681099770841555	0.14398594573538
ABCA8	1	0.983878454334265	0.304367996269663	0.681215235509511	0.866027766409709	1	0.999999993780479	0.777111813580641	0.999999787456815	0.443079988860581	0.015087608933888	0.994487209197603	1	0.930145240200065	0.999988006342411	0.334047801967441	0.999999048421858	1	0.161513823477947	0.946075111962949	0.931549669458346	0.269751240176498	0.999808909764227	0.99119882268007	0.997031784834449	0.999998724043623	0.094405696907066	0.521182848427358	0.99999952248301
ABCB1	0.999939128734188	0.99651678817591	0.939452283848299	0.0318315071571514	0.981398622733158	0.999999999316243	0.999999996050096	0.998246340173185	0.994307814912637	0.638098500943497	0.185839769185427	0.938346420238016	0.99999999999987	0.353842242699936	0.987151713890939	0.738977341140945	0.997139836417165	0.999999989359721	0.944768771988951	0.591330473115294	0.999999993164094	0.682994442847496	0.999905250499753	0.618009566533385	0.010103304044638	0.999999994029148	0.999992805169315	0.369742236263999	0.999971281574264
ABCB11	0.529558024525052	0.984370058506977	0.292190711814009	0.185738495751818	0.0336383756762532	1	0.0216961112439409	0.0451726976764116	0.718268645848131	0.175300660676413	0.0343431226686749	0.960170715466723	1	0.181240755159144	0.480960685892778	0.754653290564543	0.631686586053022	0.193182265755112	0.972233375094519	0.782818219962138	0.568627036069577	0.170745571133878	0.372993612645675	0.993336352613279	0.700725748335636	0.99999997955156	0.0666326740753946	0.837716345965394	0.996412514837561
ABCB4	0.000297652377517967	0.96204306083737	0.999996318237914	0.93305577277335	0.0432164952748078	1	8.49920135178917e-05	0.98046999719755	0.467427529429854	0.482579434997684	0.0501455758211529	0.697022701920078	1	0.108463410849832	0.658848925144418	0.0797259755461484	0.0141004657842651	1.70384888292522e-09	0.0227898875181937	0.633877502637588	0.00014299452560836	0.0739194364760667	0.00257919232073601	0.107532959531375	0.139629052303066	0.999926952390761	0.503490505316488	0.656198565078354	0.976118322098103
ABCB6	0.000141412758705519	0.831562137793796	0.0158011790240069	0.276947604927434	0.0246008615340207	0.821545227397736	7.75131945429464e-13	0.251396530487803	0.633069683520745	0.0162291611022904	0.0490040504309752	0.217308079249208	0.999999924295706	0.955453153985697	0.233056617606106	0.923812268748538	0.454417167679195	1.85967833878094e-09	0.31867204759113	0.999975100395571	4.03567413434988e-06	0.360127150309581	0.1927866548175	0.289491139170106	0.0209347487583432	4.28315194521506e-05	0.307686703130839	0.522521832454622	0.770936239452228
ABCB7	0.131869589032704	0.032882120656778	0.500986050403728	0.69562030498624	0.885590135654192	0.997988236637035	6.63660052118047e-05	0.76462674659048	0.310052439662849	0.72741323324079	0.294898333891557	0.880874247380693	0.999999743405589	0.819939034166326	0.0006435161278052	0.00323980945105487	0.0717858302193624	0.000546768885063242	0.683486077127552	0.00305274696363078	4.51690042635744e-11	0.645062543995898	0.214938643676937	0.315229676352297	0.000804683276490803	0.0459399044203386	0.753856041916372	0.178309682446277	0.0449434867782124
ABCB8	0.000105122171762298	0.843266201394795	0.0415637983065214	0.0964363577400508	0.0114628859075597	0.987643278194911	0.0110370695804558	0.492858735435957	0.974776220269258	0.0868655211416965	0.095913863483411	0.928803955980497	0.0370358312479902	0.50461529053067	0.0130530245467483	0.00447657891518595	0.413163621129259	1.93801328337924e-07	0.888906748879943	0.892580195999208	0.209194180846948	0.0641660453747269	0.901019088688666	0.486194794071995	0.848845394811483	0.0643445228887035	0.0679746838700322	0.0390916908309752	0.20480592885754
ABCB9	0.00520369974279255	0.455744304102862	0.999950561570256	0.789992430490321	0.00918727195425896	0.766277715045587	7.67883200977993e-05	0.136500713986775	0.0594648598772665	0.0839615632263177	0.792622701536125	0.910921139980057	0.901799168479943	0.553909098676834	0.993725809779777	0.997133296668574	0.993222030583862	4.672551194684e-10	0.501579909574018	0.996782405098114	0.999997771805086	0.556157067946403	0.93589333572165	0.458322440472807	0.000390747550333859	0.969641376228863	0.149017319237708	0.18387187377243	0.0362202890581875
ABCC10	0.000241199413482728	0.789690865562842	3.2111823930502e-05	0.0461715799267469	0.000271660110465049	1.37807252224109e-39	5.28011168834482e-08	0.893628737176908	0.123619770578663	0.000810212212466389	0.0416589356686208	0.197196231927237	4.57976422384895e-10	0.297704835070828	0.957586509180661	0.134736081498856	0.411405966116012	0.00372154872439316	0.322728064616157	0.995175869337995	0.804212360965623	0.308391993171269	0.992629399966571	0.0986984881609604	0.220980137096389	9.54083157974445e-14	0.885110450805763	0.0174901285120619	0.412403139636117
ABCC2	0.00303515909566303	0.994444130477641	0.262850371031909	0.0881868781904206	0.310910645724228	0.999999999990047	0.225246226287756	0.284880674852983	0.190817762575276	0.61524397727625	0.410486552857772	0.984762373422904	1	0.588714968806068	0.988408526148443	0.991187657785247	0.994558430430281	0.000224623624340584	0.848123696927707	0.567874024612557	0.840660132677747	0.966703283211667	0.977056244554935	0.891483410655502	0.755196765548298	0.86617701523132	0.0383284937857314	0.531890125485895	0.795425643912032
ABCC3	3.78456944907486e-18	0.96895468369642	9.15049131943032e-08	0.428528684759457	0.00306057747037998	1	2.59742035317956e-21	0.0136286426264836	0.887474288491105	0.146393555246305	0.0304359521235536	0.711641062447898	0.0738747177246082	0.0829174656540383	0.980105883067175	0.10949675794142	7.98622619568362e-05	3.61988030582817e-17	0.989654037264018	0.997249448532284	1.04172246302349e-12	0.836070753509553	4.19544426058492e-07	0.908569945928958	0.167457163121878	0.768510293432593	0.172459679978575	0.726022890483685	0.0419776651991108
ABCC4	0.982555836880233	0.0479945511130786	0.441878666608168	0.497035601914788	0.0107689451367276	7.29094855063225e-34	0.0448420553784361	0.000189926894945455	0.000179163978100961	0.614918742107181	0.00627109614614581	0.285992856347604	3.53465921414884e-13	0.000993629463917592	0.0923933465741107	0.179214427372916	0.167151227379747	0.0285678852545731	0.620376129327431	0.0563293046438979	1.96970823293535e-10	0.0197745318923759	0.0744223630267152	0.486097321823305	0.0911283526881793	0.986007209182229	0.919795168021465	0.73957280355286	0.48016244580454
ABCC5	0.0670476923745818	0.110746606523675	0.000229565261511195	0.174136100271915	0.000774085210224859	2.41167214224748e-22	0.000860096294145872	0.61894374883166	2.12783867491484e-06	0.462550287688844	0.339559129027492	0.448110378118302	9.40421126191607e-09	0.0585807486700336	0.853344398029478	0.00469347433921528	0.00210111118729322	0.937618285961331	0.492881207569793	0.973363818066938	0.998642261627046	0.0147958088754989	0.999993135224389	0.93116666124894	0.000471528802366588	0.127395711496994	0.999993402439245	0.0247442610632525	0.0551338066519316
ABCC6	0.975318875022526	0.997069734429773	0.00176712077245839	0.290038343920029	0.0170157692920224	1	0.17500636813688	0.0100905375441981	0.351581830473802	0.167613814146769	0.0230732131047463	0.990422017463595	1	0.793924092892429	0.984184365971982	0.0444154640996716	0.99995155201966	0.815890568552693	0.995822381106617	0.149278240364939	7.97932312979202e-05	0.807062130337651	0.999988542168194	0.982421176846004	0.940341134561486	0.999999974884548	0.00611755046885848	0.236130177929967	0.793898023841222
ABCC8	0.672407950954044	0.959422285784217	0.152623885117153	0.918895268361641	0.0541042138733332	0.999999999090168	0.085209788158216	0.799782457671191	0.953906126863016	0.123619584314888	0.0268492802515954	0.999700632112465	0.999999999952857	0.767919538637881	0.962898968143979	0.999191030506646	0.999987893523169	0.99997002354605	0.149153104554822	0.875794576726062	0.979612768882424	0.514279832359113	0.996879472238429	0.923879396998408	0.387896965857512	0.983010364930664	0.243300960622677	0.134802469592011	0.972687858718586
ABCC9	0.999998265719176	0.0573697769180592	0.871789479267667	0.0943157648361836	0.122456955928628	1	0.999999999559145	0.382990921664837	0.353177126399974	0.290050325026997	0.0368109105006235	0.998607512214599	1	0.860628209544398	0.216719736866882	0.189955397241394	0.976280521804019	0.993459050016788	0.0278811678306218	0.573689936475321	0.519907493432673	0.453753980851856	0.94514300667176	0.995352919998872	0.992644634765723	0.983616669782674	0.0863216199400864	0.816031551110217	0.999164115161318
ABCD1	0.0183286998263216	0.416397311691273	0.00603807907232114	0.854337024648335	0.0143910364684462	3.35075751293395e-05	0.000177469994942348	0.128982917030186	0.043714201559647	0.0275425501834116	0.0937064391540095	0.594767342844411	0.0560703715111814	0.466016392483423	0.917888663957117	0.989321387044322	0.902599509482056	0.00655716750216627	0.0186462687790538	0.572330611202543	0.0128228472071006	0.471576127807515	0.858300095891035	0.645355119797279	0.839323170802275	0.979285086463335	0.024892306044475	0.092824958204019	0.246394322728867
ABCD2	0.158012154787217	0.578094105112939	0.410896174543368	0.256188934702321	0.23695592549009	0.95238190218296	0.334613586789106	0.543853470986483	0.252266306691738	0.942381968188247	0.00606165965927095	0.952893614006267	0.168566909437706	0.0883367383739648	0.288672432629503	0.787125591805296	0.782710548125524	0.00479777097144224	0.192643381482008	0.352162328598579	0.811446764646365	0.412863828357256	0.913767895010514	0.967294199814429	0.05713498439521	0.997676534595999	0.126407236426899	0.927706600139534	0.907237761678928
ABCD3	0.677380323233084	0.999531597399213	0.775416700780203	0.406636716938296	0.884980660948469	0.99999999999981	0.00117738125988872	0.7348793119788	0.999228698761824	0.700499948899628	0.158299511997654	0.640633802975411	1	0.957572330698253	0.150388009118888	0.0305180461143852	0.93219427008917	5.47521075838729e-08	0.999594263936381	0.244160486283949	2.9122352668052e-12	0.0159225994871897	0.999992875938905	0.865388350356311	0.995565512596997	0.999977180752839	0.211595386690724	0.169871613247212	0.695609576998528
ABCD4	0.999067806308386	0.870062546026254	0.70821665271036	0.539052080955948	0.673124996955321	0.999999992610495	0.0247962478934957	0.350146779651102	0.12700384952521	0.435184350125846	0.0187478378686122	0.363338960241623	0.0538189724744863	0.926892132168501	0.705622170590218	0.928029626798133	0.0653905442409459	1	0.953735582163574	0.931192501480549	3.05560239520018e-05	0.795093154756781	0.268935444393482	0.787235726049867	0.291919840858718	0.737967889775179	0.117417831901225	0.208383962015653	0.537824552524728
ABCE1	7.28854602946927e-09	6.2919867932569e-07	0.984592045149243	0.767760534890523	0.154660326918168	3.79345904950415e-10	0.00950288418812681	0.823100533745722	0.00847235323029345	0.619479128505307	0.575083721678529	0.0170741515517467	0.858650234003297	0.649540712639441	0.000280539159561691	0.0134252276797563	0.829835386484925	3.07291542699443e-15	0.134191349722754	0.0066093129199019	0.610978638848307	0.210858235417172	0.00144493250306364	0.0420873421852493	0.932334835243394	4.64395516676124e-22	0.244508530069968	0.676526028499177	0.366290399244792
ABCF1	1.55114012035297e-06	0.0299092881330107	0.00935983147087953	0.457623596735941	0.0985031309108596	2.0328869630523e-38	1.26717618724766e-06	0.99966882215925	0.000744942191823192	0.541503309171065	0.142942582067429	0.605555206147979	0.0800882810650747	0.449744060252891	0.180461712669992	0.0108767494355355	0.0994854047925739	0.754233191021877	0.133460415868492	0.0370270295856473	5.82290064158993e-05	0.0823636382107103	0.999595188425581	0.0441855200815738	0.928304955217582	1.04102868877432e-05	0.0467189416983867	0.10282470847569	0.0234719210941749
ABCF2	0.00031954343984397	0.140235302512403	0.0317751843403161	0.703506722831118	0.108100011032999	9.82380738062052e-15	0.487929056958255	0.998725274164911	1.01246909665061e-05	0.00238821764322092	0.083873648868277	0.237148157860291	6.90760295966622e-09	0.918826328370188	0.402041410331093	0.00176305768366485	0.581071040773098	0.00413628841766159	0.778941526746955	0.200643188040306	1.25258005380326e-12	0.321037887757694	0.127055937859639	0.0202712342977169	0.100027757314872	0.000948373355781533	0.377398272914238	0.00560496939414239	0.333755368424126
ABCF3	0.00509302309341599	0.919339380513848	0.193124380478376	0.651999268835766	0.00895211773126865	0.984385174226587	3.45034788769858e-07	0.76486967583079	0.000100303013548929	0.381374998719264	0.73385383326377	0.911423599184938	0.0143686445764995	0.360832789751183	0.99992486608174	0.0182128817414486	0.295454050189534	0.830440242142631	0.791128851814055	0.384412991026484	0.645783787924461	0.790025160333062	0.997021203011954	0.938856807865953	0.606654121409654	0.188687299660818	0.130672304071481	0.35820331159812	0.0373248486370087
ABCG1	0.999999999999966	0.508406865825357	0.0094934756179925	0.108166695453167	0.0991218564420241	3.8532691242225e-14	0.999999999995116	0.0472014105745641	0.00161993648752784	0.172802681254573	3.57000378863478e-06	0.955736298639696	0.0140801762465598	0.099567639338301	0.863602083663684	0.104412775085794	1.78551096463936e-06	0.495857193983063	0.206737880200727	0.255385846643802	0.918854457919307	0.558342767150388	1.39549440108664e-09	0.0232469217564071	0.0135239527342146	0.999999948651782	0.999072712146807	0.793796084933873	0.017903852083727
ABCG2	0.999999999999997	0.861748111552124	0.000122370716437534	0.130023797495513	0.911928344667377	1	0.999999999980226	0.000685442473938852	0.919935240523143	0.337111658519157	0.0367089938367401	0.999108491218072	1	0.687076297360827	0.959962226704105	0.222607163780352	0.758159168129237	0.999999999984117	0.999611135243145	0.76298706815118	0.626368093832456	0.212350647568879	0.121364192733696	0.252638102332844	0.166114972917497	1	0.993518323479171	0.532179034518805	0.974732637791988
ABCG4	0.713287199019171	0.992057860220498	0.0270450647224121	0.434276275894879	0.0826202856078334	0.999999999981758	0.000145705155685873	0.584893751740449	0.995537002257062	0.435662159782466	0.0128601202022089	0.979031032631798	0.999999999999648	0.340198658305216	0.998630598535888	0.392048153919992	0.977117901082087	0.77555930426328	0.586220330732339	0.94368147415646	0.999999999773859	0.834476534456552	0.735776530698791	0.788304959633737	0.871061521263005	0.99802509295684	0.0343813254229642	0.630393767053119	0.983927721401189
ABCG5	0.934666975878933	0.661746596766103	0.00686761826669473	0.220777459625129	0.00904409364194601	1	0.327267507636037	0.469124442798695	0.999940948897779	0.0764995935681133	0.0321827079434432	0.870660217102614	1	0.904161433374534	0.578596775599597	0.917363094364869	0.899067977457945	0.00412985183182462	0.747260977815726	0.774915488386011	0.213018541763511	0.893818530905675	0.875218794734188	0.996618898439145	0.999236155008885	7.08968921359923e-05	0.0659902278123826	0.575129262547944	0.995730278275982
ABHD10	0.404711633099895	0.058959088680837	0.518949931273669	0.136574219089562	0.993098547937565	0.999998768604743	0.0120602719041151	0.800512459034621	9.58189070380036e-08	0.687879683998875	0.0578608005751165	0.973267809119074	0.999999236850457	0.547859329113641	0.824768301902547	0.000655767378008487	0.413165030144623	2.91128339746113e-15	0.0540988160165931	0.00123143550513164	0.999999695397568	0.316417456670079	0.999997223224265	0.591312797467181	0.0108495608637541	4.52448716965901e-10	0.999977047386777	0.0324558386945031	0.00029549430869752
ABHD11	2.28770698531794e-16	0.999990190622395	8.56585886713643e-07	0.619609191570484	0.00494706160222693	0.430791825666686	3.37093397558441e-10	0.523191251807611	0.105451273312764	0.106781701735086	0.146142010234481	0.943686170753145	6.14174586442449e-09	0.0688019283875295	0.993525375020708	0.95102598325912	0.000736070788372265	0.682146757212386	0.847437842968969	0.966374813507088	0.000157690876893833	0.746669019348892	0.85825225089686	0.586814187461967	0.000433027413106382	0.000587452092468909	0.107544499102714	0.216714696337929	0.000414076985324514
ABHD14A	0.00428685876884909	0.957415920338382	6.38961879214456e-06	0.446214769128259	0.141536703370945	3.51124196233832e-06	1.56821925274944e-07	0.915056180593805	0.479942785547639	0.0521354688949715	0.0134893161604476	0.891576984033754	1	0.343122326418444	0.999902382722735	0.411393036375274	0.999844511781573	8.95744676792868e-08	0.423544938033475	0.0250186322755257	0.055414285341518	0.661165320801125	0.999999999805305	0.0114023430444634	0.602095423353118	1.09616325930332e-08	0.121111981500098	0.157599055224387	0.00671907781338463
ABHD17A	0.999971104839029	0.819325082047927	6.25040186018266e-05	0.283512191548792	0.019504168257482	0.235337885541206	0.999987457280559	0.787384892189149	0.999992929889404	0.0104676069657751	0.245981978094665	0.367786023347946	0.00217140969756452	0.427970084217211	0.84993679623983	0.989632510840485	0.962702381389127	0.999951325812513	0.193470599496338	0.482012337040462	0.9999996517979	0.318366731519824	3.8395084582057e-05	8.37545280918119e-05	0.999949372520345	0.411647059891045	0.930967705317091	0.119536603083851	0.999858919954768
ABHD17B	0.50280274788754	0.99986461150947	0.50006043976888	0.421094431959535	0.785258900022429	0.00152357041666039	0.999367707185846	0.0948177156777717	0.99981467969651	0.411760703830589	0.998381546557317	0.694674346020429	0.99599735905023	0.268176947657082	0.00234306791554513	0.999984826487757	0.86175669630107	0.998208732142063	0.591724874390203	0.000688828210599647	0.999297156971416	0.261838525709079	0.780281021610575	0.998341460690511	0.296596987459304	0.770238226932266	0.506603124221406	0.0375297916675079	0.982843922955702
ABHD2	0.694599320914659	0.99625729788899	0.000541940990036483	0.485856274102815	0.0650673527066015	1	0.536048085660949	0.466710451846423	0.0370837862964659	0.418641034015345	0.361225438778639	0.859740476200939	0.999991838046328	0.0122162700020699	0.86566465334217	0.0264223821830274	2.87727993427072e-06	3.37052323190616e-05	0.99751096689447	0.0680649009362871	6.71587893485989e-07	0.624069919754669	0.919967363731158	0.907161014997935	0.0532619687640174	3.49294004404266e-07	0.145222653748241	0.524975776216307	0.000817267017604986
ABHD3	0.00207363311500647	0.00277305768106617	0.98805431246486	0.918508820014278	0.944831916614672	2.42398577060732e-20	0.00332772406318801	0.377583122087864	0.833396345420242	0.00634671885318214	0.0375063567037935	0.744447120801125	0.0112835537126046	0.668863160479771	0.0186900737479055	0.0464428144799411	9.31072013538463e-05	0.0465841522422549	0.996104777749614	0.378686109963277	9.76806271783088e-07	0.489486422588456	0.565599232016496	0.274440074438632	0.0266103138698085	0.999547360964718	0.903807611638517	0.00770304817025008	0.00711815652350955
ABHD4	0.00435774856190771	0.981449756492931	0.00299819044908028	0.229670162248283	0.494760588454011	2.92481428562785e-10	0.000297559265887175	0.0663455257882269	0.400050822084127	0.865515474249568	0.000966007506623838	0.808200861976586	1.51913806246383e-05	0.188080837625348	0.997412845414562	0.830235246364293	0.114232635324017	1.77690942070262e-17	0.835212761863172	0.926027841702899	3.09082349140741e-12	0.187067070385605	0.998865702051295	0.575041930166276	0.866703696048645	0.999330548260355	0.565683690697605	0.504302903934622	0.993603741041619
ABHD5	0.999999999988817	0.99027418252878	0.828721007189851	0.240944036606094	0.95792060735145	0.99814506616877	0.99999999999615	0.148055876313371	0.999999999985687	0.393796153198313	0.0055526143484558	0.958172436693804	0.999999999972526	0.726299649831953	0.0784844355073609	0.000543500531016742	0.711118609662098	0.00307059773152936	0.999967337926666	0.00661249146785081	7.63263226509135e-10	0.666553095443882	0.955781382679855	0.893583134593127	0.932673287014189	0.999963712732887	0.999809231095589	0.591591247360805	0.999894732168405
ABHD6	1	0.999973606793488	0.00132063693853101	0.392727358361255	0.990731622695648	1	0.999999999947973	0.522533032831102	0.980133822290158	0.0271704919933115	0.646024863522825	0.999999470421881	1	0.976304994011334	0.999550138759104	0.00936827062534778	0.412333069869005	0.99999999999696	0.924827326222828	0.00190251242811884	0.999999999534681	0.706096681311428	0.999670295824324	0.96444861235191	0.855852878731389	0.999999888872902	0.0379232847825692	0.869659647917885	0.999992630658103
ABHD8	0.827706597407426	0.979366793050197	0.234279234499782	0.843282225941837	0.0597057185750591	0.54184542308356	0.585961214857698	0.191127061813043	0.00178420353080826	0.121345744539291	0.537362899395109	0.704368522499282	0.999999966298019	0.466700697362242	0.195488924718625	0.778357772586735	0.982916402714845	0.655660093574636	0.0231097033075069	0.702028180568525	0.999999768758633	0.48883399199768	0.586047526692638	0.616911729418331	0.993799423228773	0.998375819193381	0.0626208867086775	0.759080024167825	0.013319516791136
ABI1	0.660313837002424	0.957399045660147	0.7825310733885	0.88649252257183	0.492485703777453	5.35241963106824e-41	0.909259696093272	0.4929722793501	0.999989566505302	0.956466137672839	0.000139470170249761	0.000151826924122362	0.00591676597235205	0.131904639581922	0.158344651026627	0.418330364816917	9.98913401766389e-06	0.982569631838419	0.983591904702476	0.0481545778860055	0.990565341498075	0.0886881351262447	1.69851583451944e-05	0.000150114387626891	0.809925121709677	0.10473329716971	0.380566599833465	0.238377924319792	0.99998897797541
ABI2	0.0186861331082326	0.0249750555449002	0.000821983314679254	0.335929127125303	0.148817503932246	4.8388641082933e-05	0.972296766786056	0.579128518750862	9.04177352795944e-05	0.0102954436224761	0.113533249933673	0.153711051220395	4.68563927804696e-05	0.584001099971864	0.00655400262168746	0.96106528730477	0.001062425019402	0.186363723399923	0.00120937945105213	0.315909721649336	0.527115378602043	0.378804595797103	0.49243188453503	0.63187388611435	0.379252313823655	0.267617022515745	0.142354580851489	0.78444401914665	0.184291887156348
ABI3BP	0.999999932860409	0.977914724418066	6.63438971266854e-08	0.401736685587193	0.964426991269199	0.999991284205146	0.999999999978957	0.276682315127774	0.999682380406853	0.616901381528631	0.0148019213988175	0.830667730460724	0.0197396813318459	0.830576653017986	0.181865458099152	0.280106711784054	0.989341149311447	1	0.00263403979847413	0.66058446991134	0.000661826506215392	0.800158176421999	0.313259056049268	0.998871917277771	0.999972755600172	0.999999999983851	0.0637371758358772	0.851434282788457	0.999999908979525
ABL1	0.974224607835304	0.298363777157214	0.00796348692659194	0.455034662678332	0.0367541193460339	1.02893140886899e-08	0.870643068291478	0.809423926446241	0.103916086379236	0.512420506315525	0.992054490962313	0.00928601443842993	0.986484101652396	0.972847232229119	0.0550754370835457	0.233350187341547	0.300562591427196	0.999999982923511	0.267210152013792	0.00628287420388404	2.80461106027388e-05	0.67868907485276	0.630825923982062	0.379234182808934	0.127660852996514	0.964948030119786	0.0607420020880945	0.106997393036254	0.0144486282044771
ABL2	0.561946727353066	0.00377937006415228	0.992595092595626	0.432986991667287	0.0712679277308061	0.142975238368886	0.480284178732868	0.0937172853531293	0.000537368425711833	0.550041661797678	0.071300779334735	0.00566094437428806	0.00119278193739829	0.639765517659415	0.0495354550506821	0.065405748822946	0.718234052388165	0.999996452929948	0.0119751020877025	0.306587620699867	0.508491836293248	0.0650512242631706	0.061415745071862	0.996057094528812	0.944275277757908	0.997811449285971	0.0448747882626727	0.206817446954005	0.417900132708581
ABLIM1	0.999999999996931	0.999986530341327	0.999998661648609	0.0142785511701537	0.784885685078784	0.000535605803005153	1	0.999977104444873	0.999999999909451	0.997589713333802	0.683546103676355	0.679423896616752	7.81543063177902e-08	0.991369132883885	0.999898037256359	0.106276530679146	0.976452495207798	1	0.998471041087846	0.566480509089306	0.000869758764166766	0.740527161783776	0.999967107287982	0.361061169202594	0.999938014768361	5.20130615312193e-09	0.999753977947223	0.979306192642818	0.99999999987518
ABLIM3	0.999999999999988	0.997979819357879	0.0416420765706888	0.679120549451838	0.819645201329408	1	1	0.000115404666398538	0.999999999999837	0.711061261468088	0.299775033195527	0.999378821091447	0.999999999959865	0.99990689037529	0.485074879720461	0.589119698757333	5.100823262405e-08	1	0.000977940326706089	0.942480730839153	0.999184591942833	0.479607986973657	0.000327426420023464	0.99264548401662	0.670333380530388	0.999999792977953	0.984016341143663	0.361896179545393	0.905246520736692
ABO	0.172322233031613	0.908369505335904	0.112643066547351	0.276779500146063	0.113875130840666	1	6.91175175169311e-05	0.169783912509952	0.983702226358015	0.693339738166021	0.0106932314636831	0.762002438306637	0.999999999178286	0.641803805487717	0.999875111484149	0.881446952719837	0.0143417905150744	0.0020679692225914	0.710250267949182	0.835219939550983	0.939704590667789	0.600571327397111	0.999950145075317	0.536668687994271	0.655258001002229	0.950119353089203	0.00842319614692185	0.462341308014301	0.895946010948404
ABR	0.999999875428004	0.998892200989373	0.582772977418391	0.592267268599265	0.467849021203652	0.999998584688983	0.707443925067653	0.259822864381799	0.999999999996878	0.0123333126004837	1.38042007120279e-06	0.677894931398223	0.154935381918486	0.301261606358865	0.923525138775537	0.122196476753531	7.78653400420173e-06	0.999999968753344	0.976948580423104	0.0483735836655236	0.999999999997114	0.671113704177542	0.319906744503836	0.27761165743259	0.983284198895181	0.862245626941673	0.181080492075192	0.542230249454292	0.999999956484378
ABT1	8.36445933739327e-07	0.808141558021535	8.23108572273381e-05	0.0403918299128806	0.19499647375369	1.21242611791435e-20	0.0208647905958611	0.986168605804037	0.0420927551536836	0.204641778206622	0.997510952960721	0.422174361377647	0.00764799058638892	0.354757866327593	0.166323071842282	0.332619443176251	0.0188321726126774	3.86893952808796e-11	0.334096417171315	0.00355237664439774	0.000148115524484806	0.191508154821639	0.000130570882023611	0.216263977745281	0.163511883424247	0.000135747881807092	0.72358839324193	0.868182072740311	0.333728341890819
ABTB2	2.77120821133044e-06	0.0991157389290988	0.0919195243284436	0.256165161814657	0.00734892306092844	0.999986348818334	0.0212482775626864	0.0196566386090451	0.343818112875697	0.93168256243185	0.0399011465766181	0.686299138396264	0.999999991432122	0.647732910492313	0.982646971017799	0.949437049575724	5.08993779321854e-05	8.03788488481511e-10	0.819825171096738	0.992459248126489	0.15660244412169	0.370808479581765	0.998417187258286	0.965914517763918	0.87405406433697	0.990369645295016	0.0242532439430123	0.531105783544624	0.818064426562305
ACAA1	0.997876098642214	0.988300673543124	0.00195857887480898	0.767287757596729	0.00445869320867787	1	0.228883934209262	0.0802998374653056	0.999999999999337	0.0717767201419655	0.992804111202762	0.823144609931781	1	0.0638948836060123	0.999111183737557	3.38855007902594e-06	0.491092564459706	0.999748711264999	0.999805461150747	0.872425809403821	0.0311754887166617	0.836424198719582	0.999999993924684	0.399370557830174	0.999942141280528	0.999983725964493	0.0249613330299242	0.00943849793432509	0.9999999982123
ACAA2	0.98906803549544	0.563134845220165	0.109634328940306	0.580531918395035	0.982927687513112	1	0.952180396921412	0.158411916024201	0.98989112860095	0.41736726599001	0.3838736704295	0.99839840337822	1	0.107624904027373	0.837436722836759	0.0270371456368125	0.988863033293654	0.0517376607329354	0.932530424022324	0.796807018555969	0.94002495876553	0.947551300135566	0.999976407255333	0.0909876944788886	0.976172096734625	0.99875710658819	0.538670141242373	0.892122181985754	0.970961074218944
ACACA	0.10367290210231	0.0114935440415612	3.67882806009957e-06	0.892145870871707	0.056723490517492	8.91824093469462e-44	9.52714934429907e-06	0.791408291267028	0.0551638932384561	0.117291682561982	0.000614188855774281	0.956572533283983	0.999995985737662	0.88378671785113	0.778386321655489	0.331621222399439	0.000268860176386871	0.000677030600932997	0.555642824133219	0.0558558524599393	0.999997877315748	0.569784771264116	0.980723561605789	0.970067753219308	0.119326314362524	3.6951872664558e-06	0.00553426134838087	0.024135860162462	4.53766909841558e-05
ACACB	1	0.997031890754222	0.428821188376512	0.835731407301067	0.050542806811494	1	0.999999999999991	0.987597909722707	0.300622264346736	0.00107528183022785	0.00049432172952156	0.987536159841516	1	0.98689226736832	0.999857530189527	0.935688727590178	0.999999999927356	1	0.00920529286677255	0.996544321071548	0.9999899796056	0.671350124727628	0.999990926410491	0.991065818163285	0.0518242991010292	0.999999999999939	0.994876704672982	0.00516810032867526	0.764791218637698
ACAD10	0.606395348846784	0.956788873524365	0.0174214434449327	0.893354042896972	0.0433576757697256	0.999999999845798	1.51128998250758e-08	0.54922500612164	0.917072441773038	0.0585722785639613	0.0726839138228719	0.999982781196946	0.999999622229879	0.619461821236446	0.922147439817763	0.956356583843197	0.939774641605055	0.952683056580551	0.852029274462016	0.998771844326774	4.21630049163509e-11	0.374419993623125	0.999999155779396	0.950278748761037	0.998535988323393	0.999483136441681	0.00480402427992529	0.630657026186884	0.992280921419891
ACAD8	2.14641376989834e-11	0.638767109372727	0.0632369979283608	0.621730296634802	0.77043200924605	0.999999879224139	4.18080067706484e-09	0.5586799300108	0.999972245835091	0.776555202556486	0.0847080976142034	0.600260960169551	1	0.630166201801168	0.996629670647777	0.000396931962516224	0.932671947638872	1.90222027840782e-15	0.999571761594175	0.0694012243500855	0.0121688208528488	0.897644264121928	0.999999928297507	0.000612175777020525	0.298175042499017	0.494189219453785	0.999889226054215	0.719560517146328	0.986265056968953
ACADL	1	0.900501903570144	0.00969436564262457	0.692005373077614	0.999380971197857	1	1	0.80689602542022	0.994208959635915	0.184072244493947	0.0144757078356836	0.999858072312233	1	0.897417838059877	0.971144260920776	0.809924763509657	0.999999982021383	1	0.0361533369498836	0.350317601527736	0.089389904792587	0.864254738412715	0.04854372857083	0.992592053851879	0.822290902779885	0.940549626220633	0.0745419483753207	0.302114464668573	0.994885216879267
ACADM	0.579842948618698	0.352482019676684	0.999680628521915	0.288751520352017	0.999373337978512	1	0.370637275199878	0.816584521147967	0.999999720108613	0.319289047996478	9.84548722423504e-05	0.104588016771649	1	0.319712874169305	0.284543812690908	0.238642644249866	0.999999923148079	0.000132640486936403	0.999853142363389	0.10512016565532	0.905683727234623	0.785038158548235	0.999958174517142	0.562231587460744	0.770656919674966	0.998655343210368	0.0230164984131879	0.0156985378387035	0.662890770628002
ACADS	0.993011523349578	0.983338649320993	0.00256814606751178	0.677458809023668	0.071885387218331	1	0.0257361595977309	0.0336481950093234	0.660008279716946	0.386407010471239	0.0217441895361946	0.993004334121833	0.999999999999997	0.859328475819947	0.999218029656711	0.347614030921644	0.987108237818797	0.00279883060170927	0.999646814912019	0.893371582326611	0.099197834820176	0.459368578928403	0.999928223226652	0.931665456714885	0.0741422886667799	0.999999999998452	0.222006659859235	0.89190667699797	0.05688608944032
ACADSB	0.160312975470164	0.0461925178651194	0.888103165744039	0.055038732702027	0.939039135373643	1	0.8439762459201	0.116270793969757	0.999975438391923	0.245194623177747	0.421409058124342	0.227042660929106	1	0.526863956597495	0.847895634553641	0.000824099515770963	0.999988951131716	0.976926530685377	0.999892591780382	0.843253812807441	0.999999999999837	0.911535400054518	0.999903548347482	0.820962789068895	0.93751502847726	0.99966669480006	0.29030098321175	0.0120218092817725	0.970498687458872
ACADVL	0.970874112741547	0.992290110786274	0.0144634325327131	0.557388941533965	0.003418891224347	1	0.307574052167887	0.0221529226110929	0.999999997774723	0.0157729684187277	0.977715291049398	0.115849720651017	0.999998320896161	0.902734988222254	0.999320359890121	0.619737189734978	0.99999992106772	0.999999958488682	0.951810819403362	0.590425522571882	0.000828716297920091	0.998669377792664	0.971693170810356	0.121340387678795	0.999989772676801	0.0698532421176947	0.000179576884218399	0.00855447737525506	0.996131248790016
ACAN	0.296990018550789	0.891641989930056	0.616539006888102	0.0704946954475798	0.086360087441895	0.9995324602323	0.00307315127654215	0.490326173067333	0.813717383832938	0.0456513558376807	0.229602255203352	0.8530211630242	0.987902175580376	0.0347460807436083	0.0705784354639572	0.995595760387047	0.24854369859865	0.36403481511589	0.0716095933203893	0.988923141068687	1.31696639503081e-06	0.24615302903437	0.0960524044030339	0.997152584694168	0.503199493908205	0.976707751360278	0.0708395295436358	0.858315759365972	0.99447376399324
ACAP1	0.0893572598336531	0.987024969204736	0.824682750695982	0.564204372475331	0.0969550808196286	1	0.651339657988151	0.112094616190525	0.968519719470052	0.0577066332074643	0.985501471034844	0.800458800883944	0.0692068262785509	0.339414724025247	0.997527397320664	0.989956540858908	0.292739745992731	0.988949182909343	0.013677345172823	0.931184353669049	0.761357205310367	0.518128272137364	0.405975286735359	0.59689899780149	0.991583123144156	0.999998813331151	0.965209336360578	0.927994991173757	0.800614035843536
ACAP2	0.999886405121829	0.212081820859461	0.973836553837781	0.464058475986202	0.662604981645389	1.44469055213332e-15	0.999164387612025	0.265290659411251	0.679660916694753	0.543543221508468	0.130437168485227	0.285807457256233	0.000192247303137546	0.30822031971004	0.0605227620902467	0.0101905350039685	5.21609089464749e-05	0.858145475491901	0.994907519226184	0.047078367404532	5.32703737120956e-13	0.133610674467826	0.0228975706559969	0.75664804072994	0.299088168518726	0.999999999613883	0.85212916540676	0.40880856473531	0.968670565993154
ACAT1	0.999999994014263	0.699849008854568	0.000983062340865426	0.101448276073946	0.541930770992346	1	0.99935570729254	0.74203710572365	0.999617773013114	0.603963022679959	0.634753197256642	0.999159205644292	1	0.741502045878948	0.985410531635986	0.000176808034624424	0.999999999505366	0.965969165993767	0.919885857091265	0.00979747788558863	0.00265850019480347	0.370905651349382	0.999997631420779	0.00475905272696944	0.998774422413192	0.99999999987777	0.520804996994662	0.0346348790245842	0.999848280124084
ACAT2	0.877890233682243	0.00557993268540504	0.0943575810484128	0.00960850027883422	0.985535578816501	0.122999330582908	0.277166101297345	0.862273773324945	0.386028820874805	0.992596246487092	0.0543056294917017	0.985799123767947	1	0.640170112838338	0.0456458389540037	0.0446004926332419	0.00177124966422965	0.845108951019449	0.999568583352748	0.104157083210745	0.989898214358222	0.303108615507357	0.999092783754508	0.657959337644429	0.864926503148195	5.91579373616264e-07	0.440595327100446	0.83426772106111	0.954317773007243
ACBD3	5.82645971746897e-11	0.476448999560114	0.98906119603538	0.395873668068126	0.127158183394579	2.78134687288915e-61	6.34260476333097e-08	0.997849926121614	0.999789284304904	0.361606626806394	0.00202262458453879	0.326667295614854	6.4776976306011e-08	0.236283366681996	0.00117710936116305	0.000306310506177854	6.69475899397299e-09	4.98518836750176e-28	0.988717519483113	0.0597956568693595	3.27490002946772e-09	0.37697092982428	0.0030625420536677	0.000140017131716347	0.140274558623668	0.00240301786851477	0.342569179057129	0.536198730913122	0.782313309673904
ACBD4	0.972554898730022	0.842907369962958	0.632857589556888	0.563547877554717	0.0353491308137547	1	0.169236218923789	0.602112875720967	0.894066238373213	0.443222510459641	0.0799811854041958	0.481621993375725	1	0.21070874046896	0.997501633947732	0.99783113489521	0.979567040631365	0.994096788528059	0.2967512219366	0.987680731052077	0.309609571542438	0.904949693133087	0.999718988578265	0.947633996465964	0.923668471193528	0.903675783971606	0.185869411353414	0.414032709203564	0.188589104831119
ACD	0.406492834239032	0.608814423981537	0.000215529079916261	0.920589773071953	0.676840846616681	3.50445455734748e-23	0.977809556689433	0.998611175594109	2.18884609225146e-06	0.0416917142787493	0.0864357239161836	0.916987857753806	2.21903541262027e-07	0.971496870437871	0.45401495309299	0.11636925626229	0.256811039308511	0.666924662126321	0.00190351412952327	0.766907572819962	0.00629218653279864	0.974096683852889	0.00379564417988973	0.35535170202838	0.000254289680825428	6.09428916554443e-14	0.618520386763832	0.0539648370669071	2.96405069999765e-06
ACE	0.999999999999897	0.798153098599421	9.92748348793143e-05	0.263311103169016	0.0222180531539305	0.998881331226397	1	0.467758267783811	0.958630294039118	0.916141814810927	0.259574726046697	0.970226970910689	0.0009560640131798	0.284097592725175	0.905256733141212	0.249768038109493	0.328352071144017	0.999999999998588	0.359524619111845	0.925319285073636	0.1907574760184	0.541717040729796	0.975094486270037	0.427600351449123	0.752527976433941	0.506782541483523	0.0534703498004121	0.968400825417	0.96713984963906
ACE2	0.000728052358027367	0.777951836262005	0.270307669803141	0.340415119945722	0.00317293502600023	0.874486547276229	4.87363147512521e-09	0.232129544566991	0.984473414966716	0.485130530587377	0.0158093307892366	0.993747467571443	0.69852787195587	0.933773789107787	0.969608969313853	0.862433370408396	0.977534710773622	1.8369454366072e-10	0.997740769897056	0.912821526661601	0.0768487419867745	0.740655006397835	0.992147012714804	0.854232959648077	0.506502962461344	0.853536439043125	0.103295931898986	0.949944963748818	0.99775369064365
ACHE	0.000731652036123001	0.959690519033813	0.838765509399653	0.101725589046737	0.00837791559324362	0.908030901725379	2.82803887707014e-05	0.3449258291844	0.945243687138394	0.349333553062717	0.0504013564715482	0.907038728419884	0.0238831954277455	0.433774589272504	0.882293800777111	0.99527359030954	0.038948753621461	0.579535742048569	0.0070032098314775	0.956040399825246	0.990732948591076	0.0237640614413198	0.772425670742817	0.838748858250916	0.793141878531801	0.999999882774333	0.214029393485767	0.882012260058315	0.593867824521797
ACIN1	3.5941189298554e-05	0.576914154768315	0.147536788024684	0.605368303482996	0.0347541533829359	3.67292775569871e-06	0.00054782420940899	0.487257906142028	0.000892000356033181	0.00477661299367167	0.00298018228768931	0.147566071175764	0.00037654575974514	0.419127493228097	0.00639949138343694	0.122557530520761	0.104730334089353	0.996380618804088	0.0867683507077156	0.851305672151765	1.81184515450968e-07	0.911328874892219	0.094354602879087	0.142824510608122	0.113693740429901	0.00748823137443724	0.283234139216708	0.274279153859627	0.0406143195232125
ACKR1	0.99999999999999	0.99431983678694	0.00157731088389027	0.0456246035239694	0.0029459855003351	0.701769344293283	0.999999999999998	0.00328686245987687	0.999989931361653	0.0360635077487712	0.0270858965673352	0.999977403021484	0.00470843812433203	0.892510872694836	0.999983251535277	0.90310492241293	0.999447053101674	0.999999999999993	0.00523719619366254	0.989413719434524	0.999904126273966	0.968758092155021	0.00273325220241484	0.99999656453207	0.677972385769161	0.999995688174943	0.989527159245107	0.337293428829374	0.997920610862942
ACKR2	0.517101687682709	0.626539415207198	0.0147502412737491	0.102283489476507	0.0068299654258229	0.999227424595231	0.0271162026663818	0.713246292762698	0.404878029265845	0.827571133976951	0.0565002000231061	0.913479737965871	1	0.243475143505686	0.248588592109331	0.99936392673685	0.939370521604124	0.000289956928268986	0.288934353573711	0.775765497298914	0.273792090391589	0.358388148903466	0.992805419192048	0.997167344656506	0.995476803756646	0.973859081858	0.19239593331245	0.0993285279512958	0.986880068771315
ACKR3	0.986419397796396	0.608443496243429	0.0702448655213756	0.298037351273956	0.93539283908202	2.30691178997958e-12	0.999938431390186	0.929448040146906	2.73286494448815e-09	0.40020744981789	0.048331668995897	0.310867775667292	0.416368763965195	0.99025169964121	0.491205165224778	0.00978445701389633	0.933453316729612	0.999743523034762	1.80347689008287e-05	0.329263105024316	5.043415885322e-10	0.394019012375469	2.35960250096122e-07	0.980731613078831	0.000188064245767571	0.999958250739563	0.640970859104555	0.227387808801751	0.503920502687363
ACKR4	1	0.909965486696076	0.999808225664259	0.270029584397457	0.678722981234291	0.999999381662472	1	0.0439966060679052	0.265836118177752	0.829309277642448	0.00456114639381703	0.415179123469472	0.984006913454832	0.687725597678861	0.856462385361345	0.179758206287971	0.678929858944628	1	0.173172236847329	0.937769336706254	0.00692477940410719	0.203386968114352	0.179355057222706	0.994771993833862	0.995829831250721	0.0199950152155004	0.0779188889197274	0.910035381203453	0.923316557161625
ACLY	2.88628735055055e-10	0.00877202259022673	0.360926856190927	0.538972216918541	0.0148007250013416	5.08556281796576e-82	0.00118148184558668	0.544972987818696	1.78401923100995e-05	0.648791268000721	0.915697985842377	0.0775029898493507	1.28849145216582e-22	0.0257483104791777	0.00774076390598973	0.000136505101969693	0.812672697142656	0.000584024028314737	0.627468119676148	0.075908515895406	1.14803291874258e-15	0.0746986327260354	1.8690165785194e-06	0.0130400650811284	0.113623414706763	4.5036138297764e-09	0.79265965602225	0.427234927665353	8.88387747883106e-08
ACN9	3.9927613115406e-10	0.0623464476349589	0.112923768419318	0.792526439561334	0.000559721721306049	1.03803984605022e-10	2.06960667428573e-08	0.11923842737048	0.00579491675728871	0.222960144511581	0.404644248871644	0.299600839173877	0.000721432829022429	0.209053817081274	0.0731466886196018	0.991721724530641	0.967832053265457	2.36114098327042e-19	0.975522077424748	0.00803857634324436	0.00722136367879653	0.8550706251244	0.944945997916959	0.156473409198527	0.0120041067745801	3.62687035028565e-10	0.364180047900713	0.123090493565581	0.489419898022684
ACO1	0.48307178253469	0.994496161332682	1.49891154748898e-06	0.358699559221189	0.997725748669818	1	0.50702185048603	0.935510334073593	0.996782432686729	0.00202071822721874	0.151675215918691	0.27446279780304	1	0.894181346527153	0.957458192379994	0.0565896312127585	0.999999870664802	0.451009857200375	0.996263973389754	0.0924445039537077	0.0598762540113226	0.865701549938947	0.999999844951751	0.826611125465065	0.995460780696945	0.00479693002070385	0.487233932043327	0.0228053928770751	0.321759285805055
ACO2	0.0123579714663315	0.457028857519506	0.0384847330322821	0.427512533268323	0.834409270445579	0.233959252708815	0.0437358490108788	0.188733474128521	0.822102677427792	0.0429835252702382	0.871540423191266	0.174016241061459	0.710027311905557	0.360095126942605	0.838108887997774	0.241858111090039	0.509764368083122	0.989025158898713	0.659677071839596	0.836663245138248	0.999998621457435	0.867351353862053	0.998761812877917	0.159133303286114	0.946601330910915	0.985863800289676	0.0279311414298129	0.325265406136203	0.804332459651431
ACOT11	0.0013760329271877	0.986472238584452	0.593505824846495	0.853198694102442	0.125437470718106	0.872135962733995	8.93568690043747e-05	0.559958318113955	0.96484415329574	0.0138325156401665	0.0921951233437614	0.918435803879719	0.0109374270943821	0.232160971214265	0.98565632506901	0.935027672106379	0.18843200789234	3.9875745326862e-10	0.991288492920084	0.971353315183826	0.401243658394404	0.940040386387195	0.999999991275514	0.999091014381505	0.996688719923676	0.636507748529212	0.0243995905546383	0.672830888421671	0.994240278787973
ACOT13	6.75192397578479e-09	0.191739433147208	8.01378357913112e-09	0.137773933401675	0.0137986288681328	1	1.16187782590493e-09	0.197611784892762	0.00011230001087362	0.0773877047338572	0.316857766506392	0.889355655767398	1	0.0321779769359238	0.431964688728554	0.0248897082945738	0.434920334589854	2.06655158138411e-38	0.999998329280137	0.00567655837722271	0.930690624961444	0.0162866537497844	0.999997769001998	0.422723836362539	0.123004475426079	0.031115224913372	0.812357280811405	0.634790097176439	0.0818688248999694
ACOT7	0.00296662900846528	0.0444342630218267	8.93981784679939e-06	0.575764880547126	0.0318676538788943	1.03939083582424e-09	0.048416931819531	0.0181616703138213	0.00271709283024099	0.766197784210522	0.200258561904095	0.774159148126908	0.969305663186985	0.045889400613784	0.508954375094425	0.645474485263531	0.0479847829346553	3.29460943042138e-05	0.891160112791317	0.898888835041404	0.999999999939309	0.615269347519484	0.993295828441757	0.5175751759225	0.985515952685472	0.0213787613105924	0.206799851116596	0.862785391190938	0.000353848130707175
ACOT9	0.922354030738617	0.285265658834456	0.122190075191627	0.0923553642650259	0.99999836170717	6.09264670501979e-18	0.676268571564698	0.269935976477948	4.94232605632813e-06	0.638093117359314	0.978937257323908	0.450543198573255	4.06956039389906e-12	0.703611317071875	0.00125013353003149	1.56205161277667e-05	4.16664319601546e-06	0.00190600996459087	0.16383136102826	0.0154956663459956	3.67937874400576e-05	0.527339307169554	0.00969632820241212	0.292453290572188	6.63348804988332e-05	9.57621337730233e-10	0.990600441085097	0.182613218281854	1.64585567596226e-07
ACOX1	0.000167202332684019	0.630239482842336	0.00138385978337257	0.995869675608757	0.418921562284135	1	0.035754151499806	0.0808093145075948	0.999999253193544	0.434714379825977	0.0172368038729584	0.994849857878856	0.999999999993054	0.182842979245402	0.931720054736974	0.00268913369203718	0.820382733845309	0.529251238165773	0.997095179144563	0.000765891646943871	1.09152732839001e-05	0.887277290912668	0.999980489268726	0.99999904644366	0.877380784291309	0.99999999928538	0.66481458721496	0.192234102742657	0.999642252379539
ACOX2	0.982194582647315	0.95095148661502	8.34801854902046e-05	0.364343126492789	0.998942205567381	1	0.000573288303862017	0.0420471966944436	0.999999999373854	0.0203109133970847	0.0286907166356894	0.82202860582225	1	0.997012389545511	0.998527034329283	0.594325872699747	0.9999961409888	0.453092297170011	0.76023448554522	0.00270390007396771	3.78732119865241e-11	0.83825275581826	0.999999999678469	0.897348025308542	0.999032392843738	0.156952309809677	0.516664563601971	0.0249274516727013	0.999999999747967
ACOX3	0.999805652564789	0.980374810664255	0.000167738768984271	0.756836818197896	0.040263602658596	0.999999901181736	0.550329450940262	0.513357360005482	0.999999999999996	0.493826726707256	0.0250883603067459	0.999976021846332	0.999999999999995	0.740363552397935	0.997472636886467	0.000379419404437214	0.998698101870861	0.935119035748655	0.854193220396194	0.471077298189817	0.00166561076723927	0.94770779935432	0.534598493413102	0.848090312244104	0.999999634243088	0.624718283696833	0.0948117805147855	0.437622277307285	0.999999952084074
ACP1	8.49588206196175e-09	0.0253015665961804	8.42362756499682e-05	0.053509491842413	0.242802435426834	3.59433365921079e-29	0.00371934048674058	0.000104583667991079	0.00317512279544661	0.31348700084817	0.998897832309187	0.000862862864961152	0.00365325167703119	0.0178247743561209	0.104424225491079	0.0419162209965872	0.50205545435219	1.41743180098512e-07	0.998820143222149	0.00749736796359659	0.670207845229131	0.482724310933132	0.238982626565943	0.00119530739533604	1.38505832334469e-05	5.75024856734839e-16	0.238789603376197	0.429507651506286	0.000194806653292277
ACP2	8.23850752594836e-07	0.526133114110509	3.80696361830359e-05	0.758943243517329	0.125200640172219	0.999703939367947	1.6332232957548e-07	0.221885815051137	0.0473869963022712	0.0452969856606987	0.637132862535156	0.609933911033184	0.999999999968737	0.0985281378113355	0.914216043311559	9.12085627510826e-06	0.761119612479079	5.89793097859948e-09	0.876962181007103	0.169122312162825	0.134766250697574	0.265841442027134	0.999998842665764	0.315730043022811	0.999918533402586	0.999999998386192	0.997582869472312	0.0456646686808642	0.00187371753159341
ACP5	0.999999999999931	0.130349966252107	0.000606064942604687	0.966558192129527	0.0414755080091183	0.000905515092787551	0.999854782356387	0.429069320219978	0.949370667099922	6.7828086163248e-05	0.672961106250795	0.986098802286275	2.01650284059939e-05	0.408607129485636	0.933361538893192	0.093422927807135	2.65717352884003e-06	0.99007379104987	0.243690687080946	0.68596762608696	0.000878564874146328	0.577299187112763	0.999690901316011	0.28774952083718	0.922926349370136	0.99999563216535	0.799766079170445	0.00121968419730291	0.999934262311818
ACP6	3.59638409220282e-15	0.999722145862181	0.000969147054748905	0.567132347463875	0.57058947918031	1.28743308095297e-19	6.22061638058993e-15	0.130919827539621	0.936152352942002	0.100473511967323	0.0746750752377647	0.73409664649438	0.852314834242848	0.339533833857964	0.998203337132625	0.00243645220721863	1.71859664492449e-06	5.74370718207308e-14	0.722077682918603	0.144330099201311	5.58158088126738e-08	0.806500936321674	0.99908970396688	0.102591212902096	0.348263201915564	1.68440719763515e-10	0.99789063965355	0.0154827381064016	0.00704683980483463
ACPP	0.900694306790545	0.870407977022302	0.00231769409775898	0.682066152476619	0.438078142467613	0.71017881614532	0.535321192923415	0.117242582275938	0.999999999993616	0.800285149365333	0.0124452367317767	0.999474709401233	0.000242470705346441	0.0646403471216533	0.976667664544189	8.18728774805251e-05	0.963291905003747	9.45697601847703e-07	0.709073826164766	0.402284686080238	0.605712936705954	0.901142201487651	0.999999982792175	0.996555567025161	0.99999899154506	9.6384782056821e-10	0.880756883670852	0.216450002982608	0.999999999999839
ACR	0.834928207422182	0.799652828449278	0.473327641781426	0.557808613916286	0.0223215054118264	0.999999998381202	0.835812024522134	0.263196145740603	0.656424120196152	0.831221670030779	0.096602847203113	0.72469620242428	0.988175805531157	0.356755357209593	0.992845136632575	0.98625945388479	0.99921946866121	0.00262834114388821	0.556524353160691	0.962746343901454	0.994214573055307	0.667078777257299	0.990044176007904	0.99940338622532	0.922342867041753	0.932506176386541	0.507800248449081	0.987749558557173	0.63911288502826
ACRV1	0.128217455333242	0.365214245168442	0.0426224406129325	0.0625851447621822	0.0103250225774644	0.999999989401637	0.00294388855198076	0.449799575982508	0.967575742060122	0.634629774739534	0.0886321498725968	0.965098969966651	0.911715146468543	0.256038917789308	0.306003689015812	0.985330274019649	0.983763248592429	0.0565058549551225	0.249620262086247	0.613504068774098	0.619121944357434	0.0428770582146421	0.776374013788209	0.995496169080345	0.121430048361954	0.987352922354184	0.0566683162632469	0.892499851727174	0.99753854954164
ACSBG1	0.988492519993677	0.999220255872383	0.000910817004996857	0.0960984975576959	0.29621399398394	0.999964432982882	0.970520799381092	0.0462418139107821	0.853436266884747	0.0460192342892185	0.0160649479577322	0.999980561143917	0.98982059354586	0.13087281814432	0.994820844386868	0.720010397342565	0.970061996640871	0.996004719992332	0.018333301723731	0.00460088217763347	0.999999999997857	0.95261695223468	0.983006683660344	0.98763803403549	0.775889645239281	0.998164583145286	0.345433518910714	0.57154364497882	0.999459554668158
ACSBG2	0.985214943441687	0.245287467099982	0.0964441956882192	0.833160167788505	0.0259579463272753	0.465676376713759	0.342873927747922	0.568204460685492	0.129963647967887	0.582192552476194	0.0549406021866375	0.829444634101636	0.99962815500288	0.617960359331678	0.703509547387737	0.841163690465729	0.421537778887807	0.967242750083584	0.644919230572655	0.802378675128151	0.00476302080324095	0.534492269479253	0.999363743418676	0.9817380015619	0.89458791057389	0.442838836671943	0.353915888326913	0.567039923271947	0.997418557900385
ACSF2	0.0765491592259311	0.943245628019079	0.00146985555305103	0.971207393634977	0.633291513576116	0.999999913648241	0.00440430551671997	0.843164147950789	0.983124252898613	0.221221693554986	0.0313748460881292	0.555837232093074	0.999999999962728	0.734471161649063	0.999936600666068	0.220033638282496	0.000942526078457565	0.993762725445594	0.999089584036773	0.974329805445908	0.00469464466206234	0.909426055053349	0.999999999966051	0.326718077858648	0.349917564776718	0.999999999569895	0.00966763136887519	0.0261570645479272	0.240929439062466
ACSL1	0.999963845958787	0.370998441419631	0.0529392057386887	0.0323795477621349	0.99594293901777	1	0.99996787967693	0.108938491604867	0.99936804401592	0.614706379884066	0.021754097115252	0.998640213202709	1	0.0382572451352699	0.93022938112341	0.00213063315534281	0.431570688499903	0.267212503426256	0.224132793319407	0.0729427630569287	0.999997223059331	0.939708438358727	0.994387740213388	0.0758831187882601	0.999913736812454	0.000579572149893163	0.913789462410785	0.630246148433414	0.999999998934002
ACSL3	0.999341286779618	0.220080553020829	0.432056726626257	0.218080679816729	0.99960539197704	7.07248542092963e-34	0.997612023874768	0.214868908504509	0.999969896828969	0.766597581910989	0.00246518259078384	0.00282326597968768	0.802637401820387	0.202414097483094	0.00292880967852925	0.0508457455856965	1.28126398397531e-07	0.999999999999354	0.926627110738805	0.306004981103847	0.999999999999914	0.663168572645177	0.998396528506088	0.0603283579415308	0.992130599976767	0.999983287525497	0.990341221520302	0.651140305894391	0.906446009213723
ACSL4	0.999991183384012	0.00219553267972146	0.999979892162267	0.173906977839392	0.993617075121784	9.47794042284104e-73	0.999999986130296	0.03442835354966	0.0134030906796706	0.742837700685217	0.343717552589031	0.596384511292964	0.000426248930620134	0.86654284471044	0.170779992453129	0.293392120930999	0.0280699155553834	0.668308858027183	0.0210448423410983	0.0498554359211492	0.999998785000047	0.898003709824601	0.999282542608518	0.0352970976597705	0.169749484896662	0.962434832595353	0.722203633273545	0.990325731876578	0.265852440213522
ACSL5	0.9765285968737	0.963893435366953	0.860399531182034	0.248241650592359	0.170668154795761	1	2.10810060670885e-05	0.99847271989891	0.997856859106832	0.985497866476497	0.140135809930587	0.959620630907837	1	0.536851985327527	0.972388406726323	0.0857309248115062	1.28200500023662e-09	0.00645960068619898	0.99720955459247	0.626118742740611	0.554358502950734	0.626928898245242	0.0347403747988519	0.307398299380544	0.999961768354592	0.00379934687354251	0.913581320174335	0.996466789468102	0.978680516849331
ACSL6	0.127019376050517	0.904366926706371	0.00814309198900074	0.853329760763879	0.0100930259426789	0.348184199940556	0.00542969493980185	0.0833704975285839	0.319769930705278	0.660440884902913	0.11061472894248	0.94242759798837	0.613064338456277	0.78384779053233	0.919318866866343	0.808476488447628	0.999999791717662	0.112298242642972	0.00169874015163369	0.75069533184066	0.999987172688505	0.051302936871347	0.912590229099084	0.999233395533928	0.845250888902791	3.18146462017373e-06	0.572643658028167	0.953622503158742	0.989657928260566
ACSM1	0.42542303642444	0.872782340682682	0.883291493192058	0.513965421744052	0.355111895701312	3.92864422184732e-11	0.302120504044091	0.130014805421393	0.976705942709734	0.804074477419739	0.0291489740868817	0.796907499415761	0.649220667878994	0.113400955764664	0.805972438015692	0.987520336980813	0.996827624941962	0.0572867300449906	0.652781934249638	0.867288078754876	0.990020035520458	0.382999849857933	0.852970958165969	0.938102088420664	0.835333199817855	0.992440531311613	0.0833968954587266	0.202247150668309	0.999917531418387
ACSM2A	0.663248590056892	0.887805358478549	0.494316636907565	0.262685055506777	0.00490196643017673	1	0.882487974547024	0.625497714265933	0.457708489274719	0.998540427313894	0.0787259350923148	0.233518799750138	0.999999999999981	0.504119658892094	0.806313746663403	0.983780816161274	0.955001511395839	3.33430909262112e-06	0.158622138163749	0.764929072823015	0.390004833651769	0.520543808467035	0.999937805419686	0.889204869181354	0.708108950004549	0.945902852129216	0.0440795518942833	0.992251866937104	0.698596142662074
ACSM3	0.757224863214789	0.196168196383284	0.730654978544013	0.0155113550317316	0.436641148904942	1	0.000432626237263784	0.198264421916389	0.993472560772882	0.315429888086941	9.69102915121404e-07	0.708966060997216	1	0.261800175884797	0.51212754482998	0.457146924077558	0.985143822694401	3.10465963756018e-12	0.994378510241162	0.731513491030682	0.0729897789475731	0.962239072775473	0.999877720985178	0.25261447998882	0.986401120127319	0.323229412926676	0.973698564001235	0.141868247253059	0.993632384798004
ACSS3	0.999999919030155	0.933320989499356	0.0283408239936826	0.364507016780117	0.994560638576777	0.22044770846	0.999999999815387	0.794438635007524	0.992979797106345	0.684586681106409	0.0326844338126447	0.751476623064601	0.992195973773456	0.859750634367796	0.00618905883662463	0.170148151380289	0.971316445262796	0.040544098829371	0.00041714179013846	0.531567973131976	5.87916022272552e-08	0.862759271281669	0.998350349103616	0.95441653476159	0.999777711903287	0.999996776096881	0.338790456734057	0.721779334061233	0.999999888146159
ACTA2	0.999999145629279	0.0225431961792609	7.71028598095797e-06	0.284782258243788	0.0191416667000475	0.216341120186525	0.314758797093075	0.218954836826195	0.442234046796377	0.215206514282394	0.658229945619477	0.824438273204637	3.10936296880607e-11	0.376106279148589	0.950108947946573	0.382917257188253	5.69817045758311e-05	0.999999997466614	5.06877234362317e-07	0.930360788457203	2.35988728436334e-05	0.991229026966506	0.151969155633453	0.992445255550876	0.0381817361009257	0.999999999993777	3.74161501229104e-05	0.037641407192455	0.984227217706547
ACTB	0.0373030972593583	0.83490427502023	3.67543277801726e-05	0.303843803918788	0.00261622635342313	5.04151721381212e-18	0.386106295028442	0.00864184051379765	0.899977570611705	0.154229925331202	0.875137966315503	0.324496837220237	1.1665616129073e-25	0.112570994082774	0.00563345543728897	0.000976038546566512	3.68313483068508e-07	1	0.018894201082343	0.826013729867509	6.12469706446103e-06	0.409841988541591	0.0131945367817068	0.0954935884054298	0.959632128678069	0.376762381617737	0.691410164697913	0.62277622359857	0.99710807684657
ACTC1	0.919188728955373	0.458129081934049	0.0151693142180443	0.464985512129501	0.0085642208806576	0.818983213957201	0.123463212993223	0.339116299009647	0.911120669770918	0.256953348568781	0.534916391734028	0.933351810001812	0.143221959954339	0.681894854996092	0.8899358477645	0.986773591841358	0.800110861017017	0.874297757593484	0.036410289041206	0.725513031902891	0.942266785265346	0.561561009575001	0.960383518484212	0.740148674115472	0.278208921198882	0.630953880413548	0.129152768131099	0.78307120104546	0.998899542695187
ACTG1	2.57026331753779e-05	0.999434610500149	8.6651689316444e-05	0.0827755037939083	0.42490756706207	6.24175272958639e-28	0.483233704839408	0.388288480501083	0.345871331165783	0.674522692670034	0.871033158004198	0.165909749202719	2.91002449901503e-16	0.0641060863930473	0.00319431352594335	0.000228906847372274	2.43447021248782e-06	1	0.639001235412881	0.711128765462214	7.78926901722418e-09	0.450990748442678	0.466779051598341	0.581532757863272	0.92038256599591	0.188638188203725	0.0113261026096904	0.784928413144717	0.987867117215913
ACTG2	0.999999999995359	0.720472550191394	0.00320524049943143	0.200925044053368	0.0482257079991507	0.00116258418390557	0.982417809688565	0.0648742248141265	0.993760830414441	0.491712745570218	0.475716652956147	0.971712216154229	1.26093058504596e-06	0.6322314857016	0.911676037120246	0.95225560212735	0.00861595842623563	1	0.00997826346450432	0.501696884375795	2.7059141344523e-08	0.996622225106943	0.00130122371953654	0.952460175194322	0.261470636536057	0.999999999954067	0.000116374066464497	0.292256781905768	0.934516583753391
ACTL6A	1.56050325980068e-11	0.00220352079465247	0.836008101848822	0.807188107871674	0.00992831403967413	1.39995369971707e-58	1.46018143005734e-10	0.907018068791181	4.28166947728976e-10	0.0295800806025949	0.100548101457126	0.020628549250109	8.65729976436669e-24	0.223708370969872	0.0011719024327158	0.289058943247668	1.14411594445373e-05	2.80973622064689e-25	0.567547109185395	0.353452131401847	7.80944291103359e-10	0.00770380786407475	0.0020907760859989	0.369200848932596	2.43087323990345e-08	1.96632329742215e-11	0.836668954364118	0.0539659348200483	1.00625141143447e-05
ACTL6B	0.0125997887219895	0.890077281303149	2.83525846158896e-05	0.290784976376351	0.0269171587892652	0.999999985227235	0.00383637985463929	0.359439988006126	0.998977310485681	0.0833147612418116	0.0230035423171265	0.975684536515288	0.922859143880167	0.123760185911364	0.760064343189377	0.982664977338979	0.999758992357788	0.99994378440538	0.0116394281439508	0.526769217500201	0.999999999485576	0.61723831641675	0.960195034336184	0.491410802662567	0.969627719161185	0.960632674530592	0.122823157744135	0.883410403292481	0.942992174379227
ACTL7A	0.0277952384058132	0.830522304740768	0.0749393728673205	0.602444976964286	0.000357801398436995	0.999539784973475	0.0888158475364769	0.510674524831352	0.404229782712413	0.468546665190781	0.287607156093312	0.798968119123201	0.999859017960836	0.822845043366651	0.886272737556641	0.994638743948279	0.992110738355212	0.00217035688995185	0.201829333151398	0.570436078616132	0.355050836535618	0.715064231919178	0.999613308486331	0.363976880097563	0.200632347885238	0.985318087472165	0.260651784645194	0.97134700038586	0.932045802548063
ACTL7B	0.0396479164003162	0.994680040530442	0.044973089985148	0.202458696042235	0.130561148887914	0.998890185779083	0.368157093513697	0.0308323255298231	0.9607607190191	0.639632354686921	0.233578431359037	0.930037998718311	0.55715186988956	0.547156326647019	0.0269496847337932	0.998835137553828	0.977804148616963	0.92700958600821	0.911871030179616	0.0965470357253273	0.113712395774418	0.718295274066454	0.971620534064339	0.957464001525219	0.21545926743359	0.722118859640283	0.0443863216072513	0.477596313859761	0.973227721957367
ACTL8	0.00975537673405636	0.220409613853918	0.920273325681685	0.110482871952486	0.00303076782629828	0.759680939759551	0.042188077507082	0.167595199547804	0.396669454797918	0.585796756683549	0.0137834898623084	0.961957321037045	0.820153187235541	0.242642063818989	0.157146132359536	0.971233967867762	0.507018288938079	0.0195713963136237	0.959073526421468	0.999632566429848	0.0190594091116469	0.883092483782973	0.991273088027668	0.814767988710938	0.0244604197718855	0.950996154642854	0.391718096833986	0.75190955792995	0.877421796364458
ACTN1	0.00580706760683228	0.768340512441247	1.57804683803886e-06	0.751941983960818	0.000282198473270683	0.00206390852659427	0.000233726351807223	0.0302297176098266	0.00180279419365511	0.110677384304318	0.962993343018295	0.0198548398665838	5.31441519143172e-05	0.0810926176627132	0.0150927858436482	0.913023853289318	1.46416592595109e-08	0.980836581775222	0.000576759614670408	0.0566353775245703	0.671748886561559	0.954834797898129	2.59257155371117e-06	0.999510247583467	0.181491648499634	8.33142135371864e-19	0.919006163047214	0.272934278189956	1.13835417129121e-06
ACTN2	0.999999953340959	0.412651685573304	0.826609720703554	0.0655580562647677	0.0208027084358781	0.00518303167196219	0.999999999999978	0.181856723346581	0.743632858036244	0.212205902936923	0.0358405877101967	0.995396972443651	0.999996354557138	0.685100740076783	0.9679298909465	0.767949595075805	0.99297173254442	1	0.0530129396979601	0.862898837366953	1	0.478203474238014	0.999482888468372	0.997635488501732	0.528685240611478	0.991584299741821	0.0974013462077027	0.912976633515973	0.938343992318984
ACTN3	0.706247270137375	0.981763359812998	0.320382142996185	0.389610606187902	0.0763409988833678	0.954713910492244	0.211732433232809	0.333979661035696	0.998240782597696	0.751037138186717	0.0285043457357098	0.626605586746811	0.551958270801303	0.0847941162636372	0.700070404225616	0.999135156111763	0.820637810455558	0.735701796328641	0.0207220528599407	0.986834376696696	0.832159089102181	0.220017069966717	0.760067335364824	0.59727157328473	0.703837016572927	0.651310740750782	0.00561467155904095	0.434450265683912	0.983627015300494
ACTN4	0.998870938340988	0.259956778159254	0.0149543971584589	0.112090233958385	0.133175825652889	1.8166388729809e-29	0.971919004676785	0.481791793743318	0.92554406280453	0.0629894431848179	0.998291312467487	0.071793910889757	1.16089787923604e-09	0.541977071012857	0.286285152349217	0.6271844506513	2.81712457088784e-06	0.997106641509321	0.9889466566867	0.997418730699744	0.930650203500874	0.716071651828062	0.789424489397431	0.552876832349515	0.784826573630143	0.0297246089971831	0.397425168610698	0.218186179051017	0.0470420482866489
ACTR10	0.0798875015976295	0.992587254043885	0.976477304293406	0.0796184217344185	0.999998814675715	2.01072081157216e-27	0.019932839322284	0.075154326030906	0.965222247113505	0.998463954276024	0.415493570576239	0.328807620379613	0.0113116367344966	0.496468785659371	0.0701794644613056	0.00188260667995332	0.00133167939708116	1.99030048576301e-11	0.963706008334494	0.168296118174192	0.999999999999997	0.351233656495529	0.672850906130487	0.0014658786804039	0.984944762937513	0.248730935278274	0.967670110123543	0.921913494360637	0.754310326091931
ACTR1A	0.999999991747322	0.761466381514088	0.000229127087767199	0.572088014180396	0.0304976162591164	1.35090305614409e-28	0.999999998429316	0.00862248856689087	0.999999964833293	0.00998583489213787	0.748418407861984	0.499830332293773	0.0413417344240321	0.162138114984384	0.586834503237578	0.02365598133027	0.00660373304584942	0.999999879814134	0.214055833646738	0.0120069498465024	1	0.232640882881585	0.941939385606537	0.190470902394577	0.99999999741162	0.808753068988262	0.122529943111221	0.0082906034801769	0.992428886467629
ACTR1B	0.630008204791872	0.970547754281765	5.87781905025928e-06	0.113065480041896	0.0143854395477176	0.413411813081432	0.408531383063234	0.952787258252115	0.842287495449235	0.0964599303204967	0.955030479046521	0.20161872589555	7.69448509865882e-09	0.352747979419542	0.999504177385191	0.336503884460122	0.0076329185071247	0.00716895275429872	0.609325224843226	0.158336647553127	0.999999999912671	0.471192895683687	0.868954725742616	0.133857907755567	0.995892919835876	0.0012577829036062	0.151295475867389	0.313613952504172	0.862475281325077
ACTR2	0.00468011628674694	0.208077522155983	0.333307661003342	0.458789961712702	0.00216261870346873	3.2584194999788e-16	0.389852529484133	0.260358551151171	0.990775008907603	0.865432512842774	0.743774086693068	0.000760803530234283	7.43236272485455e-22	0.0862277788292953	9.47438147535977e-05	0.0610481298752802	2.940058552682e-08	9.19619699176277e-13	0.953640246685176	0.0203830157656207	0.364727036028248	0.134735785157815	0.00116689102798477	0.198699810537683	0.892358325830101	0.997700194279173	0.316528220460091	0.747862738053481	0.565935907734893
ACTR3	1.4294263369324e-05	0.282209475499359	0.944630266345963	0.621895211306428	0.553401777632665	8.19509807725713e-43	0.965992244608713	0.370621685965723	0.998292360921069	0.554691717774844	0.628302149340362	0.000219541265421348	0.0011211343383785	0.0900424029167886	0.000224861026823061	0.0259112800778768	8.78427246459823e-07	3.07490243592443e-23	0.76974976467845	0.194364818336068	1.03525115416183e-11	0.321715697346905	1.48684820157399e-11	0.745227234574535	0.831006440067579	0.983039266808115	0.86234209375609	0.5138200563031	0.996756603239574
ACTR3B	0.00247896358782596	0.0531226427198796	4.95123642305039e-05	0.12709042827107	0.123061758922336	2.12674550989367e-09	1.60622876398774e-05	0.908500306445607	1.82400423142016e-06	0.402628477735584	0.0456814962615148	0.0655576465640206	0.0230661572998932	0.832100959905041	0.65533076984743	0.0101977857484596	0.999981365348703	0.749058016795201	0.715859518693482	0.0141235393337139	0.999999999995715	0.446081570179686	0.804395067775011	0.484185640148558	0.359203852458593	6.30901815137938e-16	0.18496494247847	0.16586540218037	0.43375250071152
ACTR5	3.03846464118534e-13	0.963208653583862	0.118997292656396	0.297694786535572	0.0523263205106297	7.97842586342542e-22	2.04048435257466e-07	0.985996260401091	0.00210927124729994	0.244689435220861	0.0429311681927638	0.8122407352064	0.166623612710792	0.937884667662964	0.0842989142821135	0.0547972945084717	4.88372358436943e-08	0.0688370746160484	0.0272253734989829	0.169107660080911	0.000215627132237387	0.401206488909738	0.092392675239941	0.452182797415087	0.0387388373921278	8.61643916415697e-05	0.000448241014149597	0.184529143878795	0.435488703533205
ACTR6	0.0475022536833029	0.0170767047549591	0.262593411864525	0.209250818905369	0.331884287871327	5.02375818591309e-33	0.680951345193134	0.714282701131789	0.0203465086301614	0.00774355332937742	0.0483120005286774	0.0312160055059143	0.832569577117209	0.872856832023141	0.00505905924781173	0.969903067291718	0.0118394429854993	4.37224616331174e-18	0.978951192502974	0.100226111451324	0.945825396723732	0.0929490490722407	0.00066376845948936	0.427029983679745	0.00227785203382306	0.0156657570878998	0.893370751720587	0.0446448366068958	0.0564710858629302
ACTR8	0.642342509245063	0.969603063695528	0.0627079225919613	0.166864583325259	0.0270925993966805	0.00755300352047824	0.0126640553975459	0.860170586601662	0.999999623663294	0.730990020094524	0.009202258278336	0.749836842614708	0.47676448866529	0.294364618791533	0.064709189534641	0.00774288955689909	0.0180011694124028	5.11931261868821e-06	0.692662985751608	0.350817233859088	6.1770131825053e-10	0.137341339250717	0.99918512348926	0.997638102983507	0.187612012849294	0.438498490139072	0.547284461354404	0.229798176737619	0.918130764980324
ACVR1	0.000231862791216429	0.137297646470173	0.000195022946972336	0.0948544150903956	0.99734934261411	1.91731441748065e-13	0.00271008659978411	0.104765260115589	3.79885164466709e-05	0.810128408025953	0.859966400417293	0.00102594918947393	1.8218995335658e-11	0.443130204764536	0.000735169834284463	0.0037022802330119	1.91363063603396e-08	1.80263068991164e-14	0.018657828819943	0.00355873374080166	0.578944163476624	0.632568238812943	0.748696413243649	0.00464720715327159	0.505506169484502	0.00145155605413351	0.411233941130547	0.810220630795606	0.837911230161094
ACVR1B	0.0485028744895105	0.912099470660514	0.0327883625642371	0.481924091997668	0.0176223240113645	0.999998646237582	0.000141706718513516	0.00910020694642235	0.995663375630487	0.25048644714458	0.0830745065295218	0.951102189111221	0.581583088198936	0.531124001226256	0.876471207810175	0.00121966774472677	0.998948069204841	0.982057825872802	0.989356428855148	0.848119214184362	0.885959044736417	0.354919374239014	0.994071859791713	0.997125055109326	0.999990100107894	0.999864975759376	0.0204172729613028	0.419589198888226	0.99960008121012
ACVR2A	0.990247968838992	0.975596020585452	0.0323418746254793	0.54556993475653	0.635269343435166	0.993739061479988	0.66965953500143	0.544135978007888	0.98933573156743	0.982876307322341	0.393500703795781	0.979767669335772	0.986328089959006	0.586576849753585	0.759008666178786	0.00770291730534966	0.281290092222124	0.999887657777367	0.99789809336427	0.000136852475020087	0.999977844970601	0.615520820005503	0.988190450027952	0.199292316111803	0.999951108282448	0.99999999999992	0.355609838802705	0.841131182936685	0.997722322419034
ACVR2B	3.59177079379454e-06	0.0395563774495398	0.00103691251259366	0.695165425085854	0.0575049443111173	0.657759180775361	5.00269523621741e-05	0.520881227591242	0.000228254338172986	0.151779030345905	0.0217100275835782	0.602478533219506	0.993405927980811	0.684433657338503	0.985531133217234	0.976783114498144	0.986095372452305	0.961764315094884	0.750695180943817	0.648919056013869	1.76951003446875e-05	0.596160201167822	0.964244211573596	0.29495018169382	0.999526127385369	0.291372294563827	0.406791427694076	0.523804985171894	0.2848652338122
ACVRL1	1	0.616490449652829	1.41322017323909e-09	0.0670976934341867	0.00100689253076354	0.999930097986415	1	0.392310257610964	0.952433863404921	0.49403239786432	0.158997339995256	0.94265158974397	0.396070887507108	0.959878263000213	0.787473047833207	0.762650875583757	0.125244078888217	1	0.546064261768585	0.957722318785442	0.0484056549337359	0.24623581813762	0.0153486568489245	0.716083535586018	0.994796335315847	0.999999999469733	0.0195730607129719	0.821546751914588	0.999994337569859
ACYP1	0.00450872017240478	0.789351241013681	0.101215660161858	0.810332876196448	0.509670538804545	4.58280717928563e-20	0.017537372730129	0.974675838715532	0.000145488328001346	0.107591669218079	0.0323315329141115	0.057497366283122	2.61819521906371e-22	0.998200479216254	0.0153603754585772	0.849577388973615	0.723664140890864	0.0680048759646686	0.985954892263478	0.547728369398139	0.999996767962654	0.707172707418139	0.0768507654435758	0.116111152109405	4.77566246568097e-08	2.86631661577271e-05	0.920898858048651	0.0353578251813543	1.04992398903861e-07
ACYP2	0.999999999701827	0.997782213347962	0.687276132795519	0.332638523707378	0.730177833721058	1	0.922718463068725	0.534561478872527	0.996465376586539	0.770599554188	0.0128041397455012	0.809090205697119	1	0.73451247148036	0.928452646164817	0.0436892925325152	0.997265702486573	0.244727310896931	0.266457889563295	0.24090188981327	0.999999999848378	0.42938743275302	0.329625868767107	0.0432038341260123	0.20226826859286	1.15955299782301e-07	0.0134489170527357	0.648602039298503	0.999760638715036
ADA	0.00573263468440456	3.65301684299181e-06	0.0394602203316397	0.695097313653769	1.89049980941078e-05	3.79617885705077e-19	0.733098661409004	0.989277760449242	0.000304900669964346	0.287202607221434	0.87567378493444	0.309004764368144	0.00108799540978021	0.837438711553208	0.701164444070577	0.113452924716494	0.531522219102409	0.00439921684595478	0.0137368632399862	0.921197770631128	0.754305110273488	0.0938543082234964	1.03983669024194e-06	0.545574712229662	0.00373093524811177	0.0738955622256391	0.000768193033340979	0.229273889679621	8.34275949526692e-06
ADAM10	0.217896815266664	0.645446593123237	0.936817678189382	0.195604433341163	0.796455376568422	6.11034341424379e-33	0.989905343091597	0.157040393669159	0.0157075923464114	0.593441673687116	0.98795869113658	2.43051562003837e-06	2.11291609755829e-09	0.0243989474228101	0.000688630005786027	0.000342112641090111	4.14717718392073e-10	0.937728310321897	0.99874991348711	0.00157738698005834	0.72088305839976	0.613323711987924	3.89808376574477e-06	0.0111589858381112	0.000104387258950889	0.960224531600499	0.549162666674674	0.515023655732925	4.78330690003864e-08
ADAM11	0.480554402552609	0.651686717354979	0.868679606959517	0.419327408425648	0.291602257476208	0.999999996379961	0.0308233480682625	0.481187852961229	0.487514993126533	0.183218876411305	0.0206206670610372	0.90352455539385	0.408980251408231	0.901907403697431	0.929714531000741	0.999886434146423	0.647852594803092	0.611037321469903	0.0740473191285837	0.961080404194568	0.999999999996679	0.908050742807471	0.999455530663672	0.998233426442573	0.787063026490005	0.900949142746169	0.0545785755473337	0.228365696111258	0.961006903803506
ADAM12	2.45943172109973e-05	0.000645819280507218	0.749428821050014	0.170400370286638	1.29852144154813e-05	0.999999997033772	3.22820625904651e-09	0.452707496448449	0.000375694641195708	0.355459138686566	0.010239072899327	0.844269476224725	0.000557208097477481	0.218950120574332	0.000167291423537175	0.961112253191888	5.55631397656749e-05	0.000121961353658032	0.0201588789733393	0.709035646485502	2.8330327533069e-10	0.000204025009230596	0.22963512509412	0.999001650190109	0.203116250848057	0.998494098011454	0.0471627806962549	0.202114736464589	0.0775776635171702
ADAM15	8.37182378638858e-08	0.995148674027603	1.2654724239291e-05	0.0562261322564079	0.0888979882958608	0.420765784085078	1.69918873798995e-05	0.157180166175063	0.992749595713556	0.620764692920549	0.0936375700292248	0.951755499928125	1.43770120438649e-18	0.653829015909693	0.00123004228636643	0.978440589388238	0.000497198879884078	1.17310645043006e-07	0.370807287705671	0.627581709096678	0.0216514574955005	0.167994100555511	0.00175239247872006	0.982275155733257	0.93803369824846	4.96842493299824e-08	0.00799074573270781	0.412557911367555	0.529799320428931
ADAM17	0.995162707803304	0.00276527309926973	0.999939975205779	0.470403527298556	0.000270645515813776	0.31686493562178	0.999991041325661	0.62306689112268	0.000201084231386755	0.791055179577954	0.0323852841295979	0.184623955599906	0.0136322158875692	0.0698021538592365	4.54626094843193e-05	0.0306892545826825	8.77431721901994e-05	0.999999999048476	0.0248456944228308	0.47452461912012	1.68342737652812e-17	0.786620540597519	5.06289228230797e-05	0.911750281062349	0.138708434258634	0.00304672892269086	0.000217350282505161	0.997739936173435	0.0906368003569423
ADAM18	0.999492129194054	0.531223159202512	0.0607795719320918	0.922786737919071	0.059146984998732	0.999995612909659	0.989913422129169	0.580412969926922	0.815578289559277	0.00432979424382645	0.0291560960205372	0.995589013946469	0.82885087243607	0.759714771762424	0.137607213905267	0.661776118441533	0.996072721933864	0.900679691220249	0.707443195778253	0.60440135337641	0.0556199487061886	0.0417887067742719	0.206260033619134	0.928634670399493	0.998659753790618	0.322253441529114	0.152127862832915	0.544576209269475	0.996750617179408
ADAM19	0.428504593808591	0.826591444708526	0.999794253491409	0.549956815783579	0.335131867675526	0.998865156635609	0.613707300335731	0.0170060766564711	0.390910083960382	0.681384493720869	0.833909174804359	0.983509795471156	0.177647588500431	0.0173978953384803	0.213832922639987	0.000231211771871142	8.61468422409245e-08	0.999999974167195	0.0186637418249047	0.853684802153795	0.248965080749248	0.0540689439301031	0.767662992979316	0.998136066962446	0.538054607215914	0.984944152023926	0.927789367698707	0.839099076790746	0.719871054529027
ADAM2	0.309332839607812	0.372479205726305	0.457511488561408	0.887976103414055	0.648580625497565	0.999987480921633	0.458624100672829	0.036464832924944	0.735143025763997	0.0251191887168673	0.0192308893463964	0.984169938306646	0.669160962156919	0.271278665635057	0.228245514865452	0.779232284231964	0.424839665223887	0.472586462303349	0.654237405971248	0.900669668153962	0.00457889798319876	0.792588449767778	0.743782942718205	0.565289239581413	0.932437779975236	0.909664388374556	0.0749869008463251	0.468954266995111	0.938168683933114
ADAM20	0.726420001842702	0.353210524409032	0.801404890478045	0.183719801055078	0.42208241018353	0.999999999843117	0.0752431861337935	0.444701955747694	0.697584677789648	0.821745151248107	0.0221652741937227	0.881087554771166	0.081362446754399	0.515938295062366	0.961534354637132	0.735932712543577	0.130785373293405	0.0757097216598525	0.142852991489811	0.979408979416135	0.82128402816721	0.3156437148747	0.976645047089684	0.878726380314533	0.991227950905566	0.841894227775675	0.120032110803253	0.953809504427081	0.980863461362448
ADAM21	0.741053282112663	0.175861280061272	0.321465812431235	0.697594222822005	0.0124683837377867	0.998626137769365	0.717308854379239	0.0607656718934433	0.0570727410805411	0.640090151453475	0.0145503421261192	0.986441222063993	0.730827593776465	0.365560898716259	0.668182269331288	0.899700768728413	0.888984472149952	0.00322421753846776	0.287526166313813	0.552031174148404	0.572818884396657	0.613961425965139	0.185861923474103	0.984819585861312	0.999260347286631	0.750183240914467	0.0336349722344659	0.628460933381195	0.998420534552457
ADAM22	0.880494177671355	0.0231695512699135	0.0322716439527481	0.204758676798252	0.00461192900127155	0.999990906310151	0.792957795732292	0.746487603410123	0.221924474657442	0.302847768089412	0.0143601385763667	0.985142872895974	0.0101087976432073	0.433550717168915	0.00197318801719506	0.828249474699002	0.000104753789288209	7.97883700428776e-05	0.0131834807335766	0.585479645748357	0.18478529456048	0.312268341864712	0.488610483919493	0.998289288444712	0.999999852972086	0.567932260322566	0.134610494680313	0.806835612216212	0.992959825237475
ADAM23	0.222370100463806	1.03985278650321e-07	0.00413090376797683	0.591507370798539	0.174037557267724	0.00264820012583779	0.655381513822646	0.660305277920781	0.000910032203901829	0.328739568571221	0.0788831951742981	0.976553364345765	0.774872398934567	0.317560076131128	0.87102500598277	0.188764590554386	0.199714822959655	0.877791177892192	0.0963444432218701	0.484521520440307	0.999751957989997	0.543011729085889	0.923892991502183	0.725276928950257	0.999993223825372	0.999994855621124	0.0441388657216021	0.984789497800524	0.992901347159821
ADAM28	5.78881259449686e-10	0.996437020527429	0.999503524371637	0.196097864618696	0.0132714980147912	0.999999180999918	1.02279137840312e-07	0.999180430658513	0.403125231594032	0.661980712558015	0.0619936907230903	0.129852075943583	5.92902168760835e-23	0.227625951721595	0.672121950447961	0.956207116917469	1.52251067763698e-07	4.9908606822825e-09	0.192003473358294	0.998214716607453	0.381165162268508	0.837845563591308	0.00487230196281196	0.104047991316615	0.00110466992938679	0.999999999975378	0.237455798683276	0.978954339884444	0.185454222140617
ADAM30	0.807062644177503	0.718988573244558	0.100250445822247	0.950165061087883	0.00622313310469965	0.998473974679195	0.210311459363044	0.494051294949053	0.310001026265436	0.526557571402395	0.167284228447337	0.951773743752213	0.950820724130426	0.367974042232231	0.28196757597008	0.816130932443696	0.977438749177952	0.999999999999992	0.1157394124088	0.997670790164733	0.289525117341364	0.156280446083609	0.990550381646146	0.97459527701357	0.608077154693659	0.855326749711772	0.0787560012216812	0.937011652171205	0.999138956767252
ADAM7	0.205239249150941	0.616328460826749	0.0104595658279485	0.890050073970901	0.0151498254675653	0.998975449858927	0.480040884969575	0.49746776826989	0.322175286434294	0.591647094810231	0.0202250784620842	0.936621548115505	0.601961027085268	0.252307631186424	0.547453618954002	0.97041128208205	0.999923545527201	0.911400675341911	0.538116897833295	0.847574653685516	0.501002206813967	0.697522141448662	0.939017768386091	0.985515898032141	0.698498499489444	0.956341728597568	0.0987234077953568	0.55149478747319	0.952606100202773
ADAM8	5.53539027751041e-08	0.495587812931277	0.0449996381653901	0.554135357455647	0.00192065098099881	0.999993615272701	4.4745153063206e-07	0.115753042988977	0.0434116405089912	0.00416341214766646	0.999858772683517	0.998417228120848	5.05432746217685e-14	0.0442523100347398	0.948206330140757	0.186661414874585	4.10084689655776e-09	5.56836213973966e-13	0.243182086529449	0.99335265641405	0.011643488529201	0.0329736163401914	0.504493476474324	0.998258904896279	0.00320944373188607	0.706197624343324	0.969077030055794	0.942865922784144	0.0187475076644139
ADAM9	0.0607366882491557	0.138525221596392	0.325466063901313	0.923697951481783	0.818994891600197	3.64417565860055e-43	0.707160379812606	0.000239861766114253	0.00433821596875008	0.415755932520207	0.963134584886094	0.0100254570061439	1.56278640130183e-14	0.946918486454869	0.0016904202758726	0.0016148079160757	3.03112317722123e-09	0.99995145054727	0.946177183641977	0.131636478690954	1.80596105819777e-13	0.208191904617691	0.000153917567511081	0.0263613502502366	0.0673979222832782	2.82388071339348e-08	0.104613779353395	0.582388781613986	0.000348960652312923
ADAMDEC1	4.06493299332475e-09	0.00133433860047175	5.39266145024198e-10	0.725944056353942	0.00197100407026937	2.62137556143181e-10	2.3354034060081e-06	0.0675778268758526	0.000657780012991431	0.482650486842283	0.00281395564008362	0.630969511777789	0.000248693015565114	0.00598153733509672	0.685194448552165	0.0182096552247076	0.0569133803620987	5.48602966770037e-16	0.86646373741247	0.387200200517486	1.71468420794217e-05	0.0658520295763173	0.000958145861320435	0.296007610281951	0.000782095129299962	1	0.00231554191671948	0.925329521170919	0.438975841072762
ADAMTS1	1	0.0752163178750009	0.23767856407762	0.507691600446249	0.00683591473970692	1	0.999999999999998	0.919880446393071	0.676909682315117	0.989307461234819	0.034377108008472	0.998311600814244	0.999949036647992	0.992905008884824	0.0450091970408656	0.335179274008647	0.997367395378513	1	3.05675372062697e-09	0.995186515192493	0.99999636196221	0.983177030982278	0.0033902422829566	0.249461855654504	0.972572272581628	0.999999973475121	0.884763292194057	0.9933495382278	0.999483596328948
ADAMTS12	0.163530403849415	0.379664835637282	0.615131812761014	0.384121055420172	0.00113660887109511	0.936919674984004	1.98013668622341e-08	0.211551206664872	0.518152376210937	0.247916955032759	0.230918866680112	0.940437773701125	0.42018878282807	0.699815489887062	0.730295632408456	0.954794281117285	2.1617975214516e-11	0.901023173026436	0.444558982558868	0.666624905220534	0.114057115112035	0.00149764595491185	0.952071818266773	0.928071945648381	0.965538399162417	0.31914687233004	0.983570317669138	0.065629880055612	0.990477618803758
ADAMTS13	0.999373759833535	0.990397407865263	0.292059401973019	0.674139934604524	0.0480435076989935	0.999999999826378	0.0771665668555688	0.156578288796501	0.472054088316236	0.081716746242538	0.0119720492674077	0.903796199727643	0.999996191028022	0.173309958492879	0.223931793312528	0.992421897053969	0.839039241337583	0.000172102341814376	0.913638999516875	0.962711046779748	0.0462379713857483	0.639047323732674	0.980535318654078	0.666594130294344	0.999992237466525	0.965425578575395	0.493806203966742	0.662496422591407	0.912830840832884
ADAMTS2	0.993541149138991	0.151599061509416	0.0424155421746255	0.555154587329016	0.057838009103038	1	0.806964941967403	0.437993870538768	0.00564984128199546	0.619328003872922	0.24652661184895	0.855736083685333	0.193154997275966	0.00503778739418681	0.187929489441136	0.703220937855304	2.58501781295951e-05	0.999999999339162	0.0928642455644431	0.898119240009498	0.0804318724124179	0.0333075316774007	0.831421285370285	0.957496356014875	0.24676383925044	0.999991341730368	0.0466383073151559	0.0360079462983844	0.915598438463196
ADAMTS20	0.883925141127043	0.306684368293052	0.0967105916770497	0.33950036060744	0.061923058981672	0.952346496454604	0.0484620804045241	0.178855979950421	0.0117621282455372	0.385050403979009	0.00903829249362788	0.913911134092434	0.689680059387807	0.718818439002153	0.0106235738814247	0.102171008022041	0.958916439701961	0.998563757321302	0.817391858581827	0.520052700219679	0.0184047196173037	0.964892055388224	0.655150566907485	0.996512997910764	0.999373784320914	0.629268473285556	0.0720477432874337	0.954154227489559	0.999812416153404
ADAMTS3	0.232460550395967	0.502144157039491	0.0529371565633811	0.346815248522511	0.999567634146088	0.00374355671110158	0.274335605721015	0.0348899678702554	0.105863520049143	0.571764013328056	0.0288832850563795	0.00346128961209945	0.00181617016870632	0.996970485821886	0.00805596655007047	0.156422006202033	0.999439940451223	1.12990143711458e-05	0.0109059379791401	0.334073316223626	0.983823736175627	0.036321267865986	0.518407328688919	0.866234019399964	0.379732411837238	0.863614679261475	0.133085897879434	0.391376148849695	0.8756118620253
ADAMTS5	0.979555565544724	0.01571681047167	0.985264672807775	0.272160221395397	0.519723388216027	0.999998358242163	0.515704907170518	0.581121016536095	0.327167371148927	0.7669486450706	0.0262653173200333	0.48977438473489	0.0520394020253128	0.993988272712133	0.00784957642658673	0.00157328350723757	0.547888298813241	0.000125981149748177	0.00029194023609114	0.191439291610699	1.71930283987959e-17	0.983593660736662	0.0452475113987973	0.978324805487105	0.995565989743522	0.964197365379791	0.454174238032747	0.0762309615870193	0.999997763407418
ADAMTS6	0.651248561592428	0.506433310160939	0.0281507775482937	0.506276371453825	0.0031619083691988	0.999999682001002	0.00781702639883145	0.751389935391176	0.277021506871962	0.899366928594006	0.000196595575926183	0.99894367459234	8.01451224202629e-07	0.108225889235356	0.292651816924733	0.395976459459827	3.28859864603427e-10	0.9999907959438	0.00121547700421516	0.957145197744217	5.51128004431241e-14	0.0774111103825989	0.595544882786091	0.947986184054321	0.546720187229323	0.461080254835806	0.00654464207699963	0.990974223470217	0.782240546520749
ADAMTS8	1	0.995713930816481	0.133923415866972	0.360926868749142	0.24006596115102	0.999999999999882	1	0.159442323235092	0.983108522670015	0.563175876439704	0.00886241036533551	0.982911073767129	0.471724448394157	0.882534419425533	0.984879538231593	0.935753598764681	0.956974546871259	1	0.00477035618829708	0.561108646795727	1	0.868465749587385	0.936480907070024	0.598708941093126	0.999693707208734	0.997536689145571	0.0539434999542391	0.304460407031519	0.94894975226111
ADAMTS9	0.99999993492302	0.649612871530579	0.93359011084422	0.172713242583928	0.0453352232324756	0.746165215668747	0.998062175459617	0.132162234996178	0.501698000356291	0.579623019948728	0.695353958672634	0.990835121615004	1.73032710000414e-05	0.739361448229052	0.91426105586884	0.987176343294166	0.854926635082708	0.999999987683569	0.00105266570426101	0.527253426004685	2.48211718315588e-12	0.229565442082714	0.797983936366339	0.984477447252921	0.997348720386056	8.10066073532772e-07	0.506375185964847	0.896719780200259	0.998419931216148
ADAMTSL2	0.94315350597671	0.872292107833514	0.990805625439221	0.886433104481131	0.0308693601299566	1	0.793468389565421	0.544887192922319	0.397810377257036	0.156643486565391	0.0439299210505503	0.99455918363594	0.99999872257202	0.0918480425760317	0.993779201039181	0.687631817913163	0.440412126439605	1	0.0519325582788398	0.962567621782888	0.971517668376587	0.543992462063165	0.998741422090723	0.704861460920186	0.767853817784944	0.766680709774053	0.194872274867636	0.862616571334633	0.799437309264144
ADAMTSL3	1	0.99961800450795	0.015703973190408	0.331386113788322	0.211144191575107	1	1	0.351049705610994	0.920396396899714	0.471951130590155	0.0298694516647358	0.858855757374169	1	0.531136337289342	0.97392587500041	0.808367080497222	0.999995262308702	1	0.0113006602523467	0.144343153853349	0.92478443166064	0.0627275527349115	0.044131577391189	0.923336062014999	0.521965075914443	0.9999993065449	0.0662362226389136	0.397948684478659	0.97921195765907
ADAMTSL4	0.999779024956789	0.306101550024567	0.709476268595529	0.431007231348283	0.16142267363086	0.999799913341938	0.999983222774353	0.050675155269833	0.999877788281021	0.397768883300925	0.00689296498660887	0.972427684589898	0.999998655736621	0.895442782644832	0.589738717800456	0.280747463345832	0.323346218893631	1	0.00393579661426645	0.996335270810131	0.00635578068009712	0.930905487199916	0.980676867103884	0.999150046328835	0.0835275510784508	0.999653495911998	0.297386488253821	0.263436913460883	0.385180712471753
ADAP1	0.00884744890932246	0.945681366692861	0.0461945840690946	0.58549990920712	0.0398364751281741	0.999986307011385	0.0036027318894442	0.0222134196385734	0.573646101179178	0.0629037732722454	0.992997017180584	0.99018943183514	6.49622008499473e-19	0.147456139455803	0.99922724036967	0.196548504116431	7.17385613951443e-06	0.00426818269515129	0.927504664712073	0.941991149386818	1	0.0432411204439496	0.999970224012184	0.994157136446777	0.0019829923475187	0.0464845950708144	0.0347967603575826	0.0197230940524967	0.369866699790184
ADAP2	0.5971639022657	0.0671874430241576	0.00932811541885838	0.560664387633444	0.253266958568387	0.999999999998411	0.000419105602906833	0.0408841625525814	0.000132094625477291	0.0150802997641052	0.977314806963826	0.478942684388725	0.319849734447552	0.187893804902625	0.00692644753956974	0.0196695692431186	0.242570168813364	0.000523961373602034	3.95335340559371e-07	0.97788025546336	2.21249602162573e-08	0.00252546982675259	0.000226386664206702	0.998233924012872	0.065667136965481	0.999999999999415	0.485895000069173	0.0403049570155635	0.976383708200896
ADAR	4.69580290316261e-07	0.00393383872295901	0.0382079615949576	0.729743847566081	1.01050825182365e-05	3.1344336658215e-42	1.57247704381918e-07	0.941949785049904	1.26476343888596e-09	0.387732140328111	0.157710850466714	0.0285935071486569	4.96235386702192e-13	0.235730926529219	0.0194995202555383	0.000959493426453515	6.05085974017954e-07	0.923332562924883	0.144099535252067	0.528875580965435	0.952026044751379	0.0895132318919843	0.907477222364996	1.99501527559489e-06	7.0049324083949e-08	0.2301019287034	0.999959680870153	0.120766162306324	2.72850754556681e-10
ADARB1	0.999999998118174	0.765082058343509	0.999981619689353	0.437083462950923	0.0435846907787223	1	0.999993859216333	0.996975849939277	0.892935234822416	0.452676469560817	0.967657951448576	0.991814519053862	0.669602455553309	0.0544723692382407	0.998023289682381	0.910701530980371	0.111143887034992	1	0.000841517187094289	0.994742641833274	0.946809318783387	0.468605485870379	0.300986366813189	0.901582096449448	0.954492864057702	0.999898512554253	0.833108475094877	0.487853112302399	0.73832024075663
ADARB2	0.468648874900868	0.957548826645056	0.69430754850296	0.860687453581888	0.0802412166679103	0.999999999992908	0.572247563165675	0.577967756865496	0.798851138193432	0.570134678618982	0.0444477697405564	0.566743688002844	0.355412308151727	0.212812259900815	0.899020266948752	0.9708197135547	0.966283562076751	0.900529895174635	0.0465355850455169	0.888377061700919	0.999999752125373	0.783938628240413	0.471497231646571	0.935684118329862	0.978631106851475	0.965192000199086	0.0140850421190049	0.840549916918096	0.564264844278448
ADAT1	0.0193086345445771	0.147847994042782	0.999999956784431	0.906135091460807	0.92701681055661	0.140572745952242	4.41437891884762e-07	0.991393234094014	0.00206360976953458	0.363892838596402	0.154016678487807	0.273284313880907	7.2584680870763e-09	0.28560978941957	0.0712089752271795	4.21564832399034e-05	0.00254660302942903	4.57411515130856e-06	0.899271296359358	0.967554903672569	0.0273829002639696	0.841538913023236	0.506785828778326	0.43513703299105	0.000554144402943789	9.24579565505775e-09	0.999665431740457	0.451992941439873	0.00809172177207299
ADCK2	0.00507939001382831	0.966811911319983	0.00726575376708526	0.336386980498101	0.0238509782226553	2.94969831364724e-26	4.07735002619564e-05	0.976728884599962	0.988887195154291	0.00565773245118939	0.715398793644352	0.0630602408649711	4.08145528943719e-06	0.158439057987963	0.995066902055115	0.32335023500043	0.00120200380773163	1.07539645978042e-06	0.263286440912667	0.435582695060365	0.999997519404893	0.132422374321063	0.016626685741962	0.991976057671073	0.521189092904575	0.000129113377356301	0.121735648324751	0.0532210829629585	0.999770303082038
ADCK3	0.999720332816575	0.980869279055488	0.337629588870859	0.786635596105697	0.335314143163266	0.892632205004352	0.0482222170988111	0.958037605233929	0.000969860404061198	0.472932296640867	0.998772017805368	0.998665292001317	0.999999999999999	0.944678293703262	0.999997031801264	0.0523228106885331	0.999999515889789	0.999961774273242	0.189415574802783	0.615303022758082	0.0295771985774027	0.329301706214176	0.999999232247648	0.00124170513516663	0.0174768021976198	0.00725992864348782	0.985702133626376	0.178306323909966	0.00519458652845194
ADCK4	0.504080953934684	0.954639776737344	0.924943088089323	0.978896346623341	0.0392743802242069	0.981321434371076	0.0117162195226865	0.526793850431258	0.37996368756466	0.200756877175626	0.0422004476715079	0.876477049810793	0.00188356125773478	0.169439577362078	0.876807928076338	0.762305511063652	0.0252890961445822	0.0103620745503304	0.0616798011290801	0.933938525567864	4.23311854812796e-08	0.746481645648491	0.960181258920866	0.995527847886412	0.970923375239822	0.975834489509028	0.421150995299483	0.321196293734418	0.488805594635772
ADCY1	0.165128911430773	0.80279755656731	0.289499466600148	0.569318553245794	0.00357125371437283	1	0.271845119275244	0.63533313791207	0.443566967527801	0.531582615743891	0.020841939378957	0.908299410884053	0.999999998274663	0.276755271058329	0.806719391061984	0.999887457854466	0.999999793290033	0.906018740344246	0.0726455737513631	0.842014989069774	0.999999013172523	0.861599656064686	0.970141110345388	0.979301257637629	0.971644604868422	0.998882533402794	0.0910710926123392	0.620835033112985	0.999982335786495
ADCY10	0.586089418513745	0.0129729470235303	0.466940829585824	0.388640537502775	0.165587582215543	0.999999940974326	0.383568121614345	0.440244317252343	0.0122037163129461	0.603247788985134	0.0142884515314668	0.846088300253709	0.998671707384594	0.583233055614047	0.774971573564895	0.912344512028265	0.959388663562498	0.633624353336621	0.0407121573817434	0.865610063778629	0.140625106800976	0.5134281368532	0.939539515405671	0.984666492003668	0.0174230804482375	0.673998934403054	0.131959011397567	0.876500268619652	0.827887108655458
ADCY2	0.677971318092039	0.973966824344923	0.955520790431902	0.401760396964688	0.212691502858052	0.999986293483061	0.0106585111467344	0.437766822655545	0.0324354596242083	0.0945424436666025	0.0230211692645602	0.895421484212719	0.959263806760737	0.270869832774842	0.807973443034415	0.987400759476919	0.00086698563152333	0.967691953691834	0.0274191101377272	0.697990800134465	0.999996860224597	0.687223020876169	0.176644375179255	0.970202178251398	0.736572126834717	0.999999987506152	0.00311266929749596	0.446846150268384	0.999862989315387
ADCY3	0.999999999448473	0.0124075518816063	0.0041039991697123	0.94646340402296	0.0109264882427272	0.999742545261763	0.999822444602015	0.107733010253789	1.14561662776939e-07	0.0371047235588937	0.952275706078356	0.996004856722386	1.31459987919059e-10	0.995494839777703	0.0914483155334649	0.320482568747655	0.0019741321237028	1	0.00324921971161358	0.96308545658491	0.999999998676697	0.967409931498781	0.0306804752896019	0.990156809357774	0.368360445370284	5.54493512011443e-08	0.166755441299552	0.742983107232237	0.000395440632176299
ADCY6	0.994391312694931	0.990473131002724	0.00884920270660024	0.577926151204668	0.349686306484358	0.988884713248996	0.936873427350333	0.667161450214231	0.999915092182653	0.732211224110331	0.106781255584554	0.966705841574805	1.22520586691196e-08	0.874129379808078	0.742930090337667	0.886605918502543	0.508826635857757	0.999986123496495	0.999933696352252	0.411613729974505	0.78292297370393	0.594344361517022	0.964780074083988	0.999216486045964	0.99390399162039	0.999999999982717	0.265677663087439	0.102716491750953	0.58718272209084
ADCY7	0.998812184916734	0.946551137110199	0.154716405199814	0.889861819838808	0.325111846592022	0.810737885410149	0.999954814744288	0.729749067764878	0.99723307005835	0.108976947651714	0.22618613174546	0.0305107621480348	0.999999284086334	0.0346312693033713	0.0334755028569587	0.998090595156002	3.28277295900952e-05	0.999999999664997	0.0292141788147708	0.592677803418308	0.927578640232886	0.157430548251885	1.31309002101336e-05	0.750289565019173	0.581918921551433	0.999990440354338	0.365769648909413	0.528339669558722	0.985875302667357
ADCY8	0.676271106166955	0.204669815697628	0.941786881188192	0.0692306742293756	0.0274458069292123	0.999708642921993	0.995887178324547	0.252375780952522	0.986918740495995	0.878626016827768	0.0287629380679402	0.901684362032831	0.736901257633968	0.0322960478502014	0.114087121245516	0.847993689711851	0.998952445551274	1	0.0729642407727083	0.93295727415104	0.0623099982845679	0.0802559809651137	0.530360418528276	0.61356084537188	0.27288165414696	0.998690236975574	0.0818937653703236	0.93150197904825	0.805242600907253
ADCY9	0.999999900794961	0.999715339612449	0.475115069334079	0.608641872528758	0.248641381141578	0.999957381260768	0.806229727754098	0.876692103481344	0.105585966957804	0.452991960044531	0.018772856004368	0.857901687967346	0.999585699657171	0.852358517708951	0.968759407527189	0.17782256697414	0.999872889251887	0.999999999987648	0.62562845563629	0.991953921124872	0.975087323242396	0.496208337376025	0.945026364266764	0.997300358326146	0.91539457219431	0.999999999998796	0.0120447586279652	0.365889394463384	0.427533823981353
ADCYAP1	0.822626594104547	0.318277040218996	0.603532566180466	0.143017994842055	0.999990497340151	0.999659955426964	0.980499663687806	0.164861827182608	0.720878637527192	0.81458577838683	0.0641252152283176	0.00845534265231579	0.193252806296648	0.558216484007735	0.145996293727708	0.500629153202749	0.999854038553652	0.696283868776752	0.000201488622105039	0.959714303975063	0.999999996095373	0.188905308077346	0.952801369848757	0.996144342373341	0.999785113574458	0.975965251097295	0.135507210547846	0.974815626047783	0.998069384172807
ADCYAP1R1	0.981314856965732	0.965153754896048	0.950788549785279	0.108987662551161	0.189066753134155	0.999999837014087	0.998409067375635	0.0894372421633359	0.106881041131932	0.771111174711495	0.0225777526446254	0.368865567046104	0.999164452714154	0.98792230110885	0.470186699770188	0.951466391105544	0.999763977573395	0.999386987204845	0.0382305303926278	0.969905122221325	1.62638628356228e-07	0.411248511114441	0.457071301520606	0.989848802003907	0.59006746241291	0.891215857546399	0.102350358193961	0.0605257825456038	0.240974162740492
ADD1	1	0.986819471690577	0.999998418529157	0.30718957426818	0.386671424382064	2.43673065096333e-07	0.999998984370501	0.154202545986236	0.999945505904454	0.0424835738841581	0.998447448248018	0.840076057310273	2.37634689122194e-12	0.526576693190913	0.910289098281274	0.533275331904503	0.0261888104662732	1	0.0379827574779554	0.74594204394455	0.145748584811673	0.472102755876157	0.5591565854999	0.979443477208026	0.99995136890018	0.999999998827046	0.902826167465764	0.0424727824716332	0.999708957266551
ADD3	0.999826943552971	0.931933390317769	0.999975749646622	0.356299201462759	0.884538213576291	0.999997966125671	0.983233166943025	0.910014997184669	0.621581569909829	0.956158116365886	0.831213508629072	0.600280162344325	7.3183432634107e-07	0.963913570766631	0.193166898947513	0.655973926261808	0.923279067146182	0.208902968952483	0.982530037486328	0.288123894034014	0.995920401532951	0.855026182605451	0.999911250874694	0.808184229625933	0.0566187109839557	0.966749080340786	0.404891869708902	0.406847399914117	0.53364452870838
ADH1A	0.999999984690454	0.995444198664378	0.0801273747576067	0.310423112265031	0.958903620621169	1	0.99998502222829	0.202442453441963	0.65697940655766	0.159908446642692	0.0304138855517604	0.825859796491017	1	0.611312535532296	0.997831120419459	0.999855841776142	0.999999118299971	1	0.978328083696909	0.999982076556474	0.143802194373461	0.678461971607029	0.950152149650868	0.973962517025484	0.802964434075129	0.999999997068062	0.513620867128985	0.931647695105507	0.694134446792215
ADH1B	1	0.986359540363117	0.340213360676268	0.229079468249388	0.999906049215092	1	1	0.134516578338284	0.999996642777218	0.53452327143337	0.0184882563535176	0.990358804943307	1	0.98437379723583	0.999945891281702	0.71203688203381	0.999999963512046	1	3.47316187457323e-05	0.898540143307242	0.71117219554109	0.698244380209115	0.992339049089212	0.965829791886143	0.544829347404024	1	0.028900224963497	0.509238774431069	0.988650116615817
ADH5	0.999999642788091	9.99156647705412e-06	0.0622630752653778	0.533708649669778	0.999967843547772	0.999983349223935	0.914844535587107	0.961542172927876	0.00269077253122831	0.999089742604448	0.464823275801374	0.0803523408197463	0.999999999071371	0.668691331748404	0.0150788137004237	0.0148071544232855	0.158310524287517	0.999997943660341	0.608436272926744	0.0328157131137029	1.26769161947291e-07	0.966689167320332	0.990887570964374	0.297446395778267	0.0161995264744474	0.44970892861207	0.66365692559437	0.759625252068566	0.00772904525517848
ADH6	0.351038983723973	0.998953366031716	0.727843859437074	0.30636895917467	0.87176825806806	1	0.0709364352358379	0.206343605229556	0.997980158475232	0.34840987261524	0.0253690787620797	0.798225690849732	1	0.494202291661764	0.981571643329495	0.999772394270647	0.601874650333102	0.839235605809481	0.999447810395477	7.60598231420942e-06	0.677999970265971	0.240985345126612	0.999992357014744	0.996375607247597	0.998799557846809	0.0149517781157967	0.12300909294751	0.923360548893474	0.998893371857369
ADI1	0.983748674963086	0.00152702974897456	4.61849225059215e-08	0.991635438581422	0.881604178082952	1	0.00551042287701372	0.0963629749020183	0.0481525284538205	0.841944436767099	0.671329618149662	0.00548580100594429	1	0.369336831048728	0.99862854591861	3.50361315965732e-05	0.24326729190059	1.80658163255113e-06	0.995888271514225	0.000791933588761929	0.0419006449299284	0.817526351948062	0.999999987473293	0.224693765944377	0.00813562251334385	0.00376475557183118	0.000211298408487627	0.87356107316009	0.0909829855843618
ADIPOQ	0.657665490160051	0.421868496100892	0.127987778944706	0.16671553640683	0.0783026805350468	0.999999994068659	0.292401040250257	0.100909533579913	0.298236941557053	0.338579434230917	0.0869422810343315	0.980444734572413	0.917626174322526	0.925551900319193	0.810328061497743	0.493415511190054	0.999918859476769	0.907046147204678	4.40790101928502e-05	0.954082900010298	0.277410634688104	0.3249168796487	0.996717064571546	0.956098911840425	0.860152910680221	0.962536614943299	0.0112787897549934	0.635785643123733	0.93879139560188
ADIPOR1	0.0348277052717209	0.306418570819596	0.00115177573024327	0.869937690301961	0.160350913878722	1.29439766657459e-19	0.00929951982855039	0.000784566433461516	0.999998948274149	0.0721807030915965	0.999993523186099	0.214730321186959	0.167195997111465	0.344495105877082	0.999942664997119	0.100639112582122	0.0685131892378396	0.000755117602567758	0.819084242578965	0.0600650592183867	0.999572595431559	0.526432481991478	0.139641551186757	0.00123543555119133	0.345456137480851	0.0180180342077198	0.993933541461706	0.776047283281429	0.147351409671044
ADIPOR2	0.999999999999996	4.94343354251675e-07	0.0293414290556209	0.898013623217797	0.958312306093046	0.999999999999998	0.999999999999999	0.915999133864579	0.996005003647019	0.137180537563775	0.955231398824355	0.999999973808505	1	0.717028760480767	0.99830814289745	0.00572591261488433	0.248133857965413	1	0.996923479687284	0.015804331613054	0.995371790540466	0.0756112343437208	0.855069656469664	0.948602993057268	0.909842399918188	0.999997120076976	0.999274286742895	0.0899741351298817	0.732075552048938
ADIRF	1	0.999688726163426	0.000193322475046608	0.109898485979786	0.924342631677146	1	1	0.304212492447269	0.999999567130505	0.155333442452791	0.0237722234792477	0.967603002030612	0.999999999814998	0.997304498739143	0.999999506511131	0.92739416130425	0.816473571807527	1	0.49816883032215	0.835971417410902	0.999999999978486	0.854903558991638	0.0223652895222186	0.605093804951244	0.665778533351452	0.6772563967519	0.120586058468091	0.274540432134678	0.894611370566411
ADK	1.21879614630318e-06	0.00179680308820553	0.12502615604962	0.764941057507169	0.218999716913871	1	1.4830724332664e-05	0.961619487688288	0.999998578182295	0.840329014622974	0.994841917225304	0.999081079883933	0.999999999900822	0.0418062051421926	0.33880214265025	0.272517739343323	0.980800684454986	0.00245290444408198	0.785848892757914	1.80941156896833e-05	0.00643942986034681	0.0677901506299741	0.999826587252046	0.104797152413028	0.99861426963183	2.54123716804325e-10	0.00269145548741533	0.358083294352359	0.931331855324394
ADM	0.370519131756449	0.0671856805679626	0.0427655608369609	0.682942400407435	0.0205631900214423	0.00163951922950681	0.99999996362016	0.0554804644775775	0.164625220229117	0.988054369208184	0.530398792080802	0.999619622437731	0.931844326867608	0.983707650937928	0.0406020572400851	0.00372748642615468	0.0019956803908532	0.999999524982734	0.678988170634546	0.0876566837338875	0.000717051393436483	0.973296654427424	7.6923924905862e-06	0.0305829560911152	0.805127810290175	0.999997802075579	0.823427249526033	0.989641215050668	0.829686698724984
ADM2	0.0259467134905739	0.916677501601884	0.327722230375687	0.156465501691576	0.018984350849205	0.999999999995805	1.15171981428876e-08	0.100639415805684	0.874310485657251	0.797214823249293	0.0853522363494131	0.86052765483585	4.29122256379746e-06	0.533851884926674	0.739057012025151	0.985061533248531	0.996682209437215	1.86277516958314e-22	0.355334210152256	0.928439007171092	0.975456833854952	0.812448993096627	0.968597329462103	0.94414930610775	0.815494844743769	0.287576301389116	0.574102311452546	0.833887743630672	0.512627468222198
ADNP	1.56826194485321e-09	0.000834851148149528	0.999980191033747	0.475204471925352	0.996465264137937	1.66565700005386e-20	0.00936976430994793	0.768821621017637	0.0109466055346368	0.756823592497863	0.000818469897782933	0.00121260320455631	4.20735919475926e-08	0.704588911206753	2.69028975577225e-05	0.00120326572349913	0.00246022481714904	0.198115624162288	0.0393699419258469	0.228354552722401	5.59210777865344e-06	0.12806031456259	7.00431411467639e-05	0.340130264663287	7.30482579317566e-05	2.56761606261684e-07	0.939151203405094	0.26271387433531	0.000338780891304076
ADNP2	0.213830244810814	9.54211905922172e-07	0.891926251667222	0.19837186997024	0.650416775829729	2.96675744104887e-18	0.425461207612675	0.979542060553252	0.0676588010408834	0.583332203444961	0.384589990880152	0.533777193297456	2.93993061216018e-08	0.91380731567349	0.0679121439139978	0.00297378502008162	0.674508250273257	0.999945984737581	0.00238663140222683	0.102857102697017	5.45443272365702e-08	0.37382798599497	0.488843813429563	0.00881817602235989	0.21045209671882	0.027686405073793	0.00404076849384339	0.535833382146988	2.36815347349649e-05
ADO	0.742620498035559	0.00072671962867149	0.000152899428722869	0.868386614380916	0.998267202380402	4.5320135854444e-11	0.998263805154326	0.968043235326171	0.00943685659319712	0.242425255062746	0.00028678398162886	0.218422683009136	7.91408630194924e-09	0.136669827904766	0.099140735108958	0.000882784022279319	0.56520522040194	0.00111779335136314	0.202097515052565	0.036924283831666	0.999999999581412	0.796938471968789	0.508504385686959	6.46705823421376e-05	0.0328038772294969	3.43754811825698e-07	0.103308616122224	0.218197461428068	0.0902812087141432
ADORA1	0.000295796656249111	0.982440782299977	0.998809398778899	0.0508131820240612	0.00980034237291724	0.999991361273108	1.19862608662626e-07	0.679072370009045	0.528678137535781	0.701874156348917	0.0167513157594843	0.991208865447589	0.407503367226409	0.128263052913707	0.97202548350852	0.979481076576481	0.999623436909471	1.23189516900008e-12	0.0524638941894842	0.98753900019886	0.999910417965425	0.755285709768677	0.805997027120273	0.981781175678948	0.898589360856673	0.929768970233533	0.13990319555426	0.862575282537385	0.882184627104033
ADORA2A	0.999999982096581	0.599928359069609	8.5533106774309e-07	0.714483743957425	0.0588862254781931	0.0740097281378773	0.999999999326292	0.69888907469642	0.969607431214626	0.042020707604259	0.0289168171615614	0.999950537141375	0.99137202020734	0.159252080685783	0.971754308324079	0.74246542578638	0.878425771571215	0.999999999981212	0.0436466685822579	0.715022177691943	0.35990697118343	0.0587420958995765	0.0343901644280838	0.82986061761066	0.728770875598081	0.999999953212091	0.349901179797279	0.151232999480096	0.999932968935524
ADORA2B	2.11132840048041e-08	0.971835090205697	0.0336010829330556	0.0638215955209982	0.931054504028892	0.00312350052237903	2.43599907157171e-06	0.000686459164513875	0.0011371889890972	0.813295129627444	0.0707650298134135	0.384079559205425	5.2219574327936e-19	0.067386433016178	0.0451907193810282	0.00854015655154269	0.000105590293991426	9.18112558977281e-20	0.998854473408875	0.0424226513200031	0.899363023294284	0.979949865534211	0.106480340675793	0.997680126112253	0.924220533237748	4.92602054753165e-11	0.0578443189475375	0.959946266420515	0.865885523588477
ADORA3	0.926264500734749	0.000307484251144174	0.346415552794917	0.228048010861904	0.631269136909003	0.580221652628578	2.4879065200895e-07	0.503520162495341	0.812520751666164	0.879586720489745	0.108559835749657	0.322631733595194	0.824317527310617	0.00661289901003547	0.624873066661227	0.159993566634964	0.00519529374750511	1.15015883509179e-16	0.274008940818024	0.964948027032493	0.000190732729184304	0.419835402226278	5.9735419559031e-05	0.993820323427476	0.300161986913832	0.999999994670768	0.114893830527583	0.794933646775119	0.998050514513522
ADPGK	0.785137413282818	0.0120303807685891	0.45537018541441	0.948944786072728	0.126428804668528	0.0187273355063512	0.846840904745028	0.378797918905862	2.63488027393096e-05	0.426840255450416	0.932945273217558	0.00832091408106683	7.92257835421813e-05	0.545707603085129	0.0734652756170977	0.000667252480248109	0.0905974934445296	0.998007867783483	0.0267553429540786	0.178059370103588	0.00387555558539015	0.681209490123799	1.48470358517423e-09	0.00291696446486222	0.981958972324056	0.00116105629964122	0.0545543903831913	0.832982501003059	2.03809276563182e-11
ADPRH	0.999438632097931	0.646590806401155	0.161088542693102	0.762020481841736	0.00274904387777569	0.999999999790105	0.999999999998421	0.724439350570117	0.866897284445999	0.962649052041787	0.00445610133257322	0.783906314362809	0.0519909451459139	0.109933273699335	0.477223033786034	0.0954196238737304	0.989620518461231	1	0.0654044736488982	0.812672675205503	0.00102586124878274	0.792684812913056	0.230217909529379	0.965546218528257	0.880990670809109	0.910082044260635	0.00451132378886456	0.913268346213535	0.988292701573916
ADPRM	0.956383920393488	0.533430556357641	0.376226873883771	0.529099757947793	0.999973877949895	0.17704669097393	0.328510981829868	0.894464085104324	0.54268011376869	0.602365907739035	0.999982978854091	0.132025282581513	0.999898437082743	0.484937574061271	0.00927432288111781	0.308649941503171	0.983302631285293	1.73178844518802e-09	0.00120651645872281	0.0484484303474146	0.000220500176145147	0.187616808734527	0.032215601323659	0.866010018950234	0.997944988971477	0.00925438638629894	0.981248761292335	0.414484215202859	0.812168175912405
ADRA1A	0.879351394185746	0.585729113043072	0.213851303247363	0.172253400847358	0.028339049694988	1	0.999999501112869	0.371014332850379	0.686296234579349	0.291080286356469	0.0360629507452	0.869652585128301	1	0.685408915820632	0.906876611888123	0.997110638096003	0.999521152920549	0.999999999999846	0.251856133766666	0.947251027429298	0.319753920443606	0.502591319972777	0.99638860347988	0.990361397955424	0.24575568827355	0.97604365573924	0.0439084658053028	0.918119745015444	0.996154046003064
ADRA1B	0.131614817081069	0.976120193683211	0.000441658859562058	0.203675483241725	0.00350451097469403	1	0.912363929107874	0.561539329622275	0.815035074425792	0.800416770289994	0.0816157518847877	0.982751928208388	1	0.579618159996346	0.0783119735113672	0.749856253263017	0.288702708939837	0.99999802718404	0.0110232313038623	0.121924946286611	0.999999832274355	0.315452834716091	0.647539110560976	0.857054089618842	0.452433290355709	0.360408877097178	0.228328810978969	0.990189552092523	0.148818301530651
ADRA1D	0.901970927401692	0.963224320109777	0.482750802678203	0.811971959603887	0.0401950837745362	0.999999984107053	0.570441983583309	0.396236710584349	0.999542370583525	0.0818590424746893	0.146820008214536	0.404569173366635	1	0.632467747623511	0.900858608591575	0.96423829407499	0.997413385288105	0.0466946552573539	0.324503947741578	0.909481362763428	0.917102586583402	0.485319050670912	0.661680293747257	0.83308505941305	0.898211823808945	0.89479571766905	0.110999835124788	0.766265328139226	0.999636563515774
ADRA2A	0.758470211688084	0.999916583390889	3.98214012595265e-06	0.134978416176415	0.993711335477268	0.999979346241581	0.0106646648499719	0.37588545791951	0.947014048345623	0.930035727204005	0.00607352257316056	0.984323823207901	0.00875660308980403	0.520482016523345	0.994777181001276	0.591029620841329	0.981906305122018	0.000274732893434056	0.940804926750959	0.0440221273559384	0.999999998738724	0.889729162604159	0.378974370465273	0.989602054610312	0.986904362179388	0.987619677345129	0.694686419861998	0.135243355618475	0.99999255520819
ADRA2B	0.930524619912387	0.823048797756074	0.429794220397891	0.0740660201007887	0.36490127422278	0.999999999998856	0.0212687357439155	0.181942647559185	0.932540920055619	0.650567413423517	0.0380714759186515	0.900718371042796	0.999721015089406	0.178274983885058	0.422899467699468	0.87003420856702	0.999383653113287	0.622684388776168	0.242971334388644	0.987346409208663	0.096184152263337	0.347356456385804	0.241411818202913	0.997237897670823	0.986875730772241	0.956258313363608	0.132507456693483	0.916598952184752	0.999313682855219
ADRA2C	0.98264222664827	0.851573441945373	0.174601919071467	0.00131728369380428	9.70352413959195e-05	0.997941486889027	0.804222174294093	0.348078949963003	0.0283217619779601	0.253100895159338	0.028925684164738	0.795841707450698	0.00901493485756042	0.119672480334044	0.983963424877242	0.416279355267285	0.991848576876643	0.999970368227553	0.0286713436715472	0.985567373183042	0.999995749288748	0.434773493210588	0.999998853542594	0.693619425764885	0.548630324443931	0.224337565940825	0.0357597606987401	0.585578968000872	0.591663395854905
ADRB1	0.99861241052292	0.99953560715697	0.459876163013898	0.0705485032165993	0.335133604689948	0.999114590814417	1	0.390128698160978	0.745644830572522	0.0798250634629045	0.0488790703890637	0.984520845062608	0.942075396997441	0.556939193232514	0.148501063828751	0.491550542000257	0.999672498267865	1	0.00333135860838779	0.32141611480582	0.999999998061313	0.960988072172452	0.9942117866441	0.908496722646065	0.826041886165733	0.995165762441179	0.0627946127707577	0.905025260422532	0.260442123391896
ADRB2	1	0.984009061694672	0.0102721668035986	0.962350308986379	0.681166777902937	0.999999999999994	1	0.997275675778939	0.999950029489715	0.600769312375114	0.00387805457335344	0.999797950342042	1	0.78734204661519	0.990953052284094	0.401809431201933	0.999973315882587	1	0.00459787170544851	0.346378694857223	0.928574688774027	0.574856682976063	0.247792728574751	0.0590666746362379	0.987040831731404	0.999999999684728	0.00910542639921218	0.904451869651084	0.999639109944714
ADRB3	0.728591018873231	0.851362637488915	0.000505447665575755	0.734742349747331	0.0704745677456822	0.999999999970539	0.0132285981123788	0.142159820423273	0.576876839847855	0.278323272036474	0.0435838033451248	0.763594444374167	0.796792819210673	0.737570197795663	0.466426903335545	0.703499919380391	0.961072545333199	0.0190712338225461	0.216128069427002	0.758136678221836	0.898894309665854	0.518684235049381	0.983127703917902	0.92649457348439	0.957415464955996	0.999122632629798	0.402677775575788	0.631083723602092	0.835905299869727
ADRBK1	0.323431303121964	0.99177176575225	0.0159165311939897	0.635109422525817	0.00129458093161328	1	0.0123911347584214	0.124519301251356	0.266963017848475	0.284756321274174	0.340897852359953	0.987503677481555	0.999921437191511	0.312333534649369	0.72963398336607	0.999881323723556	1.31210941871566e-05	0.996377888433205	0.0507952486773533	0.867977348146632	0.82352062066523	0.667559616226034	0.656795924551903	0.98805851715103	0.472772879086618	0.591261047804189	0.0305569666102651	0.875098274685434	0.998082714733299
ADRBK2	0.98516114064702	0.103554370172802	0.893398900096422	0.615008439921595	0.420679209066936	0.00588304496302637	0.330478286714582	0.136420556242389	0.00552018388023055	0.0443374256695354	0.972065284155534	0.967907332590368	0.726483097144224	0.379084843393879	0.650653592259331	0.00184264360308773	0.986385858088005	0.104373419519596	0.00132995844315193	0.0538119388383409	0.983154857762255	0.812521462619223	0.456638275909667	0.902722057972635	0.00182553579358578	0.00282882683888306	0.137689064654761	0.202803317836856	0.00622351287239735
ADRM1	1.67388444961329e-06	0.125017065377422	1.29101050990225e-06	0.336045210211705	0.00463408852685622	1.97265691420411e-19	1.26346052520313e-06	0.341942242412169	7.00308690328033e-05	0.123520571375147	0.191878945348702	0.0983703286824353	0.0454802581036379	0.462829313549764	0.675664251423089	0.1325388915385	0.00142310369318332	4.47825076589097e-10	0.197164379206272	0.367141837701897	0.0471410315353592	0.0813517631193136	0.16568779718814	0.00544252186274698	0.101506086905054	6.28643124662543e-13	0.00471978578287288	0.589457034597949	0.000137885811188461
ADSL	5.42392510309203e-10	0.000424884728187503	2.54219401703978e-05	0.847765645031306	0.998641410194825	6.10007694033666e-67	1.20031668532936e-06	0.997050288622403	0.000173761009765077	0.046325211487221	0.812905203694016	0.0998126774463845	1.87592187209606e-11	0.530369080207411	0.386903263549488	0.05695287608621	0.452309047963948	5.67275987431981e-21	0.00544691922682669	0.00745615921614233	1.13005647237417e-09	0.590955238563819	0.0364282861166478	0.667983825545374	0.0203942010122882	1.83862043972048e-18	0.601024829399994	0.00913554752314744	0.000637421145057731
ADSS	9.15771986822315e-11	0.413729939781145	0.0392111203414456	0.548091787868107	0.169942207644553	3.06216261373269e-44	4.74834383129207e-05	0.37609472535158	1.1033997346113e-07	0.819202020874586	0.944753466333388	0.0501548288700804	0.00263944420121922	0.81520816333778	0.0253073779302843	0.0561189048401294	7.9873206216872e-08	0.00654903062472605	0.921571581906289	0.332217096497235	0.999999999996868	0.269736867857318	0.635409616600064	0.043314243857864	1.18378520729025e-05	6.83074207682268e-05	0.999175531395155	0.531260276348232	0.0027990013324997
ADTRP	0.999952062848848	0.00083540487187561	0.031935733478998	0.295341948763891	0.0437180283452873	0.999999999999764	0.999999982833334	0.826352610457955	0.0850591259998631	0.902591830913629	2.40787073996248e-05	0.599270888241044	0.0275826642456566	0.305786491221641	0.998462099049184	0.968409415174586	1.88013464411245e-05	0.983728842045291	0.996010410338491	0.126502676480806	0.999947729721283	0.254842405287732	0.998165696567384	0.0816661219455746	0.988070942726821	0.999865278352898	0.0123260724579727	0.854753071674798	0.974112107034048
AEBP1	0.28749646409335	0.0040543492976139	0.834898095240369	0.385955678199816	0.508443059587674	1	0.007427874472917	0.717894488499478	1.38873504221778e-07	0.351948778512741	0.00179766014754809	0.463531189887706	8.89266746704191e-12	0.00315258170238328	0.441629897475454	0.896305110683907	4.70708409805115e-08	0.847083972182679	0.000121499184941069	0.926971437173518	9.50513149611519e-11	2.94059965470023e-05	2.29674537336284e-05	0.974154475182294	0.723768892129673	0.999998480653599	0.531951893959442	0.249782068812436	0.754351211300441
AEN	0.131775320690298	0.00183407850092004	2.97506880858191e-06	0.2673356231222	0.0671879318637502	0.710928528711996	0.128515429932039	0.345282407196901	0.00422684841354172	0.0106035639949204	0.999816374077283	0.987629925989788	0.117682603246063	0.803035851742152	0.210466555038693	0.353403202658919	0.879823938979622	0.00988988646738423	0.0370968669204491	0.584681415410845	3.85542296855612e-07	0.723607457189079	0.0026539263975812	0.121921602415895	0.15021823153395	9.59388033598251e-05	0.179514482519478	0.0696643099450938	0.276208009711708
AES	0.999998770958576	0.985392339548415	2.5319533676029e-07	0.920770840334098	0.05302153462788	0.99999999727746	0.999642472210189	0.888255548017695	0.989800645466699	0.092714377060497	0.871198268119381	0.617622763670491	0.228653290289269	0.260659804229456	0.991729944574718	0.990674822265511	0.992781915723314	0.764941855951968	0.437408636342228	0.760224645499037	0.999970259976824	0.952539305063275	0.583372916540751	0.771937482735333	0.322116157130693	0.268735496180121	0.387956148917919	0.231762951124292	0.195505015933898
AFAP1	0.00202866202494118	1.42635961926696e-05	0.000558194571544722	0.924623998430652	0.928837329110066	3.72603004887759e-08	0.608172097877879	0.6415555307109	0.0439112029822622	0.296746849935886	0.120569975614789	0.137036415432961	0.000379554722113657	0.23131983031897	0.00249593427257293	0.544939836407216	5.17936238971776e-10	0.996735900248217	0.425422972682288	0.376404124907613	0.000266568221597195	0.209853991137556	0.182553010972139	0.711693965136187	0.042125036865288	0.150049883779424	0.105041907704851	0.926971665643831	0.557764090765174
AFF1	0.99977005550695	0.97750285499415	0.804314247555237	0.624822871774893	0.93883398832753	1	0.999678217177814	0.0739805016757585	0.999987932814597	0.991016613506347	0.970046995062309	0.315931230445764	0.936811570328246	0.250883836423579	0.686047454607133	0.432176002708731	0.998319402024653	0.999999999999961	0.579222621018763	0.595861898205674	8.40122939878321e-07	0.681400840120961	0.914792011198339	0.996953989790974	0.996795934060598	0.999999895738877	0.0767556002060533	0.946231229584306	0.999819017731921
AFF2	0.953136728110551	0.409263445603933	0.415016024075095	0.240474977376369	0.08737146168616	0.999999978919096	0.457872321952802	0.474072443804114	0.0253169045989136	0.454400095521084	0.0129875126250159	0.961071349027683	0.940834639053164	0.922785466317965	0.5333864383208	0.994132329837822	0.387555440883224	1	0.0416867268344821	0.855188517769202	0.964715305067982	0.209932333371719	0.992272381970137	0.954151154595851	0.999144788169194	0.163260079853176	0.044314926742912	0.612577841116699	0.967390545022699
AFF3	0.796164375320369	0.977575411444367	0.900013328551523	0.441410445265505	0.13176228379652	0.994023993923658	0.999999999756683	0.830292798244343	0.82757875503156	0.444097570991535	0.666725640109688	0.998479086691089	0.893429537883172	0.631373525631115	0.171094912942716	0.924116757304354	0.748926392847904	1	0.014619338398391	0.835490178682213	0.567402672261122	0.568999414103769	0.91198940883924	0.85781940845139	0.339624057273601	0.99999986987762	0.0556491075937688	0.645123423260514	0.992233665394801
AFF4	0.000975283452594997	0.574999381056309	0.99805291308111	0.329595999454025	0.680123732146209	0.979349658254882	0.615539771311683	0.277400225535168	0.999891575075978	0.343547358444236	0.118955735397711	0.253123392397097	0.00554279430742674	0.9814325840399	0.0246312012849132	0.452740002219313	0.0123388593430008	0.00363018295683293	0.300541900079265	0.423895430372115	5.79188461233059e-07	0.720889850051216	0.614770251820923	0.757642321741715	0.752918948862908	0.999182484371259	0.0195921459441858	0.832307598447882	0.999562960399487
AFG3L2	0.000576492920903015	0.01076885372061	7.79180630027377e-07	0.0906394438946065	0.0273718624598098	0.0380672589079273	0.024773946173728	0.777846397599112	0.05930419082458	0.666284209742463	0.48108485662982	0.807131992301013	0.943551770110975	0.767308684781951	0.700977131203827	0.00379367744711082	0.32047825936503	0.704504668238889	0.999912716639814	0.378571444985112	0.999999999999719	0.307876800709237	0.90659959529388	0.494495443754244	0.00918837988967229	0.931580463986113	0.607475322205456	0.0615545411753021	0.130524222766668
AFM	0.0602658523171336	0.555466415411691	0.0583635036090776	0.537545970774237	0.327581940737968	1	0.00647759413051908	0.505944550084635	0.689111988738533	0.252410542937917	0.0175145837535451	0.780237412477356	1	0.0137356809303696	0.810704447808093	0.713820930396458	0.997381837486207	0.00068990484767886	0.0522275738306415	0.961512979495965	0.9234426592117	0.874410596185326	0.999999999336062	0.99907422480448	0.952861297742037	0.352261393718625	0.0350147233861563	0.188916360367234	0.999993902813024
AFP	0.68244990085494	0.975716797855808	0.225024862879093	0.98412073636048	0.705583355308346	1.88835682943963e-24	0.000337703590555394	0.365784026973645	0.171654222815718	0.13378391208821	0.0329453473815026	0.571433462565394	1	0.653656226165129	0.765768664156122	0.953612258512345	0.829243501013174	3.1028230967449e-06	0.216091302083513	0.932175512623159	0.230598248698856	0.989832562289662	0.999976227014994	0.888026103503623	0.686119364354678	0.45606709892698	0.0469299187681499	0.0621817350779152	0.997348411990781
AFTPH	0.100543541358313	0.862660186331833	0.999977870571736	0.747727077294037	0.965333888391578	4.53922459297828e-07	3.26959968754421e-05	0.816021658892293	0.908192212175585	0.086125902016671	0.00326004777068022	0.878547935969492	6.80025826522397e-05	0.540620147866949	0.977891867811994	0.000354810915837881	0.629120365435945	3.85044158399836e-24	0.952676876930461	0.00203519376730119	0.999999997658492	0.425971540990649	0.999650938937897	0.02029420883902	0.997704906885512	0.999999913456185	0.99941513949995	0.0244338896098011	0.98508646935075
AGA	6.97999780804951e-05	0.140840992986217	0.764691301991613	0.040995332152081	0.998119600829888	3.0806636971897e-07	1.68887489181255e-08	0.725098225034861	0.99999978859046	0.929782981676488	0.533607743392818	0.729217099884765	4.04833353045235e-08	0.256230406475146	0.323921244274628	0.0158863588457155	0.996177911841399	9.48717704791315e-20	0.88415152647667	0.00203467015905029	0.0991158448223527	0.919640388731369	0.233730195513125	0.00732235776591699	0.98865235946272	0.0363907227431139	0.000671681936460502	0.757311544382467	0.999998717599056
AGAP1	0.00488672429568797	0.696962329955159	9.22399782523975e-06	0.50771607932067	0.0432740823696976	4.50274295377437e-35	0.871693948480097	0.999892402980547	0.0877925580516129	0.904084838402979	0.0459225631162089	0.889459475952223	1.8643028263161e-08	0.180315219418703	0.532165940524268	0.946535231511268	0.00224738344748754	4.94232616270573e-18	0.996916710817387	0.0320654406525517	0.999999999997569	0.415171646278068	0.403498158293271	0.0963141786537672	0.619265637641501	0.975395276573718	0.360171458897889	0.970949028798325	0.015604955769498
AGAP2	0.0356762408610656	0.960115691690433	0.986495277669017	0.0247294363801505	0.0385243361167138	0.99999954838518	0.309487063378863	0.221566253570389	0.496648328097642	0.480872701136835	0.0236715754642682	0.945840286442005	0.341747051424943	0.24086123890258	0.909461973797904	0.97832364326648	0.499233957137343	0.999951782177556	0.177630456619609	0.975094404928705	0.999999999672356	0.0381183024426457	0.930251934322224	0.6977820130499	0.868274909692039	0.764330391560295	0.0357063729332813	0.740072704793654	0.0549185384565007
AGBL2	0.997939096292219	0.995441150700184	0.903628532687602	0.829540437675963	0.893197646656244	0.999773057913623	0.999944993869123	0.984475496736032	0.00367206320093398	0.0429888577803468	0.0599131035132638	0.371535359194284	0.999999990447495	0.137699434168907	0.935214532867946	0.172699153701342	0.571616425707376	0.999917826029177	0.917455322054972	0.527105517194468	0.000582679224279382	0.501953489546983	0.86631976744147	0.288982503959777	0.11325323910625	0.834669668025496	0.741459755537168	0.613408463640554	0.845824015529061
AGBL5	0.000485158968704019	0.909786591885113	0.634518686195392	0.502317485442448	0.000275682774585714	8.44280088884256e-07	0.0014396650524954	0.103508098397646	0.0353317659964776	0.151681476039854	0.360845615061892	0.188378294861943	0.375017821653738	0.881242452106829	0.208011917055326	0.0957952698860389	0.904967851167238	0.954796539586396	0.274453478990092	0.0206434973888272	0.840235206599482	0.898992256052775	0.99857938067891	0.0440461256348822	0.0240346514381798	0.232282520441878	0.533687110090265	0.26785063602392	1.65256302803144e-06
AGER	1	0.964568456466806	0.00533608734285108	0.684988983464394	0.0286461059467251	0.999999999999186	1	0.163950625521317	0.938770646870333	0.19179407916082	0.0119646025858552	0.977196263106948	0.955821566911736	0.215780390273616	0.94376665777364	0.996438151537086	0.999046259637644	1	0.011776201372749	0.959707552832245	0.0639699461673353	0.843807418103548	0.101206970330473	0.677164625478836	0.754770904326576	0.99458931310029	0.944870884409304	0.877390786485188	0.545309886644763
AGFG1	0.191395662847546	4.97619634170131e-05	0.47196694445608	0.0802268587472615	0.0927833688097318	1.14814977653175e-35	0.99999918383984	0.00063188890668041	0.933735935344955	0.825236459841203	0.534675599194877	0.489880570535772	2.07707512388602e-06	0.896401678045894	0.00212260951595221	0.000423887447215142	0.0016154537768683	0.997046489513356	0.267356611027078	0.210620573199703	0.0841309827244821	0.859067041373601	0.601417382252145	0.465935080186158	0.348661520649055	2.75233917804582e-07	0.0268691958430566	0.897316169966544	0.0314167783157209
AGFG2	0.200779202381532	0.983817211686234	0.0404075032336373	0.270669429886402	0.00029667581735548	0.362593815149234	7.13428915728049e-05	0.812201342294734	0.999990928460462	0.0058876315922761	0.00471053431651331	0.572789323830053	0.989108842799309	0.555013231292521	0.849835638386584	0.952872632157381	0.997150395712331	0.534440054628408	0.972360802924704	0.990834495591497	9.65233206388775e-07	0.514315899408039	0.920726075426197	0.857277655033567	0.999647873329439	0.999999793511712	0.0714899459730119	0.117328058170961	0.995982075492457
AGGF1	0.00329397792188779	0.428261861598956	0.0768663826972316	0.587276606895011	0.996485274838979	3.02034911404242e-25	0.000879109661973259	0.179158579424562	0.969844300330283	0.0514152454892539	0.0162226686469155	0.285986219814483	0.129840837091556	0.0898891828584455	0.0001825265770281	2.22603837159051e-05	0.430012422605173	1.41146185866725e-11	0.999710934910246	0.124028701147262	0.00190392846026172	0.510441348193986	0.00429201430548895	0.841758039120103	0.00832774606633794	0.0447160208435046	0.99583025798633	0.195565296364164	0.253990832250211
AGK	1.10305981459573e-12	3.39478316358998e-05	0.0620794322294062	0.0322121822774038	0.00837784775507374	8.8631168576585e-31	7.82745211620208e-05	0.974842156328964	3.97388705807772e-05	0.623749509223437	0.99517749285073	0.961938237875638	0.524936046507964	0.633106619285611	0.0119534444054158	0.00138221095758949	0.291314106479602	2.48560973386009e-20	0.0745483570456047	0.00137721302152028	0.899424999453681	0.519993124266296	0.826652265153885	0.911422092237531	0.0324349140047232	5.34940459428592e-10	0.80179431141493	0.677530845890966	0.0768797257937628
AGL	0.107330121013036	0.117837649302522	0.976828136125843	0.598191438929427	0.982087691884252	1	0.018140079511881	0.759394306316083	0.989804939419506	0.581701329992966	0.0145525583644059	0.832722864329982	0.999890004267151	0.527508212983591	0.379638899288412	0.102736924669033	0.323417715105039	2.47812481263943e-07	0.982733489587239	0.0589716270794073	0.999997061739315	0.486376706743098	0.994443536655646	0.2250044722642	2.18345813877111e-05	0.972821608850242	0.985929203259198	0.210424712294552	0.000764448448654008
AGMAT	0.22888767396292	0.452629059088325	0.000140497338126939	0.956385846204658	0.0478269493328718	0.0210449493287431	0.000657026660823943	0.489837208699247	0.329668384677522	0.468365742750292	0.0362481171042098	0.429755392667859	1	0.2242966571498	0.15189052606154	0.356043078108379	0.43309571898463	6.10343017048341e-23	0.93919471347141	0.907933261777984	0.998841082096598	0.934591503378404	0.859473815669464	0.960410294946053	0.0459743742263896	0.0101718090219309	0.0324478490734289	0.284520084992133	0.747052778431672
AGO1	0.889907970669916	0.314130150047976	0.909816392119918	0.0349239420210547	0.0935518663460732	3.07114514779673e-09	0.0390674251286144	0.619980532541415	0.00101968885955318	0.744341429564541	0.949848614179163	0.542411689627558	0.00746787577511668	0.368955246725011	0.505617565318423	0.0276133708044478	0.153323456888764	8.40713543157421e-06	0.476230890654957	0.723761940341804	0.0115906782231138	0.632539984138606	0.561504894244309	0.788467687176947	0.884082386902995	0.999317406364367	0.811700784077196	0.106154786477728	0.93849401948795
AGO2	1.40649147206096e-07	0.000269008206904553	0.990936831418543	0.153583806690217	1.56318040782781e-06	8.3368536311887e-52	0.963587488868571	0.000134821619406098	8.62878854050858e-06	0.906713061643241	0.0419088850663559	0.807830217188682	2.18783586340998e-09	0.979817417813695	0.00013210652729393	0.0243272833533393	0.000131555086019752	0.999999998863905	0.332520973888455	0.0223500483318839	2.16435337098307e-08	0.190975125037669	0.197404722635726	0.656732953189817	0.178807487523093	0.000117113182717569	0.342201140044755	0.130264970866401	1.33425997003541e-05
AGO3	0.197087478182347	1.02297690763162e-05	0.735799160713169	0.128626194353612	0.00418612273669466	0.993684785331024	0.000458034651141671	0.987486356190599	0.0205541743839875	0.512531006732313	0.00112161228273904	0.773969175903327	0.999039307768564	0.990546360813114	0.169777156391879	0.0560675497970207	0.916422213842715	0.0493719728577766	0.0752874696981846	0.129112034716807	2.93152063812459e-07	0.204880474980144	0.886798400006022	0.28464835384839	0.0027866088898519	0.913822829003074	0.00252322675248769	0.342853798951776	3.7480393744454e-05
AGO4	0.999999953384393	0.952394628485141	0.999522389057086	0.740589883937744	0.0996430524898082	0.999999762457003	0.999843067056486	0.0587042272821164	0.995553106526282	0.434612124197292	0.742722947779143	0.999938782188793	0.999439363791928	0.11682882329091	0.31744433338985	0.0494523874203315	0.00237805223157096	0.659860183361269	0.00461848468093467	0.240414303551162	0.0023787609928267	0.819646972891604	0.133331306869406	0.310744984964365	0.999807351644219	0.530340804003905	0.942373371590545	0.784807642753096	0.999999590170795
AGPAT1	0.0149558136557071	0.994214497548947	0.123599143846139	0.223360852025982	0.00921418802237653	1.23740641646257e-34	3.80676709526615e-06	0.00049254554428148	0.00489323525485664	0.120860233099502	0.725224645806268	0.139591465212057	0.99887213272663	0.270966518901798	0.810445605522882	0.310078537943969	0.000860691603795894	1.94795149580846e-08	0.114529540019629	0.173325878031543	0.999455384821327	0.029200343240896	0.938558060426854	0.0274790469952837	0.792296926800361	0.613053370211869	0.636703816949065	0.124971671514722	9.40682783655032e-05
AGPAT2	0.649716685998014	0.999887813303168	0.00457586097928288	0.566799022818899	0.0144138897224976	1	0.01477473093881	0.00949127658810284	0.999999989644854	0.474227367988569	0.883663613387388	0.887729706962079	0.998515394070024	0.352149798539161	0.999084934838327	0.810909473091375	0.974660291569012	0.00182617975239007	0.998639580707492	0.763510662112052	6.30770883673509e-05	0.684460142212642	0.999735728595979	0.979729732532584	0.598293343062068	0.804361785668885	3.23944230030156e-05	0.590504478454996	0.200705801615424
AGPAT3	0.00262215519664027	2.7947964441572e-05	1.75626236664147e-06	0.971769480378743	0.0106058231075997	0.99995486687709	0.244875110702705	0.0686236378206806	0.98847705081441	0.92297396869915	0.116733617377083	0.624037426648044	0.999999992104299	0.610612950294542	0.994913313234304	0.0255001059067231	0.983669740385938	0.282401222098018	0.971241796714693	0.544207841582663	0.999996137052448	0.905268150058321	0.99992428292161	0.0189205495343296	0.917746024919814	0.999999998730291	0.0616823111928248	0.55287199744597	0.999993990669304
AGPAT4	0.999998946554134	0.944223278412192	0.258294709693051	0.468282201566359	0.685917168691984	1.40418731996979e-07	0.999994313864152	0.379520433675358	0.719648959643691	0.00159104287322147	0.443821954043699	0.953655971163579	0.001398857197422	0.372218560343491	0.00556063712497903	0.00965393394077992	2.05690043576411e-05	1	0.00119155056524958	0.80858133797198	0.999999999643314	0.727153297302766	0.783178244449611	0.995008476005506	0.0531892690034288	0.222298566203322	0.939227249722083	0.00327889251245787	0.0155143809402366
AGPAT5	2.27547351056583e-06	8.42827342416526e-05	0.96383232614351	0.877661161940821	0.902151391203487	1.34155362640088e-05	0.1045408802854	0.974345303688402	0.029209813811762	0.88784050453808	0.000232587530141538	0.0497949684364457	0.996300374091544	0.66067661074215	0.00429889125178299	0.0356083174476295	0.00244871146717938	1.43019499091018e-05	0.994078242542834	0.011153360356516	7.61550020449499e-24	0.349036554901152	0.0429807781827654	0.100787212426022	0.00232309177302341	1.18601629529819e-05	0.757649468946158	0.854662420297528	4.35756095697448e-06
AGPS	6.81769940789511e-05	0.218413273817081	0.189067356408024	0.822407795769277	0.972232119266935	1.76080871551276e-32	0.758359374730319	0.00624680697399576	0.00551202739965798	0.835090152073743	0.0309587132779438	0.14820206050116	0.165780092590635	0.30648755314842	0.000152725403893684	3.87439399565277e-06	7.15002728829515e-05	2.7236196432536e-11	0.992688524566186	2.36751468476112e-07	0.214076656675174	0.232276252168921	0.00408422534583565	0.73103771368343	0.0011229718232363	0.00118690440712692	0.183075218152386	0.923453910946159	0.000221377446593005
AGR2	8.75639193897028e-11	0.999858524314271	0.214345080056488	0.0961229576383597	0.982841139509479	5.94154438504288e-10	1.46293528583712e-12	0.222395327705819	0.089444806009321	0.109412225522373	0.00716417837256434	0.973468828616459	2.89152190282951e-09	7.65016391335367e-05	0.997360513935549	0.994850658751584	6.69107602754019e-13	1.91589762720928e-21	0.982586545120846	0.448896490822234	0.0123347844617461	0.87868971467823	0.998144153696141	0.0438197643741598	0.375179778586449	0.818760629351777	0.0479378167548698	0.0422253771807425	0.0795825595192391
AGRP	0.999999831241214	0.988098510155998	0.939573208432323	0.220030235777607	0.0279665143399795	0.997158436634596	0.999155112927039	0.156095114194493	0.517842439959593	0.826519480332473	0.146379429632875	0.485927854698847	0.744374986373944	0.109999365846224	0.601048082674787	0.872939103084298	0.760196907368627	0.90902442867012	0.0667240222674249	0.988275558509595	0.899993592689302	0.319373182442726	0.97622208555775	0.998359969794252	0.278183353485622	0.265322227797942	0.0542704065296342	0.408842789614609	0.999617004418691
AGT	3.14645167931319e-05	0.573505147876518	0.00163248083222604	0.0770138186590636	0.337812771954639	0.0341597018536916	5.43998379910206e-06	0.390110890587057	0.314261841953808	0.778691702165563	0.668529428793614	0.980115425536207	1	0.323823928851638	0.979801664909595	0.980493649868411	0.130442735869863	4.16820200400064e-08	0.998917962441874	0.427694701611763	0.000427812972849076	0.147896327516159	0.955669139813647	0.468554698891239	0.960042063735105	2.56573879519168e-12	0.00119203659512756	0.870951087951868	0.99955482114076
AGTPBP1	1	0.00232542489630523	0.810979674131399	0.342650580958264	0.998652420499657	5.35975710859036e-05	1	0.0263508566888638	0.763280875477709	0.615866271177085	0.0215989962608287	0.993740018973069	0.497984418248514	0.506071132914981	0.00518710343870748	0.00822306959043434	0.996513573210116	1	0.429947204419513	0.0290942176232618	1	0.019549458358311	0.285458996853632	0.018041982716038	0.0103465301306663	3.81681761044061e-07	0.834709159353766	0.588799871241884	0.444710343138341
AGTR1	1	0.753398178014946	0.0860493096324875	0.984821716194814	0.964847332897462	1	1	0.36503992037876	0.49717469209252	0.456427009225466	0.0509933569234935	0.972430365949197	1	0.998188924743942	0.999201039024476	0.476907953509038	0.999984857309965	1	9.0553970404108e-05	0.489341228490331	0.00186831741064903	0.267906737573157	0.297099532726473	0.990260298467272	0.783636287039616	0.999999999999609	0.0419779835745406	0.325745991269899	0.999990825087347
AGTR2	0.999999999999836	0.430873574757357	0.0155161435737067	0.581047598027818	0.112253676080219	0.999072621173327	0.999999994273549	0.312549491256643	0.540039461797937	0.825966695132067	0.00825220790060727	0.994179055757893	0.817310487169295	0.54215441523491	0.74323250188962	0.581140781989883	0.999467040107786	0.0862341918910114	0.153740049785376	0.938726334712226	0.293993838837781	0.794812186478058	0.963523480847524	0.997903175240404	0.952780357095614	0.985406154824807	0.0993149695179753	0.611875181847958	0.999574570931568
AGXT	0.389882504085549	0.836745262205391	0.0030649034620294	0.452006277863149	0.0175298698385944	1	0.513652112058654	0.305751588906108	0.707898106115668	0.0379709051764918	0.039552597388805	0.79930067588336	1	0.161423386148997	0.74659570992647	0.973768524100463	0.919136836736734	0.223787478334934	0.243302415802503	0.944007109531385	0.184805740949529	0.251521964904753	0.999999388364994	0.959511623953985	0.998470855314343	0.999999681014072	0.0353456641767787	0.744687346490158	0.998144091277888
AHCTF1	5.73172163374291e-06	0.000105485028401267	0.970163428557983	0.135765935273399	0.285750106112708	5.86519853534828e-37	0.380814550483126	0.349789398414496	4.37818341801433e-07	0.307507178303039	0.0336760508964314	0.295360397908674	0.924535004178408	0.950915647727866	0.00527170831092286	0.0167756334997748	0.0644359002732329	0.182992790689996	0.0345846901438769	0.239539535354072	3.87591374047246e-14	0.12928286802011	0.41389287064984	0.008818776583564	0.000295247326805132	0.100849238073122	0.402909735879558	0.520303703198203	9.08927675428272e-06
AHCY	6.91748705257451e-17	1.28190643311743e-07	4.51185526830345e-05	0.534884096532452	0.00652235245831259	0.0083589884301559	1.7668386848698e-18	0.338502691589959	0.109294677481617	0.0664594416474469	0.836166551105228	0.00515061432934683	0.201381280508991	0.329047943325599	0.818861941254101	0.00153502393732173	0.736859877221406	4.70746288772585e-31	0.998248966029301	0.0144873370166133	1.04127339643165e-18	0.590868872798143	0.999999951617859	0.00654298934528371	0.0222774183271953	3.78352239314415e-22	0.0679188710282164	0.0110300636111418	2.12455835782126e-07
AHCYL1	0.0603761530640948	0.892245402118054	0.310974459551544	0.181702190623792	0.584731868592141	0.88933137003974	5.49558458776957e-05	0.718199526992643	0.999992191787426	0.834044968813427	0.00459411582876045	0.629292021887866	0.00279842801756714	0.415843549183645	0.912633266004161	6.82349979070738e-06	0.999988408114004	0.999825286183216	0.967304230938468	0.714914596665028	1.14958273415392e-05	0.588743657082777	0.998126098685835	0.130632983010694	0.865589410750784	0.655054569860756	0.973167380325641	0.851307199093921	0.618736761305662
AHCYL2	0.998867821122257	0.960267046238246	5.51163370596216e-05	0.605489005460226	0.0619831474160647	0.996280906619079	0.9986339877528	0.953337241496321	0.978754339338118	0.896956076331392	0.0876421913329411	0.978862906298042	0.00294279811895287	0.931824843915467	0.9902752350609	0.537590266209087	0.000180101326874005	0.963788286967524	0.999503127101358	0.347880734417645	4.90796484644494e-09	0.318416222744596	0.997757012494743	0.96936895883221	0.0877513319299159	1	0.000827238411066662	0.921072203208968	0.985155332404119
AHDC1	0.000417828428845446	0.859523367731948	0.0352156847150337	0.362071847561166	0.413636732310512	1	0.00178177015909563	0.433602302660743	0.999984160295752	0.000947675369013135	0.00184250529314394	0.60653543203761	0.0347822235986871	0.502923140703157	0.164282643336096	0.999375910820492	0.200809699926272	8.25041646450126e-08	0.0207526326159632	0.43975173519669	0.698822890028151	0.901656606391462	0.183955590707328	0.872444499905559	0.630147954197213	0.860714555317538	0.0806155427065864	0.0627186017898739	0.733266448274812
AHI1	0.618128318836096	0.582962362097273	0.139473840052897	0.783151319212318	0.907607992623203	1	0.753516874908987	0.460736474675965	0.0194141628459959	0.674100952431297	0.00288102081282164	0.257651082175443	0.0195325146357396	0.994089511868901	0.00132324631127659	0.778441595880496	0.99999975731275	0.999999999999997	0.0950378458658187	0.687448950625635	0.997070448571621	0.652612468730731	0.577652358723396	0.496247030705422	0.433988432635946	0.527754619456199	0.107436664056541	0.762949100606861	0.936981092168983
AHNAK	1	0.980982647361382	0.567386552304781	0.0384987582930696	0.900893894265359	0.66698991158221	0.999999999867532	0.88262805342233	0.999999994139498	0.999919464341397	0.0351742371274409	0.966832940201426	0.99998102258111	0.303460693909722	0.276442191167366	0.0631023874057835	0.00106818749218762	1	0.00590938693537586	0.964559751865301	0.00153630303213241	0.919894467643052	6.81868115966405e-07	0.0316058888658942	0.999999981755809	0.999999572408855	0.0150390054104751	0.994353174488854	0.999999999999083
AHR	0.289101605187793	0.313761449786608	0.000837027273475435	0.753870970240333	0.980140499302356	0.889620944536684	0.385890603387911	0.59179557417236	7.262736671817e-05	0.00416558238037089	0.98681921675074	0.244889466126523	0.0272877490523347	0.206293550189436	0.11648323883396	0.00180878576613583	3.07123327244717e-07	0.999999999999751	0.00466755234320522	0.371293284623164	0.24752996609007	0.810985864114945	0.000522674036763702	0.999215805699066	0.302343582904085	0.335716246033309	0.000377640006435021	0.54060550596303	0.269106739712411
AHSA1	5.27596782722801e-08	0.97076410599242	4.16627093196991e-05	0.179207465742674	0.0909908513596605	4.41345940669695e-40	3.58172253652908e-10	0.99566996958785	1.2797764997922e-06	0.286295958564762	0.114425941288286	0.0143405099369678	2.08338359827875e-07	0.448644628556472	0.328773643253104	0.0006888726201274	5.1328495356382e-07	1.55536220940571e-22	0.696554633710514	0.031194407275224	0.999999999787152	0.873258939097052	0.97085012965231	0.884129835048005	0.288489948535409	4.10873436344888e-12	0.618182683318106	0.0584984159902089	6.77671591251515e-07
AHSG	0.130958846931555	0.89895809875183	0.196170899536788	0.761668980740838	0.0267156664692399	0.999999999999856	0.00521957219946135	0.310862760403808	0.830441346714687	0.88874463656324	0.0131829473949403	0.998251003703741	1	0.197740999150772	0.978977271746443	0.999200091083512	0.978064919963675	0.0233595445558372	0.00246383793566204	0.889327647023571	0.615820805861326	0.634246700840854	0.955042695818744	0.932259829619401	0.830442876062277	0.983032288412248	0.0198667059900757	0.998860719002193	0.682744412277787
AHSP	0.558610492195577	0.683793060314016	0.199310061562184	0.451805483222945	0.0111366435522952	0.999999845357041	0.993064073404328	0.00471645919738959	0.39060756264208	0.369496871436793	0.110798611894066	0.87215988650281	0.845667839488923	0.279143622131297	0.998761096583737	0.75203748234702	0.693874453460141	0.999971982067065	0.128760676116244	0.519944506461029	0.917603563334421	0.979425227514349	0.999646148674759	0.998781062199336	0.87113685402413	0.998026819158228	0.999552438183932	0.536422280154605	0.995398131029405
AICDA	0.380526339744211	0.958005442716438	0.935250834500212	0.975297061813195	0.033417705212351	0.950035159878962	0.417119943502288	0.021336615360642	0.242439955941838	0.108715891755526	0.00388679667079931	0.927829459193275	0.993545814230691	0.671217165236593	0.333443966452812	0.37340600966753	0.999897288006061	0.0100001740179378	0.0121210982551155	0.8096627243957	0.975732295372475	0.665502911884804	0.993448537788899	0.985280814523201	0.888689776041734	0.998092837108424	0.0353469798688568	0.445973279401293	0.684547182796328
AIDA	0.0773173654389434	0.00158996554234069	0.999830036924352	0.076836099742268	0.99816922030301	1.17598553505664e-36	0.0751225037322556	0.0634531675232154	0.839329445994358	0.936854490624202	0.706291104451413	0.151132622051391	0.348045348319695	0.582921819368128	0.00052914502624578	0.0289132369296311	0.140918502410323	0.737239749905983	0.0206691939647609	0.000213262772455046	0.215235927608675	0.0447654008719888	5.55357100441535e-05	0.00628370751220246	0.505194188381474	4.6008122838158e-09	0.999676479507954	0.980247992433169	0.873692830787938
AIF1	0.999373354971822	0.123938372064608	1.73632536149897e-05	0.26920327587426	0.956760643562893	0.999999999989814	0.995576287967066	0.160903282319268	0.49409180324279	0.686893612707867	0.999988438391288	0.783225547916815	0.92697085265253	0.0803239641921291	0.220266865601012	0.000109884469426022	0.148390391604981	0.980896184588485	0.0101086548326463	0.0529623286181269	0.0453950640406139	0.412415398918552	0.0680952706790457	0.998169128900347	0.0143919173336742	0.999999999967742	0.0302950842434424	0.812823038341395	0.959960775370953
AIFM1	2.22893514848655e-08	0.020693566377767	0.155050975081172	0.495645688555872	0.794469899027893	0.993456073474821	3.62383792028197e-17	0.933880037409727	0.00554989178225931	0.989683895275728	0.173268099568091	0.16391760730886	1	0.44585290704958	0.520614613454337	0.00131703751481302	0.949122956015494	2.02514160405214e-09	0.997145353851782	0.00225739265422235	0.0143452570425687	0.101681898026987	0.999956995021311	0.0188133362164993	0.0208341539291195	0.00203661462623091	0.814047992418607	0.961031254169061	0.000899581280004446
AIM1	0.299171596559941	0.258545163146873	0.886656199924459	0.626975705878233	0.396833552284468	1	0.305537853729997	0.951544194374674	0.999999999980119	0.868074722577632	0.373438220593463	0.990218896146128	0.980798766043445	0.00314991588063558	0.479373879834162	0.00143841955771498	0.000830056147751532	1.16317091476748e-10	0.999721285019834	0.63653707430145	0.00020812672409572	0.958695419407747	0.580378975961737	0.954999790548065	0.997067116460601	0.514256624367023	0.909201778694476	0.762272758189251	0.999975821549955
AIM2	4.40600747033869e-09	0.82245922330998	0.514324733932934	0.469579609109406	0.00389565555557232	0.999833702191322	0.000656380143245606	0.196295682400903	0.0114591492425093	0.153846857188979	2.11540305094098e-06	0.841778511753402	0.01302531684784	0.0305340589101047	0.0351429302496009	2.56328213852745e-06	0.0214588947489849	4.10428526993498e-12	0.0792423748312651	0.872981928200345	4.91514437186887e-05	0.441469474703984	0.0324298517492232	0.0583944819655409	2.73053067991978e-07	0.999999888281989	0.765232285100341	0.527863113094931	0.000329779177649114
AIMP1	2.3239179930143e-06	0.000931721340732873	0.9975431188757	0.189247847950743	0.944067673482236	9.61044761776185e-27	0.193511195656241	0.856336353505253	0.5288333826028	0.458982494730388	0.45849870625473	0.0971336808278257	0.0214560181948206	0.399373892642055	0.00632852575651359	0.219761916513296	0.0814150102778416	3.59888696257013e-11	0.98030935808963	0.00215666165796067	1.31736538647424e-09	0.162416537436275	0.100857254361855	0.000206186731717239	0.212761242003115	0.00394416443692339	8.50671103240143e-05	0.392971380906846	0.996772014210539
AIMP2	1.40209428950795e-18	1.20594804969855e-05	0.000146484695284411	0.733503351221914	0.0557773849702762	1.79060298242344e-21	2.5163998257441e-17	0.940298468336868	0.00235033238726998	0.352604379640568	0.234109380129579	0.0458018504780487	0.493234375773539	0.239903613212405	0.95844771745045	1.36726783505237e-05	2.72166442489241e-05	5.43430982564951e-24	0.999590212943971	0.468870612038903	1.3111940128301e-15	0.079515615501708	0.999953157255241	0.682014871384407	0.165712153674461	7.87673319863788e-08	0.8895883495947	0.79090224625065	0.00056357948203515
AIP	0.979815311750007	0.257741723545126	7.49185927800008e-05	0.139926053048454	0.0148448076424912	0.0219662673070951	0.982107954497087	0.88940400959371	0.000121600933675502	0.0179355019665561	0.0207844431473002	0.999342964096767	2.4057562246675e-09	0.452331509987676	0.79329637332293	0.513313791271199	0.000801723542309551	0.700263631357316	0.0337216162559163	0.279957549561682	0.954217699292626	0.559812865307425	0.106735569290705	0.0250350997697623	0.740828377313945	0.965893330164427	0.106418735514054	0.480934949736271	0.00225947942229192
AIPL1	0.0533733019387863	0.181045402456981	0.993241071020498	0.594317320507992	0.000940236237254552	0.999994248341405	0.000977803612584942	0.112473916571288	0.146655563184243	0.198461207903266	0.0150267495652309	0.56042908519946	0.268207465433268	0.162841417694021	0.585310776317839	0.783613028429237	0.78331175287908	0.958034220170966	0.519548592041422	0.98374759271611	0.579118127415151	0.641356176745949	0.587147616833181	0.982021690518969	0.998525785713147	0.998584066951205	0.173940805039906	0.855475107534766	0.266005699272181
AIRE	0.310476463857464	0.763711883042115	0.144469593228516	0.216076122313	0.104076503053555	0.999891472062022	0.384286721631016	0.397763609220512	0.948938254631407	0.802049254155979	0.292494692789306	0.543850785570886	0.535390687798299	0.155461409880189	0.819934234008058	0.995269984863433	0.943888659043527	0.213860769029843	0.00484032715374314	0.999774998261217	0.129174069567653	0.387868382081551	0.702459956462021	0.999969949847425	0.254135568765304	0.268879271838346	0.504814809516927	0.971332142157868	0.80702646489568
AJAP1	0.78967822004478	0.727446742217884	0.0367178381475107	0.208809321801981	8.46923915589113e-05	0.999721412333901	0.999974289894778	0.289977831278307	0.145365967253025	0.568132553839306	0.0582506536072867	0.939726761369021	0.0031548588977421	0.0155965811768976	0.729485359858821	0.957336439587776	0.999998712103407	0.999989234087193	0.161148968027023	0.934101148043126	0.999999935390041	0.756667954391252	0.867625473516726	0.143813414966777	0.673462699711561	0.986112581913388	0.185885551360005	0.642376061443637	0.998621026671856
AK1	1	0.999607755003665	1.35292596956237e-05	0.341133766092788	0.0365195372745666	0.999336230363655	0.999895192933777	0.36057556908421	0.99810030840587	0.0832209792405865	1.22696659081087e-05	0.974619368224184	0.98671613700304	0.379877494824301	0.976352238255805	0.850114670820136	0.22943879896839	0.999999999999996	0.240743933818541	0.546776926374103	0.976062438748012	0.126665133904379	0.991662523821857	0.00400563951165823	0.852803919807616	0.242147297567647	0.987637194581168	0.0415875563225277	0.444573551055051
AK2	3.41502830734304e-08	8.38318798745296e-06	0.00231751280446689	0.146946660521379	1.71843549714678e-05	0.999999704662965	3.88161457680872e-06	0.97739151521137	0.235869001800532	0.976307044008952	0.865339899789974	0.917354145823343	0.999735748672155	0.119849770900599	0.318456909091046	0.0193048409058709	0.107829979860309	2.02933299521068e-30	0.998849679436266	0.0496573923609607	2.18422844295552e-12	0.128453097746968	0.994346310652864	0.892777623898919	0.154610913016688	0.295771314640679	0.000237670859004439	0.907126923425659	1.97248981702624e-05
AK4	8.01488507191707e-15	0.000873788836225752	7.10111407486437e-06	0.332259206715614	0.982825893105931	0.999999565971262	1.831070572769e-10	0.269599175061934	0.949314304574082	0.409424908464156	0.0366660266538754	0.124130342494068	0.999999999999712	0.72568558619097	0.510774939039938	0.0410243801539962	1.55674826828514e-07	3.20409093267499e-14	0.0824461198672788	0.70146625428022	0.0154553033147441	0.960603588987738	0.999999728288402	0.999972968844108	0.211348751627025	0.999934397578977	0.0385571820754924	0.606226251652818	0.397216873369875
AK5	0.261256262209897	0.614058061174776	0.153030315463673	0.914762568302825	0.98400336266187	0.937213865222495	0.000940605726906207	0.601085492893185	0.236345976254926	0.609462621262311	0.154253330848075	0.0195893594406245	0.0147496456569462	0.0437024661443969	0.725380026547346	0.46278340360582	0.000395865827975099	0.992848013145915	0.0212193762520683	0.564832909011961	1	0.998674830469228	0.785473637165218	0.996621431667248	0.993116091753013	0.999992825449692	0.0240010942326177	0.701148039197659	0.998989792876606
AKAP1	0.000223255604736319	0.000185406239048719	0.000197701507193201	0.238420453071661	0.0874158539526797	0.766906796079968	4.55122406299856e-07	0.999955056512863	0.00751723311111443	0.409047635835131	0.999881374345811	0.929474713934822	0.999998777536959	0.954541952923073	0.904462992062956	0.409536798552922	0.00406024866559027	3.29205218281549e-10	0.998089160716181	0.776724140151154	0.000423607061904785	0.734964748527486	0.993003293641687	0.628674619205922	0.204618921062148	0.198470839970245	0.181150746742016	0.113892037544676	0.281316566259119
AKAP10	0.103370361899114	0.0900924516738618	0.999995188771964	0.850569915084377	0.772516940200971	0.962369946122901	0.317770370379655	0.0397854122118605	0.730890867876476	0.27637274819011	0.0247402636940217	0.113757912940622	0.0440081858437267	0.576208018898062	0.080965564772389	0.0345913018844601	0.0168419864968702	0.228586532734632	0.201776475070479	0.707580923565646	3.87691182261576e-06	0.304690379733562	0.0194729310106902	0.362796794253344	0.127094321601274	0.99931797981579	0.992387776928916	0.495528261944973	0.786233225649692
AKAP11	0.999999997623383	0.854230352514013	0.99999708635186	0.0547399801648139	0.999895388470952	0.999998542289054	0.997005095340545	0.998942053979882	0.981104311992573	0.829838881071416	0.0165938394234402	0.477193697267468	0.065820054677721	0.417193699184752	0.323943329780946	0.07699342857132	0.0186660767549726	0.999991583235099	0.0413837558676332	0.898984444341875	0.385807494584645	0.813438323169084	0.00263078958928101	0.633269559506652	0.942924313636212	0.179636209384457	0.76275938492351	0.830876508496574	0.937593476331708
AKAP12	0.999999999283733	0.0777806267230635	0.272697464865945	0.0772769606402341	0.99768500852094	4.68067990604822e-06	0.999999999999999	0.185983211747802	0.302739437194477	0.903121080339107	1.67715186896396e-05	0.999064816646808	0.999999956118495	0.915641188285375	0.0313959306511699	0.987025917889008	0.116081610756343	1	1.5205018527651e-05	0.0196508345776296	0.886334562025008	0.0958052768409793	0.000675841604949288	0.0133163955777989	0.355024303417136	1	0.976786768691199	0.423982791149999	0.0661377213423319
AKAP13	0.999999999999889	0.999955943661883	0.951793907596213	0.454114990478846	0.0373113412457228	1	0.995404462588497	0.993389171558096	0.83645066910263	0.726793283638582	0.157228175546962	0.386223325969155	0.0464710144295945	0.765781694948947	0.791818862120398	0.865264594007874	0.0311658218978653	1	0.0946636133478598	0.996713044046199	4.61917343706913e-09	0.172764797217636	0.00932504697168807	0.235266628053964	0.524714283145014	0.999999917012639	0.37497695365805	0.88441091367403	0.577915071106753
AKAP17A	0.0656900060201076	0.995663471309903	0.956960443539161	0.774197980774261	0.145006033357377	0.999993969063658	0.175438994441016	0.621183849929258	0.979125231011992	0.893596296494223	0.575756214554484	0.055119585179762	0.953529253040915	0.653042470414788	0.916926888850382	0.0519503117152707	0.900902167268648	0.999999999999999	0.1992268578133	0.749707178647826	0.00222250962914444	0.874785364690585	0.017723325896887	0.99716160643909	0.441663911214819	0.176576679738672	0.802654985628079	0.836718949628652	0.478706898972421
AKAP2	1	0.893943255390222	0.999937633616659	0.188988268634456	0.287772624730072	1	1	0.997995549159372	0.00224950552886327	0.997123201802753	0.776508742268002	0.924479948046949	0.983290352110388	0.742576226602552	0.00648788818188195	0.454840994409488	0.0515433173340988	0.999999988787868	0.000230294265194159	0.00371417983245659	0.999999999370191	0.711319051161665	0.133590249909715	7.55811394559676e-06	0.727998068286868	1	0.467032074193168	0.889963481956766	0.153795748344382
AKAP3	0.272418454281572	0.553394221488051	0.0293352237777722	0.551719299288559	0.000936418658899975	0.999999999904809	0.0810909580733027	0.318942205068878	0.525631328686675	0.558696135095252	0.0368603012539569	0.999908335354531	0.737833248465686	0.475510966459922	0.839077542342212	0.863649773002411	0.997957459678376	0.611047277069034	0.0155871242838621	0.402180541181035	0.389210155489215	0.191769965661639	0.986675416734403	0.943183015540084	0.201314961724127	0.611947724924397	0.0334953888087545	0.407000795811146	0.99930887572954
AKAP4	0.680636359722803	0.734784009225723	0.985110454238182	0.686409006345352	0.0504109520759508	0.999999999999117	0.17988882536933	0.168306688674334	0.0956201090911205	0.159022317328879	0.178142837497509	0.882442660696048	0.961149759856874	0.241897861198501	0.636645657094681	0.648562279595364	0.726758152643675	0.20940645401829	0.214768905767367	0.999382325835046	0.129130349744694	0.194293393599698	0.507570724145459	0.927311970057362	0.386004795041031	0.50989551847614	0.0936336342762899	0.714615331686056	0.839945252038024
AKAP5	0.453207017534912	0.171633578137678	0.569018419023641	0.0545714982016105	0.00732478362466189	0.999999999999178	0.936571273156205	0.266220510570424	0.894517285148874	0.0678027612486757	0.00651056813666809	0.956127378695914	0.922639841063997	0.00141234926872048	0.882759834687546	0.949936174138107	1.38141834666791e-05	0.00518130583345681	0.989056067552672	0.864189496227209	0.999999999885401	0.294736104486438	0.994626364394371	0.932595420434896	0.999973053405322	0.978959318042897	0.401477286770125	0.623853312365786	0.918229036273485
AKAP6	0.836890177393159	0.937076920855494	0.532806761613027	0.806133266840706	0.0144537996545271	0.999999892413802	0.662091453311487	0.351928006981795	0.852562485914214	0.209931988784425	0.0127826188410027	0.99644598880428	0.992512877733984	0.961424553155213	0.569378685229786	0.996096376042283	0.886851103146406	0.999050317799015	0.00546436283302665	0.447496210516633	0.99993488602593	0.291297580808856	0.995563504762538	0.729119128418296	0.99388570935437	0.996768011085547	0.0288860955684333	0.688365653082875	0.997646847271226
AKAP7	0.999999989769703	0.212516973743023	0.883394696911307	0.146742897518114	0.98044768298652	1	0.974543531325513	0.21551269756035	0.957259142407536	0.444070866905692	0.23520193291537	0.993435365858768	0.99998924246078	0.0876988029845967	0.313106553740774	0.965423152687327	0.999999948520513	0.590177502647197	0.523609221251832	0.960559194376525	2.33623410587925e-05	0.155340878921379	0.793558585971687	0.999547331180584	0.977943390237562	0.995940097575438	0.0470931130082544	0.783864145518293	0.996946477966371
AKAP8	0.948756109906487	0.279428824012822	0.291519511050382	0.936995050082687	0.00491512652532367	4.26055413512086e-09	0.999606334643135	0.999140749748336	0.0306353873304723	0.378054084204349	0.912685218842817	0.60050559220465	0.0727692824793791	0.990674571691855	0.453978263132461	0.000391175574862444	0.00553988631100132	0.99999999998077	0.0755015083833968	0.4359399295873	0.00243214075066234	0.510782634447263	1.9417797359779e-05	0.0246426144364415	0.000714949501330001	0.191022418540677	0.00244305667867693	0.59221127842903	0.759122633626924
AKAP8L	0.262350081645463	0.796987826262549	0.972418610843036	0.346389878248943	0.0198799671481963	0.999999999999209	0.00437230974222011	0.121703984412294	0.0471220590309728	0.0362055570452672	0.49220369569345	0.998347710059099	0.00265252479576959	0.705966174186257	0.702825196637111	0.954635868908818	0.0952102748012567	0.999999999999962	0.129016555489625	0.980782830405779	8.95161763046955e-07	0.1942476441722	0.986131251085679	0.16059289656436	0.997333087907313	0.0619435614575398	0.000707354778014689	0.460101797388663	0.562458331776283
AKIRIN1	0.152230820916351	0.399236335566532	0.0286819639690721	0.72545304504246	0.346186822964383	0.997424986119726	0.902204632804265	0.467604366797632	0.618079550776005	0.698179543394606	0.985886232211025	0.0939779745545827	0.832949651053802	0.671837431350259	0.078378363338219	0.77613078926264	0.778156291367416	0.90374711635264	0.318830206387694	0.0519948215932572	0.655293250151008	0.676409248160812	0.998206929751329	0.0091296201783408	0.0428581362333693	0.999998015323984	9.6400206820658e-06	0.681176830250615	5.01501975326727e-06
AKIRIN2	0.999040487965154	0.0379605765549813	0.460519836875446	0.478767875542837	0.228445858721464	0.999702841097969	0.999997318812473	0.241224961403789	0.980609994261681	0.908238392293973	0.487552857676728	0.977967507480543	0.99999991846857	0.206618650091998	0.928601190108687	5.30621047248862e-05	0.108248200568178	0.999980201699566	0.312680799448266	0.989013167735312	0.509673438852998	0.926241831550744	0.53492744387957	0.99259145522742	0.999999999945002	0.000764268212954143	0.459447954557478	0.944166181839346	0.998773263750969
AKR1A1	3.3919562395962e-07	0.562816351226249	0.000444864159729913	0.00223811862204201	0.0413388583628544	0.999998930279125	2.53031131016332e-13	0.781229908585115	0.999998981268187	0.0113088190187479	0.863339164479487	0.000105934762513906	0.999999929634485	0.0381009160054463	0.963172031451018	0.220186703395648	0.087772728663566	1.00815705730264e-20	0.968128624130847	0.43070913260711	2.03889069840821e-07	0.0336786165398002	0.99999999557064	0.237561488594827	0.00963582421147396	0.0013510627768985	0.0374602877606251	0.00162581841346013	0.00109104311186379
AKR1B1	0.835967187320274	0.0136182311054133	1.31046030403255e-05	0.29789846583511	0.990380294471186	0.000992950367067303	0.930660108100901	0.999942267026094	1.07359589219689e-06	0.0632468485498875	0.980660379854922	0.165715926362129	4.57070547975561e-09	0.0534654223759164	0.873601451636083	0.0476123204935175	0.00942017680609796	0.60325108199801	0.00143774840010161	0.287404579648061	5.31036117030787e-06	0.587805711168958	0.0105577747520226	0.0154179089830948	1.59906594408795e-09	0.999999999999816	0.983526919977444	0.559551207982238	8.06292898080658e-08
AKR1B10	0.000498867111110357	0.991028455822485	0.393136875281144	0.86664739448154	0.310044746251954	3.58083165467091e-48	7.90048639823855e-07	0.371752471231688	0.921301538299397	0.0911971195780157	0.0361782000188295	0.29866283555758	0.0140620196488201	0.797706927485659	0.992319651581549	0.970557058777686	0.0257285628516376	6.6990238940287e-10	0.999501725798847	0.476726578952895	0.00196173504129838	0.524908466451381	0.800400160792275	0.999350904361718	0.999999067842359	0.999928478611144	0.0662750737352035	0.309518605631943	0.999999991179216
AKR1C1	0.035000254893872	0.99246853686687	0.302287481173001	0.512366856774433	0.999393589549961	0.127564262972848	0.386522472273585	0.481007085227054	0.00387978312505495	0.49629695067783	0.405639369728151	0.998194449531547	0.902847426276832	0.995508629424757	0.978004448057564	0.970696382105203	0.703890076725289	0.734343696461714	0.809394484049092	0.713869090389874	0.992057632261778	0.575748945930221	0.815790288502907	0.999822448558258	0.00351052843622848	0.966072296673842	0.903616709343281	0.0272676293123162	0.0957970573230003
AKR1C3	0.24220544578414	0.999999985356587	4.04718346276466e-05	0.261798841159306	0.969406494404716	8.58416268941333e-72	0.458841539425512	0.998797216149775	0.125965249864378	0.225011481559102	0.0156889890959851	0.982056361443966	0.129979356342964	0.794463046384489	0.845929643706984	0.927538297311341	0.0364780182332938	0.0302659867915936	0.999966526314317	0.687572997678694	0.0371831966258156	0.32299891263977	0.681269587159809	0.929003114905691	0.019299516299514	0.914064290800468	0.974010728179282	0.0511017307631487	0.259465448849759
AKR1C4	0.0817962496338453	0.947794101322384	0.955779528275718	0.619899444256463	0.676537374572994	1	0.0887002275554276	0.0974624096242343	0.0159762664470894	0.0530660077911468	0.0141981179533989	0.998451471009388	1	0.77694751811894	0.604056720504982	0.988936990707747	0.373786101483379	0.000867167713139273	0.973081655216639	0.63050083989356	0.127370098972476	0.222468550740869	0.928177130318656	0.916201909298402	0.247365817224156	0.038353592843623	0.0401112307651337	0.681442597435657	0.30414113503246
AKR1D1	0.171860701446991	0.640554022464267	0.999888833034344	0.950147916197398	0.222726317660044	1	0.388436600582436	0.170552131887729	0.208359169040389	0.242812482827183	0.0286492370783541	0.962034606174147	1	0.45955174181752	0.98086508835098	0.268100084229875	0.970858820082861	0.680059124110804	0.876297446396995	0.473242784350483	0.170485291617057	0.380551847283309	0.762118611186437	0.796108977894409	0.0715554576079105	0.201550314330571	0.0387445783810097	0.711215722164646	0.991242010951882
AKR7A2	0.0179232827338526	0.97042293735349	0.000488266190394558	0.0517751057889962	0.927548632681442	0.0682227138087443	3.94229289150435e-06	0.956940612676047	0.999961198065065	0.00807675744702778	0.671523438237679	0.125061899854237	0.999999776375077	0.101431085673834	0.986646394418568	0.00157464631580814	0.999951625237583	0.00184759612923779	0.999739836360423	0.22073482171176	1.3458925075236e-05	0.354094163528563	0.997720017439667	0.905186345620806	0.884052648320633	0.267232505796202	0.00160135393787331	0.000107282723269403	0.902120683817394
AKR7A3	1.95550332198559e-07	0.990536886577693	0.00559389071010204	0.0918753330433277	0.848684424976529	1	3.27985065176081e-07	0.203399750925733	0.993676038107441	0.0422727677543054	0.334003423457912	0.083726053498053	1	0.0898057501511141	0.999439587393248	0.220087226372163	0.993497307948684	1.20972859310894e-09	0.999160527386787	0.384591146754282	0.538307861737242	0.28390463439656	0.999999926742356	0.960145623570604	0.86481739765501	0.606408769589227	0.00636939661075988	0.00275219066362565	0.389375842085896
AKT1	0.617370085540491	0.984037086789654	7.09827866448125e-05	0.447366622875893	0.0868724369091349	1	0.00403814393559188	0.319500981029598	0.0262991143953598	0.0830964257859611	0.78732103620735	0.0184431067716057	0.991777814704952	0.452188840360718	0.507282289605252	0.0188917526482188	0.335168515347765	0.8314100793838	0.0282580714128552	0.0295821945182344	1.03430248020228e-18	0.520523332500752	0.0111981963297967	0.00231293658496254	0.0033421663658586	0.031211584042818	0.0435974019800681	0.496367026880941	6.39841107097686e-07
AKT2	0.00181033607943868	0.969038397258619	0.718397419800181	0.0395360302942638	5.92243921428771e-05	0.999999644484135	0.279182126127239	0.189170130937433	0.984103771600849	0.208526640422054	0.0452294911200624	0.942428202873934	0.16689409609474	0.442527103329394	0.220812318309871	0.999988935721073	0.619239833258947	3.17941794989291e-05	0.00152608253867606	0.987840604142768	1.15722683291323e-08	0.74191783842404	0.967842380835632	0.984588783282574	0.995590622030586	0.131277411233504	0.0415940102384707	0.629363579783305	0.951498011046725
AKT3	0.99999999998511	1.74422153565816e-07	0.644464585971577	0.54821371222714	0.998561524182004	0.999999936933519	0.999999999999822	0.999905447992824	0.00469859381434934	0.893198840045043	0.0113942182553889	0.85806446740445	0.0360957073147603	0.573065540743915	0.30138800876241	0.608269901333063	0.335444801511298	0.498229225653526	0.00501202428856586	0.927098880137969	0.959327021232535	0.721598889309996	0.568033108825312	0.88923347508086	0.251689326598892	0.999999999999999	0.618998642984855	0.86972315414276	0.680026317572816
AKTIP	0.999054107751346	0.937076665276849	0.389805417927104	0.231614861069652	0.976108216012889	0.999999934143103	0.996574240653938	0.197535162834334	0.999985479548319	0.594392138831843	0.0930216149664578	0.772493319810832	0.990311994263163	0.0998467659300463	0.463129824423237	0.138341007016144	0.673823168062515	1.20650831034933e-05	0.610874738136236	0.182892108352343	0.999999999999997	0.200006998532991	0.0328693658161746	0.0287308780484495	0.651025361594113	0.999992855383935	0.999983738133992	0.533234381230316	0.994488410117297
ALAS1	0.999966887293752	0.650224115614229	6.82495345481271e-07	0.162798894080255	0.000184829273108698	1	0.897833874844575	0.0841598491038609	0.99969369274457	0.00312764951746662	0.683770710367488	0.548975867523244	0.999999999996044	0.678198979803323	0.985769396537349	1.30569770773315e-06	5.44880200066178e-05	0.000215150515527327	0.999198070671224	0.380042014632314	0.999995339061184	0.677728528981263	0.99932449224734	0.0641075677006375	0.999976577831604	0.210990284441294	0.0310816089573718	0.126653588419612	0.991197077730738
ALAS2	0.967459933319667	0.831950614516916	0.975068619350502	0.0606615130570412	0.289197639071799	0.999401099377221	0.99967617712968	0.000275424790715067	0.544340297459017	0.158798783765201	0.680518762364324	0.950406070244048	0.99732719414413	0.111437384503737	0.919984863070606	0.963129690017145	0.993353071766341	0.999955022985049	0.00968357410064889	0.0409234945315825	0.735259628226482	0.613871280887148	0.998662478407564	0.999581904109636	0.515060203532041	0.986296141712803	0.999286875223164	0.85207258720683	0.979521791494899
ALB	0.149441097751934	0.981391552944426	0.258221869987547	0.540869075116841	0.0322124604814053	1	0.00274642651600528	0.565468495166043	0.679091467774784	0.5521951567963	0.0108917967627225	0.925861998094733	0.999999998308682	0.753461453411509	0.971557811843534	0.0492631659855527	0.999999861124622	0.00927403616183897	0.0481044546863124	0.239960232888669	0.0675758935569531	0.970971723083978	0.999991460951741	0.999843402676957	0.937440425567779	0.861554546726332	0.0964581174262831	0.836859100146042	0.998530441225932
ALCAM	0.999865386401619	0.998940454411899	0.954757834620878	0.763294256959386	0.967202914707936	4.46019890187856e-19	0.952961137284022	0.166429931463383	0.000106135156313814	0.915891961785359	0.86153752060324	0.339160991315053	0.864931971936932	0.0198918025188798	0.0828390229328235	4.41582047149084e-06	0.566901391958164	0.498685254462686	0.0437412425844203	0.806184787202403	0.964805471567979	0.891151710259994	0.222242400613537	0.278476246167702	1.12641599624824e-06	9.60198063013218e-07	0.0510199589537977	0.192251670136211	2.70232170474528e-05
ALDH1A1	1	0.999770017205463	0.00981385161931674	0.262000229749798	0.999993173935311	0.999347384958238	0.999998878014244	0.974718013333348	0.310142662464333	0.891858142998869	0.958003523513662	0.997474198009041	1	0.850908170053224	0.999858563229862	0.0014069835662059	0.999999978832273	0.999999999931625	0.601123812786037	0.630894552604014	0.999999102999033	0.707577566367186	0.00408282659584717	0.973155601116148	0.634099232689906	0.0179822775261153	0.999999999844798	0.867145435777959	0.987228750989922
ALDH1A2	0.999953317024249	0.47219468187835	0.0255973535685321	0.536780483721634	0.999719618855542	0.962968222231954	0.992514920148762	0.376714964945513	0.97336873700319	0.572208353293763	0.0270846236161518	4.24961896703354e-09	0.752942915171769	0.771917595588473	0.708689363013645	0.767701968407414	0.979156943646483	0.999999999975623	0.00316220737084559	0.985302779963995	0.999959209427728	0.54281932439037	0.996084100050499	0.992963573702012	0.740026996117843	0.0731972081915121	0.124752462023141	0.431252950116609	0.99999118463871
ALDH1A3	0.00100598789676865	0.999912356151998	0.00238810215672531	0.642953877163456	0.999999986897914	0.979924653423783	0.405956632094424	0.651997276174898	0.997885373799266	0.837037120859292	0.0670420373297187	0.141559768247425	0.00190907464758035	0.702349755207819	0.260925151823185	0.410656718456161	0.458261351959403	0.471703027423367	0.0447525205923755	0.286165153649781	0.999999999999998	0.722245702441143	0.222758338078452	0.74411514642564	0.943833294411198	0.941989020643773	0.00600563347570337	0.998546221695452	0.47191426953575
ALDH1B1	1.052351461515e-08	0.249922456023475	0.0136281769464937	0.941213122651384	0.00634550929304897	1	9.87538334339942e-06	0.265091368592593	0.0854148850611227	0.00983375036128404	0.0577592914790822	0.994789813666721	0.999999999999999	0.117775080796988	0.0228028174936751	0.90511488531123	0.000435024936031122	3.7647511552916e-17	0.088605028366798	0.722985783309886	2.80980876326333e-05	0.742889094894364	0.99999558490972	0.748757171576241	0.650581640373531	6.49057219463924e-15	0.507430897696507	0.713212154445815	0.79635685911858
ALDH1L1	0.0209316432008728	0.999893784782773	0.582178613622876	0.894354232756181	0.038297361153075	1	0.0121199866641474	0.729909538263619	0.542750779166414	0.06074811990006	0.0266408231017927	0.989255713355411	1	0.490518312683677	0.917994253160376	0.999904308695442	0.983143564341843	6.10163079899559e-05	0.902030087098962	0.0101660267157362	4.67733363547235e-12	0.491212130782857	0.998039977549876	0.91895711191616	0.0131833511045466	0.0133490402616107	0.298323013252442	0.786328624100292	0.179965257963288
ALDH2	1	0.788659062786716	0.0870157390513808	0.888521475974643	0.97795697081003	1	0.999999366629979	0.47341634991705	0.999999968481436	0.890659476094729	0.999999601699706	0.977802464373115	1	0.555580675384387	0.999998748067836	0.000438719465097276	0.0140074312697955	0.990452916282048	0.999985697616128	0.275302006851349	0.99994369792879	0.657396235894721	0.999999974730116	0.999812425091312	0.999538361093479	0.00241980478531759	0.998685360393642	0.292877175379133	0.999881481854289
ALDH3A1	0.59797779454308	0.9999898975334	0.37404483983435	0.484366774110457	0.00764947058593798	5.82083896056107e-05	6.18166278121838e-05	0.366491472590216	0.998619573187323	0.343566059495486	0.00732213022445904	0.365664628703554	0.441229433149595	0.71164105579498	0.905888440168502	0.549720257642693	0.0268587750917861	0.0177938298028891	0.889820563289653	0.991592964858574	0.36438701639415	0.633769687271154	0.937163721086787	0.952329353683864	0.405443789223065	5.09683842613525e-11	0.131676753285661	0.515020217792365	0.985260115688657
ALDH3A2	0.999452155149674	0.999717905572927	0.411261045760888	0.155898973115341	0.998669876288858	0.99999999999996	0.851880465794658	0.819539809780195	0.999999870278947	0.634765939178049	2.80034219670669e-07	0.683608981309162	1	0.995747976867485	0.968446656143665	0.00418971544228865	0.999998910798506	0.994309461897257	0.999883006404034	0.152143360364913	4.52793676251076e-27	0.401082563932857	0.999999968956624	0.000263266594204577	0.999768318089228	2.66002532241974e-06	0.80025013133844	0.126967991246862	0.999999595321368
ALDH3B1	0.999999995029938	0.999912069429748	0.251022341394867	0.658027986588357	0.72375731733233	0.777988664678793	0.999689602385572	0.0016317904031148	0.999999999769459	0.737518257664804	0.911442066111647	0.123118398008685	9.75750112894638e-14	0.478799652070002	0.999528746779447	0.393337232422585	1.89505194507652e-10	0.999997905262423	0.561599612864164	0.67820479472238	7.50110551649516e-09	0.0448538463900025	0.980902086727198	0.999733521718687	0.9444454456948	0.257997611464805	0.00132492443159075	0.958641276211217	0.298225233734113
ALDH3B2	4.40894902089977e-06	0.998469156505192	0.238638056404992	0.932301779352579	0.00532169951451386	0.974730141256747	0.000713380948812632	0.442571245703381	0.999986770448387	0.0202988145550801	0.0120415724802047	0.836535089334897	1.41999138007228e-08	0.0462634548268719	0.791071011750971	0.137672343630417	0.00267237773158121	9.9115534713938e-08	0.132628947907865	0.0726406135927756	0.523500898526904	0.842621334130424	0.991043445242674	0.956123726775238	0.999918699081762	0.00101547771484184	0.0631469450902473	0.277759148798921	0.99999911352062
ALDH4A1	0.310573308052477	0.909300126364075	0.0764120724778017	0.165234612897634	0.0663415945329711	1	4.86941203042668e-07	0.176616029968943	0.999999805219054	0.151893120142037	0.0414281574682453	0.996459204787888	1	0.215691271975092	0.991154345510393	0.656448803175261	0.975810985794699	0.0295698783684601	0.372031064653621	0.984458336684392	0.00471737378687494	0.899892016922665	0.999988637188759	0.998856663299845	0.961056066948394	4.8598895558498e-09	0.834573661082171	0.879132539679981	0.999976717627262
ALDH5A1	0.842165840952084	0.786030479158636	0.934908816673981	0.417612643511048	0.388254723508121	1	0.00724888751933903	0.0531813843395252	0.32797632421225	0.948744286245089	2.99703298420173e-08	0.0802103432562649	1	0.807205447087673	0.988751513418056	0.054852352451912	0.999990982771669	9.25157569445235e-05	0.924797301161004	0.118075860727721	0.192706952824778	0.654067437219046	0.999998936666608	0.0428019353192481	0.999976711231829	0.0551751843492411	0.384519126531769	0.939769584613484	0.999962963764117
ALDH6A1	0.957542729225681	0.963236316341267	0.494371708513564	0.49809569204667	0.605871730859056	1	0.0303031733308365	0.983476255073666	0.99996598931821	0.140814855570034	0.0117531349691859	0.998546915333114	1	0.786199586495043	0.972452507348051	0.412544347543315	0.981645912572191	0.202134539505471	0.999906183674633	0.0276273740544447	0.999773132876915	0.715833833011553	0.999999999999846	0.336430804202404	0.6416352142641	0.924946444612445	0.0936214453647423	0.411052496208423	0.976644825537013
ALDH7A1	0.000576806378123289	0.993699714345661	0.65846024067999	0.823177518981575	0.944412191528224	0.999999999999692	9.95282435598058e-06	0.287823007062106	0.999996585455229	0.15423607061248	0.0179625179768109	0.948113114274735	1	0.428894682112445	0.084020238669865	0.37787551675796	0.335392413734185	0.000540470274258466	0.996146238981535	0.576179589235512	0.00228125476762286	0.96249025176974	0.999997579123149	0.750535272973477	0.997324330928076	3.1410435172495e-09	0.819830015042181	0.0655043968605139	0.998333242252254
ALDH8A1	0.492358856250707	1.26884808465065e-06	0.661163583331136	0.927366949005508	0.842780769951405	1	0.981257592214879	0.346795314030724	0.0544936745389571	0.876603063746148	0.0141922272241843	0.352579984169197	1	0.821826319999893	0.765324379805732	0.0218857726103894	0.964528326067616	0.999960579237588	0.0985543130535175	0.984057325374265	1	0.476566565554494	0.999429085862904	0.349754041430453	0.0295019562029695	0.99427548672316	0.000832419331916877	0.571003533709741	0.994850487194359
ALDH9A1	0.999889694317162	0.915615245604222	0.0289825352198335	0.35280452856264	0.990491565429161	1	7.2227450128725e-05	0.989173669624599	0.999999993138007	0.148494967047899	0.337710874039315	0.0487880757410296	1	0.993572594466983	0.602684712361056	0.00199805422902759	0.998962832909215	0.975614888926893	0.999873433081782	0.229072655155133	3.27961466575855e-05	0.364431599399283	0.999999717046314	0.00022422771556583	0.999995808180466	0.998555575220668	0.608424412752076	0.0377126521550821	0.999999616604202
ALDOA	3.22342416638482e-16	0.779367556670341	2.54530632008512e-07	0.394339583585834	0.0266216653534895	4.07509754301301e-42	6.49897177400099e-15	0.133227445782906	0.999814854387115	0.210665853869489	0.597091143930795	0.000807282426045477	2.63542154060229e-13	0.291906067939809	0.550719846053345	0.402270913615202	7.18616575608723e-08	7.176648946871e-06	0.991603978614229	0.378538692864209	0.946352746736021	0.620054498696723	3.85257996843792e-10	0.0191554608974693	0.0586561161316064	0.000916268645802663	8.96621229619129e-05	0.283131981359255	0.0388458971490374
ALDOB	0.000195075771130647	0.954373722556872	0.000867680575158561	0.427895492696069	0.00225238800810107	1	1.59581322033505e-07	0.313427811938114	0.258649253009845	0.423531745098977	0.0168609949861634	0.949727472896079	1	0.209389894251741	0.993990094519003	0.870586719315202	0.847509378483344	1.37193483841823e-05	0.936195973863146	0.844438726754534	0.296945276040122	0.708650797816896	0.999999998213033	0.971180729777807	0.711413587472181	0.379811126892655	0.0450007339602638	0.919970804854259	0.989596315386461
ALDOC	1.5425449820177e-05	0.676692143277748	0.00101667840751117	0.78265438189668	0.18139698834688	0.00125660752616941	2.08944561448763e-09	0.974084911142009	0.906642625942778	0.810846678080639	0.983945839588441	0.955366412933597	1	0.54787927726721	0.999509449552191	0.538135434697455	1.09895162074518e-06	1.33963065541849e-06	0.0212099036474747	0.991552954665585	0.999999836205335	0.664240030803423	0.000259025858019569	0.936955375225492	0.998759609128326	0.999932708167111	0.977277751524675	0.277465109775733	0.99999495487622
ALG12	0.0698780883781664	0.871478069982591	0.991859804480024	0.753847624244541	0.0220660152995919	8.79715404749286e-18	5.19264273729976e-07	0.20042719021872	0.667110498907417	0.183564637157123	0.337487822580345	0.997554257066359	0.099630296960083	0.155782688304564	0.962484072619682	0.274073131599649	0.997874896915044	0.00103208759317944	0.134890268917733	0.999204158939522	4.55324155248834e-08	0.482170578547948	0.805463947710511	0.702170137947517	0.0733862849135392	0.58427130620739	0.275435945317521	0.537572187875926	0.0136702158232259
ALG13	0.769558378784541	0.00383333208263025	0.385343042360451	0.991113543988892	0.809630795367479	0.999712857867231	0.180168920229017	0.428269581954351	0.947780756065697	0.456540995974604	0.219310226559837	0.156208174263264	0.00677055794210525	0.540629510531872	0.0285070619445575	0.157553063806383	0.382655357521456	0.848904174224311	0.953427149838111	0.0295629567253826	3.2315425605319e-05	0.12967046275483	1.20073110783804e-05	0.0456564337999865	0.0868421758363511	0.998457714318426	0.295339016233973	0.462241541116641	0.138419917312572
ALG3	8.90437778832704e-15	0.000497307408181928	1.01473258886398e-05	0.0536619447220725	0.001005269033052	1.27730751756124e-42	8.16029442547152e-14	0.413193961264651	1.74373622422591e-05	0.515127366992934	0.84828149101236	0.441985556512002	0.808867987744654	0.424582035920679	0.817252500415307	0.398700456814759	0.0431945423993233	5.03579137412194e-20	0.602836890114248	0.15137729963337	2.60053943298559e-09	0.142527062635517	0.0690604716515094	0.0985378604417732	7.19721799572405e-09	3.79090453366778e-16	0.216372912997359	0.115163391177836	1.41906854948166e-06
ALG5	0.167826050273044	0.907403936793618	0.139600233317744	0.171990646207719	0.838604864195215	0.00133709074757029	0.00059422550273847	0.867004192362838	0.327593725957076	0.997463066466003	0.911757084133477	0.986514599064678	0.999375592821033	0.305774623196882	0.312337025904229	0.152433912710673	0.997551773401616	3.12426419670553e-26	0.709393566394118	0.0355501300827143	0.000282886371330966	0.567379638373731	0.0959044600922438	0.147184445233544	0.163194944405329	0.00861203673299925	0.024167539122967	0.372824892950284	0.617987405712174
ALG6	1.06772452547628e-09	0.000749837641260638	0.98723065848209	0.710233906089863	0.883072690680851	1.15416514583421e-41	7.38196239398811e-10	0.48578864034985	0.0360493544225498	0.996686148304483	0.0530550197041448	0.918162941716885	0.0803847484793378	0.810364337271553	0.0181381540585329	0.000352447464308459	0.487137719191671	1.39289060569149e-19	0.925591613152948	0.0200809074124886	3.55792270371624e-14	0.523712860457599	0.000677827560214848	0.0469642829028207	0.011614428350469	4.97413971902508e-09	0.917585968423852	0.965386796260797	0.0422882009109942
ALG8	7.33301878888329e-17	0.000283880825148466	0.243698853785303	0.374539760027775	0.388615129570334	1.24162523471809e-07	7.82931248800069e-19	0.97992863452256	0.0261547916801375	0.978826259422444	0.331662238672597	0.048923947681558	0.999999999888334	0.84875423604536	0.0942683466806373	0.0012394249032338	0.0854784007686689	4.22397871562384e-34	0.822255523897145	0.00776671692826975	8.9468878554358e-07	0.49567984650597	0.0129885054538739	0.00514590617481066	0.515573114434962	4.38224811613347e-15	0.303084649340956	0.566661834101016	0.0177358064314802
ALG9	0.109325335719114	0.0385420879083368	0.800437124419617	0.103858593984556	0.999056199690903	2.12510623238811e-18	0.256329133707601	0.97244864173743	0.999999999961545	0.999167764778758	0.978154387052366	0.791307379741968	0.9999979938844	0.643780409801043	0.972803685761108	0.00347351682485864	0.999907439214491	0.00240827606817706	0.327224580657648	0.000409224539964766	5.89150624402315e-05	0.82827111465775	0.0072989397669305	0.00441144007697185	0.999354330217828	0.000968219762726886	0.450005853342074	0.947624121274577	0.999989225541592
ALK	0.555086769734686	0.199146458586265	0.386818789247146	0.180264542470794	0.094059597962037	0.999999942052989	0.000701795913159845	0.656385748101482	0.979427448442974	0.488395271513511	0.0635580982282789	0.813899398594719	0.014426146892802	0.438112958395605	0.353818612034548	0.987982907781334	0.900165528801898	3.02086288381247e-05	0.190678660669262	0.656066408467936	0.112641341204781	0.845598788448716	0.086441564839903	0.996954398666673	0.762565017078586	0.996574550189518	0.174776460504325	0.960715084438372	0.963568209625697
ALKBH4	0.000336876015752034	0.0500397201812959	0.833925339192047	0.266930187126553	0.0794646658309155	2.05443638785314e-06	2.39738323285729e-08	0.590546197308828	0.000198323087890216	0.13358366823386	0.537777894647317	0.460626725890482	0.087263116700591	0.112403376063464	0.765522613155883	0.0770541399229199	0.979674636725543	1.24363650840058e-13	0.0743227070651473	0.998871701369729	0.0396522848359463	0.235400103453044	0.893098410168886	0.597748741186264	0.0712782665210873	0.602900528825612	0.396000802660295	0.31370771460489	0.297690980138796
ALLC	0.166239746955363	0.675454670862595	0.000128284212720848	0.0562223191518448	0.0785842195786544	1	0.528337904360253	0.474573943489237	0.426461597254482	0.409354165635723	0.202568694756655	0.619183983931715	0.999899335887416	0.163629082993949	0.802506151729318	0.995703558062285	0.999982463490002	0.823300346913573	0.0668869715043871	0.917402414658043	0.983361737230592	0.0474164406492682	0.997643040213828	0.977370862026247	0.924228835645653	0.930528892575605	0.115270714777585	0.922879430469615	0.999512498171683
ALMS1	0.999991011692765	0.856636355142725	0.999999983101745	0.666446593277335	0.0454124260072182	2.95393730325606e-20	0.937933112103644	0.999902306521446	5.04371136263321e-08	0.0828658728176213	0.0112451609157078	0.990070173269822	0.716084034981987	0.405064137937678	0.0897836158024915	0.587523619614608	0.998878248453153	1.28586438891858e-08	0.150561295051675	0.804706112932341	1.92239180423554e-05	0.630044223101802	0.810935580815116	0.494612552863767	0.000435715078931206	0.666045512594647	0.76874335150338	0.0406185052712473	0.114184101669838
ALOX12	0.431407991154641	0.921786739486188	0.056846804470219	0.296462306599061	0.0696896180815534	0.999560557485825	0.406360678225576	5.39214818725736e-06	0.999999968150604	0.374938434738221	0.571499514969321	0.989144378598038	0.99167077253261	0.292102520790385	0.998738922112266	0.579824509490434	0.937149666090669	0.939536951477641	0.815487889712262	0.852456822654645	0.347300111847864	0.825070525186857	0.869924522225687	0.995451664815146	0.999999852420441	0.982113844965531	0.99887150938546	0.316659315277246	0.999999999999999
ALOX12B	0.127674362996322	0.883505925184189	0.102466421266754	0.791167789182607	0.0256098753389533	0.989565690049251	0.282136788641293	0.160970765414409	0.715187387520963	0.0457393267292271	0.0406226953204665	0.835569063635551	0.999657473373721	0.124467504856089	0.892053850276139	0.651816698796977	0.985209040716282	3.83590554933859e-10	0.00364746225039336	0.57528096286032	0.998606325386173	0.991558255514894	0.764869154996822	0.530918888494066	0.999430046648282	0.879820016316363	0.0854815926868004	0.970463386360097	0.999999999653487
ALOX15	0.907394508167253	0.99962434048562	0.131675360211978	0.707517294466252	0.986921218196739	0.992564737060132	0.999867647762932	0.619025668789014	0.0682231533255216	0.286194432299173	0.0353163468309136	0.983020032540713	0.10159253919852	0.354392320120129	0.76955362538164	0.858232131987551	0.463026804260058	0.997320186937763	0.492873266764284	0.71935925089109	0.132413973140283	0.494013541110378	0.996121410729003	0.983149922023334	0.427646568707889	0.969845165447528	0.715712728724845	0.981406643825056	0.161592944492869
ALOX15B	0.999732730732012	0.848637611108484	0.00634718235777975	0.770379820467235	0.0322540394743972	0.747425178924715	0.788629261083456	0.19387258805368	0.999999245584041	0.365295239823752	0.0652773094366845	0.905823323342867	0.000347037225858451	0.19753776544764	0.99903611666887	0.393382909649032	0.243406255313047	0.154220250242309	0.708275088043567	0.881057729283942	0.0127064596832577	0.973721822418754	0.662856146079355	0.965991791446861	0.999155240531719	0.998927057026262	0.954128000328321	0.132050625609494	0.999999999814868
ALOX5	0.99999999999999	0.955095457256034	0.999985954872563	0.592849350221572	0.00851852691449926	0.999999994028814	0.999999999944012	0.0283393185033315	0.999972475678931	0.0395935961854282	0.00265182486130716	0.97546608555546	0.000120766401790617	0.230557133709567	0.943529173864779	0.00105122953620118	2.89420012307783e-05	0.999999999999792	0.00415846446980192	0.698634817087927	4.09347563324532e-06	0.458617297604716	0.000758170398363019	0.119930465659681	0.100938083786884	2.16555694095343e-09	0.826351206970735	0.749478024952908	0.98142029751438
ALOX5AP	0.999999999648218	0.133182415868069	0.0247111477806309	0.0683130139312434	0.751271987718471	0.999894490871843	0.999999964331037	0.0222462765199259	0.996563217049837	0.800992133353662	0.395430302549491	0.99108001141373	1.81290328881195e-13	0.00218960464165457	0.93555810346799	0.479450354947308	6.94886374963523e-08	0.999999985451808	0.0883064321101227	0.179401174261383	1.34286113633724e-06	0.300952868975693	6.84697546594622e-05	0.998476844503277	0.927531958669537	0.99999995011894	0.488250479326338	0.116731745538151	0.99985155067359
ALOXE3	0.831818818156646	0.574439110123893	0.0110999216599143	0.700533402822639	0.140735739987865	0.999999974774446	0.00256117006149919	0.142781868936477	0.0885906376363498	0.246566016093886	0.0277748163002525	0.987283790454525	1.3566620569889e-07	0.820878887916004	0.946013486207539	0.992238396033541	0.763487227940618	0.00278488590772489	0.469902863475952	0.667657676403589	0.994847548548147	0.126103407631339	0.999650315061162	0.981901969712637	0.886736754620517	0.499028764224472	0.0365250330417308	0.477270182721973	0.999889056813547
ALPI	0.132246744289633	0.947811783961879	0.0498174646051683	0.364378633348759	0.046175024317427	0.935080306584157	2.29673542015374e-05	0.401703145514689	0.996048430254363	0.167745980582469	0.0348417829104282	0.95839231755655	0.975310284641872	0.10841760710866	0.943148797088121	0.525843001973238	0.945809357024819	0.90610768763039	0.749144203684666	0.993455879900098	0.416892137118621	0.512136151066943	0.366593795647188	0.187370773912012	0.318446414876695	1	0.103448049061663	0.834090237521815	0.879094098007257
ALPK3	0.395232230144369	0.98781964469891	0.490935721051255	0.284975714726453	0.00067697758842142	4.49652568521324e-19	0.793870631926166	0.141277927117743	0.631728649555366	0.451241671435971	0.0463100078110315	0.111626040121472	0.389584569637289	0.979430548101258	0.987796967940785	0.657923224277672	0.999657064669728	0.118071329998221	0.0841812486462364	0.993252598860331	1.20360310537474e-24	0.679728261862355	0.311904157041678	0.981438454591195	0.0623127858452269	0.000894641910447047	0.0423107712574796	0.655637632835511	0.0172926792573919
ALPL	0.999999821895933	0.981910951920113	0.00400877511580311	0.923302465942275	0.00391195267335934	1	0.90338379415516	0.00191138155977246	0.49725603371301	0.666373771411922	0.0399639750333581	0.987961316369723	1	0.355607248151081	0.992591408380731	0.981433206138737	0.999327205308946	0.999998158841148	0.155654899416514	0.315970460136934	0.452604351131652	0.592347948569077	0.9999701738293	0.375313910583388	0.931329351345802	0.959284321511122	0.997283368474934	0.637421266063707	0.789689036728095
ALPP	0.480630652385467	0.956464962970674	0.180971283138569	0.797884985576376	0.142296864396893	0.999997829864989	0.97209624885669	0.601208824773402	0.996706487606234	0.292965620720113	0.0306499673232472	0.692915181713994	0.0441697836279637	0.0388716708731911	0.878288992784543	0.942395116148744	0.884895508067239	1	0.318462661495962	0.571423969815643	0.0221263591513619	0.889615138916368	0.999579671119742	0.772182288640663	0.749938880610385	0.985242468645861	0.0669286825580638	0.852078740449785	0.333552764775822
ALPPL2	0.813535309845756	0.999045351471956	0.637432533316424	0.0647512786931141	0.0474412438995091	0.999999999999642	0.00167930230484879	0.195640480190543	0.968465534369183	0.0151438307696619	0.178578841579899	0.996054268035673	0.327424679951852	0.398263780970187	0.99237654910868	0.82889632118702	0.998859396772961	0.110548027738863	0.0647067412903044	0.999342264086433	0.987744376050263	0.115876163589024	0.999977447557336	0.881949561373985	0.96365596887268	0.918374536818844	0.022986326600008	0.592473272862063	0.840874816754467
ALS2CL	0.820661227563645	0.999983015616293	1.61427158389415e-06	0.613593791236755	0.0183918802908074	0.837847732369372	0.999999999973512	0.252724423851039	0.999999999995363	0.154247032645495	0.0215157550685293	0.317053329807827	0.506135958551098	0.993440951123122	0.99999874542715	0.958787050641192	2.9225759704379e-08	1	0.697944087311908	0.991276479273215	0.991177855370499	0.773120535608837	0.999926484263246	0.959121626778051	0.999992000575696	0.620216374240664	0.0194445417838782	0.387596024282682	0.999012031017651
ALX1	0.000140131004492019	0.623393321229355	0.662663589181008	0.379722927011041	0.039676689840423	0.872696430429655	0.0315103604916657	0.230080415096225	0.0119122878542634	0.502844845269702	0.0439412638442694	0.967410906328401	0.9240560192377	0.585619930729358	0.266382290421794	0.487019736692755	0.690722189704693	0.00109192063777646	0.186507377287227	0.706947318160302	0.822783678334606	0.203522151861423	0.996357939717697	0.974474045756524	0.640885781595059	0.778895652180234	0.103684596331979	0.922713498358896	0.981098190358815
ALX3	0.00479731150823178	0.866625004290182	0.5750918783643	0.240441616162586	0.16327983042727	0.999997438103436	1.04931227521451e-06	0.207406499178989	0.961239122488624	0.442256290021232	0.00522609443401898	0.761940889477242	0.197620329905543	0.0835493268084159	0.53547120374016	0.985446026829897	0.997357852139978	0.987425097051004	0.869472030722012	0.864477283786859	0.00317491271724217	0.362199919908088	0.335427864621358	0.789129221596917	0.836016785646094	0.876340245828809	0.0400511895112546	0.574580860033537	0.940124097323288
ALX4	0.964167044939092	0.947772685119899	0.146208812640023	0.779730645306931	0.649349728145435	0.999999968633641	0.646019293334536	0.447260612917427	0.375453131432704	0.178380894845022	0.0475579519001376	0.918643296706979	0.999985870942824	0.52827658093345	0.264705281398262	0.995400824026013	0.984980186151176	0.663680141074105	0.381086578395937	0.777069687373903	0.127276773261804	0.0422005490296634	0.241517887656124	0.881240090029655	0.306046597043703	0.81856384201681	0.206740304968149	0.848439480554914	0.999945831169914
AMACR	0.00138408252349469	0.269632840869018	0.0158595227931257	0.11431977697959	0.743055309836765	0.999999999999988	7.33803996361221e-10	0.700649251467289	0.999994887934551	0.579857591342703	0.0128563270272313	0.180391632029141	0.999999998233724	0.00493018098284099	0.638417156670371	0.402287166332836	0.99067213057467	0.000151868731173813	0.973813080943732	0.00199367605782801	0.378199677696024	0.0986977597734497	0.888588927790793	0.547459201250498	0.973790610793219	0.991988859815589	0.925444644566409	0.572871416957162	0.989595866223074
AMBN	0.486964370325677	0.624034246708467	0.888706429230956	0.945563248997088	0.00518464756677974	0.804117941486575	0.2380513439596	0.240411625057653	0.882495459004774	0.27742353373938	0.0749911434233354	0.902111882792287	0.999999997968339	0.252096390862579	0.904898543734105	0.999583092364421	0.568723348150945	0.00441388851764687	0.242510888463931	0.760136141047702	0.308851659925478	0.263723989637044	0.951664309692784	0.861740253865016	0.868457475517348	0.74837832408059	0.366850247500446	0.316973631015148	0.993473482124304
AMBP	0.0970860643904651	0.949799359848913	0.0221687199725221	0.0758521067722688	0.0417125439981047	1	2.68454718727025e-05	0.175838588450925	0.999196019655658	0.815009706279173	0.0470279816535373	0.994496508255658	0.999999999999984	0.55576444897562	0.951389084825664	0.436288497696583	0.999524511509616	1.21304088132494e-08	0.785935274971902	0.991561890288247	0.0674842858012276	0.0557870243526744	0.992858100327967	0.9962823813975	0.947736612288015	0.573606910568528	0.0551153537846635	0.891836475380834	0.999746401547634
AMBRA1	0.231724361923463	0.750447885250604	1.2135892798763e-05	0.0806712280245525	0.0587608107067295	1.35913698856151e-09	0.00010546842950835	0.966472338424263	0.990666870744193	0.0447280656051922	0.0282104521412729	0.234021680673536	0.00250626554427031	0.352508913835731	0.44196958512161	0.0502072016953925	4.91440665341624e-06	2.4710962569708e-06	0.832233165717699	0.971075661402675	0.960333470231342	0.694953362741783	0.938975311418523	0.215203445498169	0.952636614757608	0.566894107477674	0.662580226694664	0.200729100447003	0.973491417232861
AMD1	0.768718042504942	0.00599165630813238	0.806999304573084	0.374861534738744	0.979046739766272	5.19644527225587e-31	0.999988598727451	0.835767055415336	0.999971189561304	0.716986845662581	0.924246482693282	0.953934290904937	0.698509424075464	0.241991234551553	0.101904152179437	0.00291645546611927	0.948300156609575	0.978827376725097	0.976885927675389	0.106911651041288	0.999999999982846	0.975738680509025	0.0138983005120586	0.00713438703894929	0.998559752182546	0.00442672248621944	0.548377821806089	0.824370961914522	0.999981041637849
AMDHD2	0.00502205087402105	0.98688623709531	0.0976857543266715	0.12499563024146	0.0337931314012156	6.39549698339616e-05	9.31568830673035e-05	0.235284854197085	0.669397522621667	0.0228041458823597	0.0612583471816126	0.298044206727899	4.79123388052922e-06	0.0194138691560655	0.0405084158522275	0.116837010998737	0.711811556050908	2.341846937987e-06	0.715416139237593	0.265690780670714	0.374249555799266	0.0904665781206896	0.00245415263223481	0.672455301060331	0.814579318105757	0.010607975236027	0.15318195259762	0.516207852090894	0.356827629101772
AMELX	0.375870837029935	0.765982005503818	0.422450315669638	0.269777524058474	0.0979169886048563	0.999999999729424	0.281973626703854	0.381635450499789	0.802525553673011	0.319144506916495	0.0223801243312773	0.469431301530163	0.142506618337596	0.333235398798585	0.937357020832068	0.578624203050922	0.751302860984558	0.505154409631743	0.805644745697518	0.413479720506861	0.00186719264713617	0.824122615663075	0.87273279537474	0.95974613040417	0.999614420148104	0.738167331751485	0.0966003971553006	0.95318980273028	0.996255220350589
AMELY	0.0178164737275667	0.471900167732145	0.159625488138488	0.944287877895807	0.0890403356208732	0.999998405041594	0.000423828221034607	0.250770761716675	0.7204470062109	0.367556199920392	0.0389302197319426	0.159429201450804	0.999997206346734	0.454711522130826	0.912788535354474	0.959931082873686	0.801626215918253	0.595397948443648	0.854255757977777	0.981266425044975	0.48826125112433	0.731117656812405	0.909182494469844	0.428915169541218	0.348063880539371	0.965817157059332	0.026029616402877	0.527100691125366	0.411413878843131
AMFR	0.0402042653864859	0.999212003578578	0.317837024465858	0.0674751625238031	0.8540796729852	1	0.0720969944359418	4.50081501049564e-05	0.9999960095847	0.0486484325384694	0.518802069816723	0.645919472970863	0.752743704681159	0.386402123213296	0.98665070191975	0.00118171076495026	0.036842616496378	0.999775867123816	0.452904503225103	0.0603729424991767	0.511435853798959	0.856333961708348	0.999914261130414	0.0852313338158186	0.998380186393218	0.668459469210227	0.822209617438986	0.143636752145432	0.999258048154459
AMH	0.0228580462575905	0.0360468575887652	0.474918365511873	0.689074246256354	0.62115240781533	0.177602566616141	0.0699117399046681	0.402114370471271	0.537095730948346	0.167870999767795	0.0438342062512071	0.981346484329256	0.000164440095947876	0.531660092698325	3.21041565620769e-06	0.997587557335024	0.999416472005878	0.0937590516396853	0.0916951302541382	0.995502866432326	1.04094572059147e-11	0.534953854750056	0.565727130659474	0.440423030101441	0.486944249693878	0.184432218577468	0.135318317525353	0.93968626533811	0.344238674384955
AMHR2	0.309768784805168	0.794835926134031	0.0420474553732248	0.15973039826362	0.999808010681015	0.999999999984904	0.0118190652216571	0.23474465424543	0.751336395836269	0.189040522161396	0.0845734924433813	0.989507266247418	1	0.504203851395613	0.987293853051556	0.9657542589061	0.999993445056047	0.378719781525542	0.00588574055516932	0.983392236842881	0.607963796256627	0.771394145860966	0.993857008597846	0.9702422500509	0.155563941202269	0.88528108610371	0.0030833533055095	0.78245113377277	0.944271778859109
AMIGO2	0.0198798633653755	0.790037174467619	0.975262502296491	0.853117789262482	0.999993468095874	0.736263168109287	0.122038559973488	0.976782826894574	0.000851501479010859	0.828365123470238	0.00296643311648666	0.377101156030438	1	0.141364418497183	0.904496742649681	0.916930809521791	3.65087006629129e-13	1.08248993045457e-06	4.46802956764493e-05	0.141835581259155	0.99648685528641	0.975225279862625	0.999879549794962	0.468019608992158	0.743692262142986	0.212624081855259	0.779287437711056	0.566484457595137	0.00780252815358952
AMMECR1	0.000401854897444967	0.0333628877516836	0.450008875003625	0.847851831305234	0.940770860624491	8.16211436342439e-35	1.8666075120719e-08	0.999980602175096	0.946734666433638	0.802115758415476	0.00360998262419805	0.000475662303563137	6.15543138134936e-09	0.922608676212046	0.00316934961956845	0.0937301242929824	0.00667923884189343	4.80041904668847e-05	0.999741854302695	0.377443105355539	2.12252823144768e-06	0.379217978660955	0.992804986300816	0.55566754618855	0.88115403386192	2.25615853812996e-05	0.999886461689967	0.329044420447875	0.467549136597492
AMN	0.423874720843995	0.948189086196778	0.877663240424705	0.573092384377817	0.0144546327277928	0.999999999995959	0.00014336971953625	0.619853273863008	0.693622579332841	0.025193738148454	0.209147153978398	0.980691179019398	0.954495718000754	0.179395974367189	0.989335406564584	0.91658871312336	0.200496198998267	0.339178762942014	0.958509767309869	0.999343796281507	0.171875054922268	0.824926079970067	0.996026076630066	0.918683577024796	0.997214030509968	0.999987702320487	0.00363076104113323	0.366599732540961	0.323405480992138
AMOT	0.673356134284838	0.995219370170402	0.107791173869699	0.872218845746285	0.182408004061249	1	5.36190022426873e-05	0.919194050948742	0.61464591016136	0.840658787563804	0.0587551272959566	0.936518140330016	0.130874374781527	0.817021113297969	0.933326668497275	0.94178477604587	0.542002792687708	9.40513177418156e-05	0.9843633462142	0.782592359063087	0.689278809426338	0.999490866002792	0.993324335082797	0.998127578866216	0.955406007985714	0.967392325731964	0.376659522915005	0.774705044107308	0.983830374409212
AMOTL2	0.999999999999563	0.995439871964114	0.0045885440162792	0.349212551675969	0.963956275547372	1	0.999999999999159	0.39315132570116	0.999999436622588	0.722087923346417	0.0118744426286434	0.00570399938718148	0.217561865983261	0.998607216587932	0.998766693033967	0.550060316201232	0.829387035357207	0.000140127115271202	5.65665473052678e-05	0.7837108632023	0.995037481613203	0.937969835699765	0.183811610195365	0.986876713381686	0.882786036103941	0.0300115929622482	0.0574741204951565	0.611901870971702	0.677569911733279
AMPD1	0.871133898164081	0.804521520918304	0.965509593718211	0.145904147073001	0.0281773769629024	1	0.0739330654374507	0.368103444173285	0.940360526109364	0.425882664356646	0.0336201864471148	0.992688467865211	0.246582537178694	0.932451249520667	0.948790891576873	0.572882157736698	0.492740945734029	0.589554227149437	0.678586050530605	0.985753242220066	0.476103512055652	0.850024816330174	0.937826528011519	0.619265684891476	0.398248224536892	0.999999999999991	0.0866155579830657	0.540371188734057	0.99529156793567
AMPD2	0.0165637659555178	0.605386941329314	8.95785277331561e-08	0.613571355121359	0.0820450219480645	0.991043990533378	0.00238805565438841	0.973726048107638	1.7203738760419e-06	0.0130223713539231	0.999995447582925	0.466214227693382	0.935650948402938	0.780101933034206	0.960330337005266	1.00695384066368e-05	0.0325721149322897	0.610864799690072	0.0240881526879745	0.999459172598876	0.999999999999996	0.397135115838287	0.028639666285894	0.922679669432335	0.200992444203443	0.00324488123668553	0.99999217972337	0.00571935587793852	0.000801435911491527
AMPD3	7.72207807093055e-09	0.99699194055952	0.872002016181309	0.674985943307698	0.539693821346481	0.810434725523053	2.76738927186828e-06	0.296463267552311	0.998380289114325	0.684400893026224	0.979846795676172	0.756484962205783	0.945921867831147	0.298207572363156	0.979570890389264	0.00594449323143616	2.6138763644926e-06	2.54318435724512e-12	0.0460111390154038	0.999857097244204	0.999999087150353	0.0179559423171946	0.614169638941506	0.998764388108696	0.411873362844901	0.588988770501994	0.99994744117963	0.95679486081553	0.863454476393731
AMPH	0.011843775672883	0.290736938231342	0.0461230484435814	0.900830691765971	0.0124809401689234	0.999993870219379	0.0033717431683229	0.0405676474687318	0.0373527261614472	0.737102082760506	0.0413486048855969	0.977754585626149	0.990234999055815	0.0366952019650993	0.0156279454143231	0.0254689348596081	0.798867865322188	1.53659822510142e-05	0.030452840545026	0.747064936527797	0.999999997765758	0.245173651534762	0.999681016760589	0.989375157986748	0.992713320891468	0.999996473174159	0.103959352436539	0.778405097237634	0.99956081877789
AMT	0.999999562363239	0.996075659984474	0.892433587281747	0.868131054406858	0.00357803770499235	1	0.474807868370907	0.849832564205371	0.795234486439286	0.209900051083474	0.303894414790543	0.995619249339344	1	0.997797479856059	0.999760767495356	0.769043285930992	0.88022595645963	1	0.918988426081976	0.946958016116375	0.928392426994148	0.971874886725276	0.999996064091687	0.917231193018142	0.491893686295719	0.968368180884195	0.998437644311823	0.049740100115678	0.995681177573292
AMY1A	0.368868087459229	0.999756199735242	0.993390699268132	0.223611117420944	0.785272827896104	0.999872447160463	6.19639378789689e-06	0.654841129160383	0.98552376498773	0.601779305487274	0.00458312466571406	0.506289683732576	0.999999995945828	0.997982919917828	0.940838181000622	0.736195121240837	0.999853498888039	0.024382004749515	0.122660631470183	0.283998456414532	0.993293354475897	0.973114942975696	0.389767038958374	0.0138997814149822	0.643163708720643	0.970560715730421	0.192409802061577	0.927306602141109	0.992090101386361
AMZ2	1.47083062872151e-10	0.140976507682722	0.998230465137971	0.0167361218383246	0.999293106967995	3.70844877471413e-19	2.1986204334672e-10	0.815315164606667	0.000681404054859829	0.997252809520996	0.985251891804248	0.0195766905155888	1.04605521248326e-25	0.558308796077677	0.000437601939247776	0.243556649464741	0.852760697427087	7.71503757580886e-18	0.0251212867568767	0.018960266184573	0.140197175712583	0.0471372203219396	0.00616286915080087	0.0019305938532435	0.0160716516344379	5.9946608699886e-12	0.879627553194102	0.622608975010508	0.152252587886263
ANAPC1	1.38614986809687e-06	0.000100936739532262	0.268832999630614	0.263433903410319	0.259674350731225	5.69151501688802e-32	0.00497075662754464	0.99955066615044	5.75636970071673e-05	0.042454758794223	0.298886733512451	0.00905791951627718	3.30898589418999e-06	0.874432743489777	0.0760285691287231	0.000506353964900459	0.00353175917364097	1.09351605908182e-17	0.135258396795941	0.00665055365872251	0.987686384128563	0.307377142528275	0.000133506473970858	0.573682170729549	0.249207808800943	1.41723644596819e-12	0.729031992715822	0.11160964241463	0.0149988432308584
ANAPC10	0.179665590760455	0.000832108086596737	0.124750001762766	0.0299093767216344	0.991285630954378	9.78545479936836e-05	0.994955466737511	0.809544021703999	0.0225040880185915	0.711441930533916	0.0293712456496136	0.120766772536689	0.981610010576983	0.44596729972546	0.000273345003185239	0.326026725578283	0.965699550992313	2.40950272366931e-12	0.0202706436301114	0.00160007355507157	0.872672339946802	0.979562940907689	0.1059070428282	0.0258289616450156	0.204600545937716	1.65438178547718e-07	0.719211120672904	0.996634495685727	0.989331393791614
ANAPC13	0.865829738929032	0.0556599290492441	0.0189959148709324	0.0695599950018297	0.983890631677444	0.397664635326598	0.440300589979786	0.393892684270426	0.0455475062043058	0.0228624505790909	0.0376958657899694	0.164821521102944	0.861088530998736	0.406073844316201	0.0655539192733448	0.0458296347750983	0.90812218161597	1.13149925432496e-07	0.111861077551762	0.138753322939352	0.8933236298962	0.600931306054639	0.999840816658342	0.0353082587423798	0.00312525305716866	4.25425400619514e-07	0.232131165955655	0.282303603395212	0.790167643060542
ANAPC15	0.999708906547636	0.977701506078123	1.385042622939e-07	0.266637224339677	0.0144695076824032	5.34118409674133e-05	0.403021680496405	0.000881663162799498	0.676935671343925	0.12255392332523	0.991205109272471	0.999946918784059	0.809409659102024	0.31465748108832	0.543879260340615	0.0183820712480717	0.994158852525034	4.11182183325876e-25	0.532173413164274	0.0484743260127726	0.999999999899697	0.620580502933008	0.99994019486961	0.513956329712396	0.329043360277753	0.680348702283506	0.170834714683078	0.680634554098168	0.981603909478868
ANAPC2	0.9989532500695	0.720623088474762	0.0458886499277763	0.581267462277883	0.216443584188225	0.192745679828752	0.542146334119323	0.394305534782379	0.772050591990286	0.00878051516248755	0.0378014528139859	0.00346189512717049	0.435559678324776	0.307578891473598	0.840350125434924	0.911172868464267	0.917736858133126	0.999652289587225	0.0332284716478909	0.995879226761088	0.0126143706288967	0.467534367841365	0.991811821815709	0.417067189296971	0.0812885681775086	0.0575241843710202	0.998401685863528	0.481539894188382	0.000591179675805666
ANAPC5	0.0476828753789442	0.00338272198812386	0.847035587938552	0.599377792252464	0.397092461597945	1.27254222865927e-24	0.311223341051805	0.996399600896432	0.0158288893145861	0.0223751461110474	0.0132910729691646	0.0111894546493933	0.045912300272587	0.930015950173701	0.192253523084491	0.334015247150836	0.985353405465343	1.18577412246264e-05	0.856010750335001	0.0305200539425005	0.98918923128566	0.709851467906596	0.195169115928384	0.0698301996245227	0.0635099520909897	1.59915233905351e-11	0.68236304861307	0.0633338217651592	6.91315582631468e-06
ANG	0.99821892328082	0.999528399510771	0.535081596568497	0.0303925188073064	0.999759568434011	1	0.834996989550722	0.00244215793031093	0.990099934384016	0.355613119911095	0.0362463532059749	0.999998065940038	1	0.936946907766442	0.994417950789787	0.000134272969591851	0.723506207913408	0.807368651472032	0.917512145829125	0.0357794357109056	0.00641011990414546	0.997097252189592	0.0203981774888796	0.858535499583877	0.939892557745104	0.99963096673444	0.360529954381935	0.0980498704750028	0.997293307064677
ANGEL1	0.639778343348758	0.216748410543371	2.1111653117549e-05	0.67014710538974	0.0134521617195065	0.00371456163056159	0.00323350737822324	0.667034305540362	3.46511771087032e-06	0.0112298630942144	0.00132887156504029	0.425240844093377	0.93224520249304	0.954497070593713	0.966629070308358	0.122823873470481	0.99999997068253	0.999789124349362	0.411253123748126	0.997696225894477	0.506204392847657	0.861563356618628	0.208607512654275	0.33977396591936	0.128303123099579	1.83538269817532e-07	0.7649182428117	0.0133244729403763	0.000293494156460377
ANGEL2	0.0778450603962123	0.00186781241970299	0.748991344242331	0.654819115981487	0.986430254841892	1.88755082292467e-37	0.000301442334550987	0.590961746577859	2.92664714811177e-05	0.523132614985137	0.0209780613012637	0.293194051962354	0.670387571446358	0.458659716938614	0.00186804272374714	0.0558607822626619	0.213035478933273	0.996563688200003	0.730103405097384	0.071922089227395	0.984441029759205	0.114330792345335	0.00480413050436174	0.0039503154862605	0.083145637776184	0.0214326285399289	0.816613558409926	0.217209893806039	0.0773135400016711
ANGPT1	1	0.0174564543664467	0.839818444040696	0.875691671222894	0.063444879134823	1.91652505817559e-05	0.999999999987783	0.921261541957636	0.394270033210496	0.862243262720338	0.0121252167345113	0.99883029804071	0.179984665249889	0.973211451574372	0.324912947472482	0.0407316485343758	0.977717341677724	0.999999995740767	0.00561169572585551	0.686577077153591	1.68267281528549e-05	0.795731101159719	0.997590800482769	0.986311857147768	0.986903643822078	0.999999999975226	0.0296451725186347	0.836699003591114	0.999836626229674
ANGPT2	0.595817078399933	2.09097325746309e-07	0.0448387255549455	0.96368113083831	7.94971063577047e-07	0.000368246343065329	0.861652244493348	0.099140367470476	0.000478387779978962	0.051540031895883	0.00775847814253604	0.992014950938086	2.40358444817201e-06	0.927209339483453	0.00020755552205819	0.567583414992272	2.28856094173125e-07	0.157996278749069	0.000795916869174498	0.588477091185379	2.07546297922217e-18	0.0221087644227167	2.65060780552796e-08	0.820295393889951	0.0184117440341173	0.00485379981714031	0.0170420478384705	0.679749394391866	0.0687246991361887
ANGPT4	0.35245640910454	0.97553095307892	0.000389678252191837	0.162358752839185	0.120806364675301	0.999998417713947	0.845618459320247	0.382213339825583	0.75083952487548	0.0279668654736254	0.0813743955772954	0.842055105854397	0.999985141124527	0.659430629028725	0.674473066688493	0.999958909210363	0.998923569343709	0.57904445018511	0.144584323353958	0.777143425408073	0.357951338231535	0.894217285057007	0.183328452737428	0.968072527080599	0.856952109826104	0.999665740112556	0.435952339791176	0.513279378605986	0.999529340713954
ANGPTL2	0.0908474634939253	0.587674776469961	0.0308192474197287	0.191963263981078	0.138621013545095	0.999955227960961	0.924215493617419	0.402588802347236	0.0336331613762885	0.0982495301564416	0.0376844554087318	0.801731719856232	0.0052891463740602	0.914699465010562	0.00188285542808551	0.989227608714507	0.000131394627010294	0.997214618016384	0.000125517394814502	0.957483720885088	3.43409801812651e-16	0.419615618333668	0.000198383470040253	0.971175789524722	0.98469698983212	0.940099427709796	0.0234912251530037	0.391004969895382	0.99528156883359
ANGPTL3	0.0624536114608895	0.75156889911706	0.450653634651433	0.455142569017295	0.0282987598123599	1	0.0103476094973001	0.1258881575143	0.918853864359203	0.892039767796316	0.0251143911225863	0.989920153119007	1	0.195703090567846	0.946007358093442	0.198808266538512	0.999993680511594	1.43225189818571e-07	0.0219218775801446	0.688452742931501	0.0285948423007814	0.932165908555068	0.998586445550553	0.851045236520947	0.987072753255384	0.982184496229897	0.0832146555577121	0.978058332828075	0.649426755818634
ANGPTL4	1.50290938924757e-06	0.678660414842776	0.273202690594997	0.818207005632193	0.0207717616020425	1	0.492719838179594	0.144158094244777	0.618401310488044	0.152108004214773	0.0386752288061641	0.994781049809173	0.999999999999988	0.935209109270476	0.620643722281464	0.998303189294677	0.828193108677718	0.44933104687233	0.00161541920370128	0.984465003190974	0.436178247447977	0.939167185105278	7.80761633577365e-08	0.884604814116927	0.646553895689115	0.0960795139937826	0.373508415743948	0.63611629413251	0.580805502833099
ANGPTL7	0.999953591156481	0.990700613194017	0.0102222993719742	0.272740733844418	0.847354288436482	0.987935680733612	0.999999999992877	0.282269810378831	0.958738478196024	0.601421766633843	0.0256585262803092	0.946291212156638	0.65039223780148	0.192218561537257	0.923627615646331	0.410218688575849	0.887270539640555	0.999999999996044	0.0716252345569406	0.654150592746565	0.00579476654572474	0.988135290843603	0.801947869592843	0.99883703348334	0.618349022937916	0.936583526874083	0.0291961027888725	0.367216824034556	0.997713143397565
ANK2	0.999999770833256	0.947678991744317	0.0141476833852246	0.627656599873899	0.480901028073714	0.99772325738639	0.999999996877595	0.870722636037148	0.817176993630156	0.827572246307994	0.0166011378567749	0.987838637554085	0.0476887519797626	0.982963780512836	0.942336793078275	0.572483907255691	0.971128534541419	0.360356541555026	0.00371316763859174	0.81404087932047	1	0.607302007508958	0.999997466548814	0.992887607960215	0.852711900253263	0.999999999998726	0.0956763558470475	0.793077190239241	0.999952831799228
ANK3	0.999999980810561	0.940828297157399	0.0111939704766634	0.190019385376271	0.801212431688952	1	0.976344342027725	0.947528941171561	0.993972328079759	0.687257774025627	0.786068186578131	0.805347409340499	0.0992805673884432	0.488622787510463	0.996692049288071	0.162080274938081	0.999831336961069	0.996983040734958	0.999041453506428	0.973634364041607	1	0.768841655273236	0.999993128598414	0.895142406815612	0.734664849449059	1	0.947774707622717	0.695747330615215	0.999796845761167
ANKEF1	2.55461113222601e-06	0.141728881329369	0.258600478891435	0.978195824271362	0.192418198440157	0.133565177144416	3.57247974666167e-07	0.790998892111381	0.610373569132566	0.45157236324673	0.0896586161065662	0.988460555801698	0.0055371442675998	0.109816735306312	0.819579814319086	0.771079901345425	0.999908000749046	4.11608519465722e-09	0.840247246477054	0.00357708185467189	0.0538499702545415	0.229959408999201	0.241142317736248	0.903906293542675	0.00465515441025759	1.44866742970097e-05	0.271591962291198	0.279158843534302	0.340145540462323
ANKFY1	0.967762268833296	0.436773713685915	0.465146444664898	0.169606020548369	0.818780221557461	0.999746563181353	0.650066338088161	0.287624439434165	0.110816589169391	0.429955557057513	0.725386167549857	0.10763503959953	0.993185372533179	0.771200159515268	0.0115896687172555	0.917725856228062	0.00424660343766432	1	0.856570690848223	0.893124239317865	5.86575230621926e-09	0.761215945828356	0.520310692096584	0.992730082624298	0.544555408405286	0.933662173248469	0.98266827582098	0.951542500154685	0.950487023901536
ANKH	0.343674169029461	0.00109764135011849	0.0825625018179752	0.575163758927456	0.882214858735991	0.0499549709935334	0.000258665439298955	0.799474633561557	0.215682781346408	0.440874477333361	0.0332086481549924	0.288725072555895	0.992662706019903	0.0424412584588841	0.936277381614877	0.531128968826371	0.0044165174379983	0.999998126252236	0.990809212873231	0.507276233587202	0.999999999995312	0.449240258998302	0.416118459450159	0.991566872127819	0.0743929041897907	9.12783775942532e-05	0.716048012211958	0.313342339564408	0.804550180984036
ANKHD1	0.971679470052351	0.950090367679634	0.99999816431946	0.501632747764375	0.976258724663821	0.000135106386129808	0.0139876411124111	0.989409993209161	0.952318800069605	0.792852861174928	0.246726071191511	0.0282310134309999	0.999787142725943	0.985848704904221	0.0118816391769363	0.000752115521740779	0.996455308317426	0.999882540836114	0.994882536180163	0.0788745463747515	1.4563910247505e-12	0.542640418695285	0.0040162433446973	0.0028538908153126	0.429302393851598	0.510375573262022	0.999999993834893	0.842740457861507	0.95995488877864
ANKMY1	0.991763977361272	0.999733480675409	0.651482999104363	0.0819891172697166	0.0160311273632718	0.857536588640447	0.971453320417353	0.569825187282668	0.655838417136787	0.122765140188994	0.0591937543629805	0.780658201211682	0.122414067179922	0.372155814614196	0.964579433943813	0.423348676600869	0.57803494087165	0.9984354974464	0.577244350303162	0.686286705136434	0.000828985381078012	0.551874067811766	0.00834420282724514	0.660205409987744	0.118162117267141	0.0827683762299051	0.00381756812873823	0.584292881874968	0.800504463137528
ANKMY2	0.0430997638707301	0.804038811623308	0.962299838837333	0.500437170057769	0.999998207518461	1.99896270243641e-08	0.000111574472451319	0.846447626732446	0.0952255418171266	0.949445925415375	0.000408801112227345	0.531259369109025	0.00350437156856723	0.908255623638438	0.0257505588079503	0.00366259177512277	0.000165181935342862	5.61303807939372e-12	0.989696003185242	0.0471439846328501	0.999978606914435	0.764278786637309	0.00190563669565134	0.27575486760461	0.248219046010782	0.991767469474531	0.442186135745891	0.479873515577848	0.960057049163886
ANKRA2	0.0121898319318021	0.281610626051269	0.999997668864657	0.234804827824016	0.999717264063026	1.56888438471578e-05	4.11761607012917e-06	0.594202124207884	0.99449316726989	0.317493558552966	0.097710651746675	0.00204874287474168	0.653741859399202	0.985651101365699	0.132624916220346	0.434440203759307	0.142106588422622	7.07939296759815e-05	0.955663835045153	0.340257290150883	0.00155103381548353	0.786631955234705	5.00340294784093e-05	0.0105889774438433	0.974419112744539	0.0125628956844761	0.998455881300136	0.391842351868126	0.986468256710994
ANKRD1	0.99999723450753	0.555841026083436	0.0821079135292066	0.763867931721639	0.188888965114867	0.00442736601964529	0.999999999976002	0.254272091876952	0.10389484622857	0.357100257786791	0.0238911528229424	0.763667395766692	0.00132580991032477	0.244029130587967	0.76229201878629	0.328241458164791	0.000758386660678224	1	0.0323079526126361	0.647008430300197	0.6354003501116	0.824142937758735	0.996133830751018	0.896028607757661	0.798275415687183	0.723209578979661	0.0392175269509715	0.13560243009522	0.836851187191913
ANKRD10	0.677966380120823	0.0874977192626444	0.993549084460899	0.374927245141804	0.773404310930654	0.999985315265568	0.00415567565688987	0.606472392376934	0.00106675793662683	0.737835209858807	0.134207121106589	0.143757179149481	6.69201229563228e-05	0.0985078036412249	0.143925561428605	0.164676786988606	1.42984290900386e-07	0.999350152667801	0.540431717241108	0.932465606938116	2.28975127639999e-13	0.379838714494168	0.00923713126306205	0.542860929228046	0.000247043088792725	0.893805430790117	0.871722839212943	0.645309210851473	0.0408536520971443
ANKRD11	0.996758063956943	0.9810210376091	0.838594157228333	0.696709836451475	0.318967053556719	0.998722716642378	0.980416166204419	0.974278674042259	0.9833837730906	0.111673004883773	0.0522065321904114	8.02118772898612e-07	0.868383939045298	0.68735581812796	0.349697292579731	0.0366159875298052	0.993408129309829	0.902276657952427	0.124502728915839	0.982512072914655	0.772851885986744	0.458666666356883	0.998295186187842	0.538844622360016	0.0267385364172832	0.999932988051778	0.524717224585552	0.339745200296961	0.000508413167029066
ANKRD12	0.999797771376508	0.88380649687792	0.999999900324273	0.99162281752495	0.995417856600325	0.136627086128746	0.999807321471007	0.724623380756223	0.999845926084645	0.955579857209525	0.0197263349602848	0.0964879238488836	0.292384963726594	0.616220670206399	0.00665788334343339	0.00100567947480292	0.96674260859058	0.999999993671537	0.338446267659618	0.276693225002298	0.175854135321751	0.344013671867923	0.017798811398916	0.424779157224599	0.639352847484695	0.999999999999988	0.852597508482512	0.660060866550404	0.995710249986015
ANKRD17	1.37265170772981e-07	0.00227132820406823	0.999467124473884	0.413341349985946	0.192135368262675	0.0124375999501676	0.00162322417601538	0.811141100819772	0.970894657243085	0.725420263997887	0.0805236610411322	0.031306147906272	0.00245142200995187	0.776083570379641	0.0842737884402779	0.045969952614979	0.932753805710776	0.689433446782899	0.974098135503693	0.0248259782305578	0.987608515731678	0.570248701124219	0.913164138426654	0.149342667905014	0.34899000197212	0.00732583474573672	0.992957959434863	0.637712270339148	0.478604623970215
ANKRD2	0.320112391850848	0.840200897524186	0.992682432817423	0.793412693473799	0.0837429955962494	0.999770603782473	0.112855428406031	0.157970120769306	0.859934936498692	0.0109375982741323	0.0895401294304857	0.988839229155651	0.00196645992062553	0.133259093494873	0.965266781923145	0.0680100276002275	0.911799224732323	0.484844918984143	0.36203230066124	0.992105998908032	0.997210694003286	0.639310370914363	0.999944623590351	0.936824659906752	0.744356102444534	0.96031234762007	0.420849013639929	0.536710791118458	0.602427430412214
ANKRD26	0.279006329063971	0.260731668178632	0.105351623528124	0.948408338772837	0.785982287593493	0.0029493144627395	0.918505279751566	0.291661061272237	0.000737831512338374	0.720398166417191	0.0048774353557486	0.458388531816854	0.995697296330933	0.90021753022244	0.00107797916833824	0.00118844021406593	0.997332061823654	2.2739238646453e-09	0.029992214653897	0.0925530257246614	0.999897536809826	0.787880244290696	0.933622866735734	0.7590119373615	0.0455891774691364	0.00084048522671902	0.215338738442274	0.148679362164266	0.197498679174904
ANKRD27	0.935958910071799	0.0353713763647644	0.825110944278846	0.429209597190411	0.515357809128383	2.30368036963015e-48	0.999988403123837	0.900144018716276	0.0427924336730716	0.179465620922304	0.868655577636307	0.306283338481386	5.75753875127924e-05	0.458709473512352	0.207935990608138	0.000613350514714089	1.88161893647181e-09	0.0985796591228475	0.307388204638167	0.303056573375328	0.999999999811582	0.669238263571472	0.664956560433409	0.72094708813764	0.488273736744564	0.99999394176811	0.905938933886829	0.143364137496622	0.00222895740921921
ANKRD28	0.997950822569282	0.392258714247543	0.996914251941634	0.107966840588953	0.108900992937224	2.99886666788474e-08	0.993460646498068	0.458000472935823	0.976306761069672	0.0296070968310524	0.363987988343718	0.86288793384172	0.999975770743857	0.468395487547172	0.959117041886741	0.637450902480031	0.969412255494098	0.494259470446844	0.322811015110614	0.619039178496071	0.47459644641726	0.915739272923424	0.99698023938052	0.00533421380910425	0.0454303304727983	0.996946731175937	0.0423877576693344	0.23245608740809	0.04021318607469
ANKRD40	3.52036508306139e-05	0.295156675544895	0.00622172568975801	0.240967316548494	0.23894315184486	2.12255197824894e-37	0.927166642282387	0.598921067662435	0.0462250338659191	0.0173890341130743	0.0629939523028506	0.965765652034995	0.936410529646033	0.242421969766888	0.280328483698302	0.0439575662754127	0.451923119996744	0.000366096568098515	0.0622999461995081	0.0267196642952112	0.99817237411551	0.715082447776001	0.000945794496952188	0.529661397152624	0.15597837973256	0.898355602399058	0.0695912728411976	0.330824097960855	0.0968962441015795
ANKRD46	0.999523852242089	0.00624483391008257	0.894140609283013	0.609307650707328	0.996502264471249	0.999857931746645	0.998055023013145	0.841651545513022	0.0477849424516963	0.811275024847381	0.112906859125498	0.995645809875965	1	0.741331563037673	0.591001532109029	0.0311172863444757	0.999972740218118	0.297201220931397	0.482548203805104	0.00140856631229515	0.999999999999964	0.376860230854642	0.999750224665014	0.295157027264265	0.990196147818894	0.975215389645976	0.960186384666953	0.172835289691023	0.999998632191646
ANKRD49	2.67083545992066e-05	0.127929078146987	0.998192926985527	0.319071160878006	0.957517171455664	1.09841593234939e-17	0.000581150981205997	0.582893226435143	0.554194618939169	0.754499707112254	0.068963498492312	0.114310956423908	2.0769539772595e-10	0.747613548567803	0.00710773449446236	0.995652219140777	0.573896760347544	3.24861958481724e-10	0.700433752229728	0.0726152854351009	0.00403653155210462	0.249848351351995	0.00616546767478731	0.000607075270608284	0.0229641369546463	0.978861587295514	0.981283280792297	0.0585615315522144	0.156765535257777
ANKRD53	0.663222639218717	0.934507327423316	0.521287061070519	0.974198854666515	0.0276181851796657	0.999999999999099	0.416563765671856	0.345310347342651	0.943476466495918	0.753925674476518	0.00815662363523609	0.988850995098404	0.999999999999827	0.380657532462833	0.989776887549187	0.999892527037719	0.99999401226761	0.0870046430492617	0.82878626484643	0.996625869324887	0.0183288164458441	0.664191287273271	0.893385154400986	0.904066849931815	0.912759042533153	0.999114345129503	0.123262787762701	0.927593583373089	0.907441545706627
ANKRD55	0.829979029580599	0.636139494453711	0.998245700032369	0.670122629063003	0.0362341316055984	1	0.988123830071864	0.125948202784846	0.521951996525075	0.119266117341726	0.264465058993468	0.800418427325477	0.999999999999991	0.876490871088032	0.842169148561917	0.328427429499607	0.956902375047625	0.0260006848211206	0.00692423222085253	0.161954025535044	0.117709414363807	0.784073913496247	0.867746840707551	0.999250576134023	0.878423620729512	0.984988098800008	0.920333439693825	0.673130551724864	0.999483719781385
ANKRD6	0.999995957255731	0.0634753233945901	0.266838733980914	0.0849870707987225	0.00227228647762866	3.69403133518346e-06	0.99929262031448	0.0707966450847658	0.487704852922172	0.322448210759717	0.0509229852762092	0.568198214512189	1.09558542809189e-06	0.513801831897028	0.0444554521757558	2.12950101991147e-06	0.375305790787918	0.999746275323781	0.000567428154596418	0.544140206237656	0.692023953320265	0.577849229462041	0.161259125839994	0.00527089688517881	0.0332775576323393	0.999998425068396	0.720287864582052	0.0657509636338265	0.997914213526007
ANKRD7	0.125318283966933	0.119319577773261	0.305838495908533	0.534302436825306	0.657121003510695	0.505335670693375	0.00512431599601667	0.161312488137543	0.33390878058368	0.79531781068268	0.0136312874505147	0.938134015874413	0.858640700549938	0.972864041130729	0.0835691315923995	0.0518235051422197	0.999729385269279	0.000796732528994628	0.220252195546621	0.202936369564881	0.767054896044423	0.485810003230371	0.97315906963189	0.854154830872045	0.357764213504923	0.483649633200336	0.0365148221479344	0.892076866028304	0.985252568163468
ANKS1A	1	0.564888233637236	0.00282474977924038	0.268343524375874	0.231396552765435	1	1	0.0249477767203733	0.171355424385295	0.0321759620188124	0.89145339640262	0.995862481082344	0.070049397743425	0.999700144862203	0.952968369825341	1.64087645462301e-05	0.0146898345259915	1	0.652097160467253	0.144520015834531	0.998945924066392	0.304307013269839	0.919852311409246	0.726676447334718	0.978163937339943	0.920460480838937	0.0476927461093804	0.00385002634317249	0.992798721100487
ANKS1B	0.393831582215261	0.957005156423462	0.0139319475112373	0.246046297400156	0.85265704542271	0.934922494143775	0.761959368119743	0.805464977018456	0.728920374494558	0.312749530712864	0.00820376320062192	0.434506650901493	0.967630122778454	0.962203275799923	0.135792923531094	0.443492569681785	0.998828097637326	0.000775727575808482	0.000673444826838305	0.859351612140683	1	0.234409135446728	0.145326510165077	0.21573307693416	0.619662732968182	0.718312452366882	0.0540375190814877	0.633670353124609	0.976565894999516
ANKZF1	8.47696176460715e-05	0.877098190155122	0.906280704953152	0.520333990106788	0.0711125843466709	0.00135913974421638	0.000618125292336018	0.979647847642195	0.0943409087674715	0.487152347049503	0.0517272274627365	0.0765380632292022	6.3303999526075e-05	0.342274511410686	0.930627329361034	0.790671897266429	3.53992133762528e-05	0.999999980119133	0.0606215342182191	0.642637397504532	6.30896454237274e-05	0.865833644789986	0.00363953305677377	0.451015087325007	0.282838953826506	0.0760922409061008	0.998760719870015	0.0960667356084759	0.00899849310810285
ANO1	0.990083920554801	0.0696182736804834	0.21125176595551	0.123596433425875	0.0619364890787518	1	0.999966923745872	0.272258600051647	1.95252571513822e-06	0.438413294943946	0.0203211203048863	0.86673910801785	0.999999646357677	0.0428504689693733	0.660666616659679	0.836155413106007	2.01255954428475e-11	0.99999941165156	0.0835133464006107	0.0169957422163479	2.26695673921947e-05	0.927700169305815	0.00097659234414304	0.670468202507739	0.527785920762658	0.00196828218348564	0.112701577505684	0.0740365185236993	0.998774522641999
ANO10	0.412408853950219	0.998184396765577	6.56209513897674e-06	0.0348031982103395	0.00146658137925734	1.7219721470333e-34	0.202262763066142	0.00102368070725385	0.999999999108657	0.0393466030290618	0.264077862032093	0.797751363639567	0.0101909052202533	0.286529287894368	0.687792635155314	0.114858036686549	0.28233151610146	2.29786910716182e-09	0.999636245225432	0.60197810140048	0.995516756876299	0.0761084695236284	0.999999693493701	0.63354919073606	0.999961083146793	0.999911568770638	0.119733598194755	0.0973090102519704	0.999999982696312
ANO3	0.228404074914091	0.608955045181351	0.0120621889350344	0.231026946839092	0.189204150109862	0.98163866544933	0.587252797515515	0.0132947236243813	0.498417269042885	0.650200476056764	0.0133228867708689	0.725615802332275	0.963429974161956	0.852038257091226	0.887285943130784	0.442868177819967	0.999967944951534	0.976975853415917	0.0364260512618922	0.750399122342059	0.999999999990995	0.0278735020466242	0.105550113480946	0.903904616682679	0.950904282398811	0.685613941155131	0.0815479100856346	0.91170342545957	0.999713204269375
ANP32A	0.998914804766086	0.000152841749884475	0.0445371386014653	0.622592582545005	0.0327470333537891	3.53695927867898e-23	0.995607376423651	0.481972268479982	0.0256472629863561	0.700769182803596	0.859179543535137	0.871106720088276	0.915661549770141	0.714494627475803	0.00948659872728892	2.6307321019319e-05	0.00365738366050204	3.49540163573717e-11	0.6667290429875	0.00055211811221813	0.708676177790803	0.313608153013887	0.952976062562968	0.092949149728129	0.040682670924345	0.0115892287691186	0.461829714119372	0.830203360275829	0.0190512478060172
ANP32B	0.998445721375528	0.218162771371399	0.156174905405536	0.379470128999556	0.0156391917411627	1.18836710665604e-14	0.914867247682616	0.292770464751044	0.000122508897546079	0.0386887932735586	0.948584556590337	0.483278089352785	7.67329325037058e-19	0.814199919313486	3.39268044491461e-05	0.000708403273375592	0.958083989939588	1	0.00587397237604978	0.564015134843118	0.000386169059492499	0.271841780262216	0.0754648918724383	0.038844398774687	1.89138754001951e-05	2.27888177478144e-13	0.331289008207411	0.0687797982694794	1.18027779187473e-08
ANP32C	0.0769548615338037	0.620440376254689	0.336673914718813	0.245082687903252	0.0296675892503238	0.999999999966941	0.000679313761464077	0.169489654662117	0.189231275023592	0.651591369334201	0.00648978002268826	0.926065393424809	0.109084285948061	0.433057700636338	0.663439501482605	0.933908607641036	0.427923309144581	0.000707287997881217	0.392363898209225	0.976768172422857	0.217322963326166	0.585410412205141	0.996965999266205	0.578547418075126	0.885964703500151	0.499461261695582	0.334840293276882	0.815128067460497	0.957447830340809
ANP32E	1.77097940915232e-11	0.0221691206671551	0.959499090821262	0.746270106183053	0.0860953365093577	2.72906134542886e-63	1.21385733475873e-11	0.869969216204082	1.56554851601678e-09	0.419490253445148	0.200006464322587	0.145281654526039	0.352663331124899	0.713598901152016	1.69845788350081e-05	0.11588233257562	9.99412826330968e-06	0.104643050003884	0.0251051847032332	0.0180735664647769	2.63537009654943e-10	0.0880485727931965	0.266496857458421	0.00192297402575454	2.37562746032615e-06	3.10889564333104e-08	0.233749506649368	0.992823677019803	5.73017415218303e-11
ANPEP	0.910700585795331	0.875176979871079	0.534527983602695	0.673560241068158	0.0444769122530068	1	0.677768429855918	0.0008809820374572	0.00449038964940628	0.0350215679308405	0.646658848827969	0.824685007426364	0.999999993997743	0.376530471373412	0.994189241851285	0.977561763702305	0.999999812725866	0.999999998485933	0.876800158713906	0.776728655056792	0.0367935580461409	0.267557849813483	0.999920433774632	0.997335735098826	0.934906884986956	0.999910078735024	0.976376220103794	0.622242965989935	0.985921921986859
ANTXR1	6.96887253732808e-05	0.583730907016219	8.54432516641597e-05	0.562074089329009	0.0914967260105637	0.999745707617174	0.000107442933175137	0.648018894914535	2.64896545571476e-05	0.117013815081251	0.0351115298570871	0.0285562007017797	1.03701466885768e-19	0.0080821331645877	0.000794250325324077	0.821638529002627	9.03497632348742e-11	0.633211508943834	1.26848304862306e-06	0.900125753280163	8.68952312581124e-17	0.316186215444491	0.282768056547945	0.76570919296023	0.831500513262522	0.992656691524733	0.037406650100357	0.996478415579102	0.0236726827681747
ANXA1	0.99999521012377	0.998240940308657	6.77328619187502e-05	0.511306828760713	0.999999139253836	0.0349546088091649	0.999999999982905	0.181214681684792	0.999994890552336	0.998567466612765	0.999981314302597	0.989810866784268	3.29151133731981e-10	0.548080028009568	0.00575031645372863	6.02567849130718e-06	0.00024802178438175	0.725290247868782	3.13313578203188e-08	0.471852551623955	7.07619272058811e-06	0.997932982666511	7.73401591353009e-10	0.900693773123566	0.999999865953049	0.015748729106703	0.0412205749358882	0.99853777124992	0.999999999737801
ANXA10	0.003847619112184	0.468755315338627	0.893128061902674	0.489252727281577	0.00819945420988924	1	0.000431523941706487	0.606947162612702	0.0184107520208421	0.588314988557781	0.0399000160831365	0.786606945210076	0.999999999999998	0.637034675151754	0.728325814561908	0.896251229020123	1.06360650007093e-10	0.000274664064967546	0.0209645763398241	0.5011477558047	0.34325089271924	0.633422293276379	0.930827193555554	0.962268092601937	0.607817985769535	0.902335807138884	0.283674922709172	0.556234355722454	0.340086306926531
ANXA11	0.999999997227693	0.999999988885682	0.229208067061375	0.709592102777325	0.616197265726499	1.37684746567674e-21	0.999999995150005	0.860147818060651	0.99999999816713	0.0499168078837169	2.49406369267747e-06	0.105970375558218	3.15894743106369e-09	0.818532323867638	0.999998089521883	0.0059432739026571	5.54143954747215e-07	1	0.998536665471405	0.612768215622112	0.999999999969355	0.670071289317504	0.997814139604488	0.052243751917845	0.408604485106877	0.999999390022323	0.192389138965634	0.0247081013115461	0.712614540858336
ANXA13	0.712464323700294	0.328755671213501	0.813984388763357	0.606391756189419	0.91434472478404	0.684752486207895	0.0120406077359201	0.72774010205552	0.162011051027423	0.329691565364036	0.0414649365035423	0.407509258445493	1.05452015462504e-05	0.00220601711342161	0.904217633411549	0.386959167305137	0.0265304309971605	0.157691784548982	0.998525597501005	0.867316215428617	0.0976554048381856	0.864388954260549	0.0546191444043616	0.939941266863726	0.999998093227718	0.999867944345347	0.100573582896359	0.324907193561747	0.764266903790638
ANXA2	0.999253034992361	0.999999013957437	1.89523957636357e-07	0.101629102286886	0.996829971776635	3.11068022549453e-65	0.999914847520165	0.529252274655296	0.999954395018552	0.613795377857609	0.859555935502133	0.00077752326847022	1.87687140405903e-22	0.513919376934579	0.00518446881862155	9.24217594559448e-06	1.34221932802971e-11	0.999998764103343	0.998506263830649	0.265149599716901	8.50912273287839e-13	0.363307670581741	3.75873361530449e-07	0.000533701565132779	0.946472246611405	8.65473200213146e-10	0.0455183169785558	0.462792982571736	0.999631028773154
ANXA3	0.999999999999881	0.99957181954322	0.000784342810868582	0.71833269035274	0.999909821281149	0.999999999461931	0.999999999998321	0.011728847243902	0.999999136750226	0.992541461607888	0.0210599653793891	0.017366603714752	1.7278775477479e-16	0.349487651495601	0.993784370861641	0.132384897073551	1.44833213033032e-07	0.999999976695838	0.995950013258579	0.0848294873064378	0.999999999999968	0.991739790063004	0.984484523099447	0.995865649705916	0.9647340362598	7.9281454902277e-30	0.999998130934449	0.71635752806528	0.683295916357035
ANXA4	0.999946274488622	0.00200394852425088	0.232497150821955	0.614876853051864	0.999999658366557	0.983884157306598	0.950475031949805	0.372295084402984	0.255857227104437	0.996187528365549	0.999079235469266	8.50124259386623e-05	0.00304823100035709	0.318487691391522	0.663801484007364	0.00130548282074122	0.495526993314946	1.28560199376492e-08	0.999801262803778	0.158557264233608	4.11291675477276e-05	0.158135155893591	1.32190261416907e-11	0.999923104339513	0.277911927868081	0.000550918291606672	0.000154413328094547	0.516007512564996	0.731407979288353
ANXA5	0.999626191303235	0.172618544454986	0.00985520562297125	0.486809648895052	0.99999423883887	3.74889174546159e-09	0.946049769553437	0.247943045962596	0.0728993611762111	0.99392936351276	0.591967734734032	0.304958579597105	3.61520981863583e-20	0.153456597880192	7.45475526658225e-05	1.44742350477105e-05	0.000317622471126921	0.999991912394248	1.20740275460325e-05	0.091763508495062	1.65757614358493e-15	0.812071433973237	8.54570247372678e-07	0.000225254195178321	0.0735943532817333	0.903273852522634	0.967569350077334	0.970979662851392	0.000875839782969975
ANXA6	0.99999062627377	0.892107616926334	0.976544179632636	0.75313942625472	0.804845532829664	0.999999999999537	0.996912333341913	0.99044999640978	0.0176485893311842	0.0297102076818437	0.998742900083056	0.977453408434933	0.860285334361658	0.378216773429881	0.0198349892625879	0.124316711605897	0.0345127892251062	0.0652127786297877	4.13859561683262e-05	0.398659132594207	0.947033435811017	0.652611888954665	0.413825505801764	0.797656888197395	0.505857064391774	0.998537027165326	0.48003659758802	0.0413408911062946	0.605238444171472
ANXA7	0.0515843776007305	0.77935197976099	0.0459983904562052	0.632978696923542	0.994953122110126	0.000167640956826927	0.453399304723589	0.237340771660268	0.614023465843161	9.29840602677282e-05	0.956893110064584	0.251831496245693	0.93171375432062	0.244750298968106	0.553602297251423	0.00110085770539674	0.124993839917851	0.966915283331623	0.939476439033182	0.261147672773211	0.999999999999999	0.509549658770534	0.998288210700467	0.00883047589298903	0.812436840132399	0.00191679315653709	0.567787549404863	0.0146543839076589	0.235562300671937
AOAH	0.999996870316708	0.539185319958297	4.53063513498121e-06	0.908030571986004	0.382608252838063	1	0.999997679107615	0.0588420484942681	0.0752611596679135	0.0498021573819237	0.999333532282112	0.99789403765	0.999900512631413	0.160034116018608	0.488164942558441	0.000246512098580933	0.868876779837521	0.920338853289807	0.681616103116169	0.950582684189423	0.0461616762872838	0.188319271497133	0.00141410343343198	0.882073960955552	0.86385791411294	0.999256339121423	0.734752945300291	0.30496301467567	0.438022786970412
AOC1	2.52737783606545e-06	0.829317928626716	0.108543688037126	0.51146417542215	0.005850264478939	0.989782939639856	6.26801585793245e-08	0.0808851960813617	0.995298162859391	0.695438639844713	0.020971387100759	0.953818245787945	0.247955364134455	0.170409731797675	0.996885586297486	0.397807921276486	1.46034227804457e-05	4.60015821416211e-10	0.983260080930956	0.108744442535015	0.272722062144742	0.946083389431585	0.996229309251856	0.991475340977429	0.00162745447396076	1	0.0173680992252084	0.826350846716429	0.622600609032767
AOC2	0.929568428240693	0.455380485376466	0.0739774156443679	0.699680016533082	0.00200699066970685	0.997883152867956	0.999999976378769	0.0661316312873587	0.959987329410787	0.730686406776202	0.0320059913761016	0.949317146307074	0.999119582272755	0.922871989527016	0.207666696893226	0.983453163048705	0.998109219232405	0.999975024271544	0.206256013879313	0.998756797242074	0.966295222874645	0.262216532985807	0.99996915547787	0.998362946710021	0.953973492587965	0.998479098209699	0.99733159978817	0.710753717471846	0.995074665671398
AOC3	1	0.0927642905393732	1.99761826362301e-05	0.870450229518831	0.00855974611908039	1	1	0.272774915029943	0.990527334964185	0.379324984343566	0.040442524028283	0.999156300513756	0.991449503094621	0.929207215286204	0.958156770514383	0.908482519820789	0.869722420199813	1	1.54136762796997e-05	0.973522614037711	0.408776021325113	0.503932315865676	0.231864159906917	0.620002623628544	0.27776411876273	0.999999999999988	0.994453257025379	0.142323166134583	0.999758213860645
AOX1	1	0.149818084154188	0.627346990796283	0.901898955435267	0.999999772579807	1	0.999999999999999	0.594956469991398	0.994779968533761	0.483284165192325	0.135925950173704	0.824467247530531	1	0.999002185586352	0.975361799065576	0.846821805452012	0.999999999991794	0.999999999998378	0.0415208782938603	0.937245023041883	0.0120865923753493	0.281344468692327	0.999911416745155	0.993914642947365	0.974493737645264	0.824247071617527	0.378397153001958	0.809198850463638	0.998745838790789
AP1AR	0.0176966348931978	0.0315603429792155	0.0362603122797805	0.00580057902343558	0.912993178066957	0.999820334384268	0.382776214822354	0.732924555234999	0.992855147396645	0.424122497200548	6.39269578619575e-05	0.653637979918655	0.999986595539873	0.176977326982283	0.0252883292784497	0.0217677863683031	0.00364408187017371	5.17083614935953e-19	0.988398152156019	0.0113844404712387	0.798573202713626	0.105303319345625	0.560196450130417	0.584351224996287	0.296847568617923	0.961093929557464	0.333221834784342	0.970869372890661	0.999989967844929
AP1B1	0.400118492891467	0.996690835169532	0.00142735227399236	0.809228333714851	0.0164678239467372	0.00108107828902109	7.19535612524743e-09	0.0620383458705066	0.999999904063854	0.0264518159929346	0.989707970609829	0.892757962952126	0.895107217680003	0.0574872848327151	0.890222333314979	0.138230687805543	0.897164896302763	0.876404349714957	0.771934123675228	0.928805001507548	0.000268427961817121	0.475985512782716	0.0294613578529424	0.526755037071724	0.999794823983636	0.886993878272012	0.752753369496338	0.788422496930397	0.992456917366447
AP1G1	1.15544812231395e-06	0.969137794091341	0.78966351937418	0.382898399152131	0.930850598965761	0.999984801262238	0.00705859911609056	0.913017963180855	0.999840245517422	0.764069018123601	0.00742933773765133	0.0200302549872097	0.84773592975416	0.963081803073326	0.41413972171664	0.0344841055351186	0.0306257895011825	1	0.998763440602662	0.000667351344469075	0.994061060851344	0.990480338324746	0.934353973915641	0.233424711020568	0.609306959334159	0.981815584611599	0.00532600516576081	0.221499171329296	0.31079178552794
AP1G2	1.11378577088163e-09	0.653722616464243	0.823902721699008	0.650478890804738	0.163017966620299	0.42863445269328	1.03404141746062e-08	0.908250134151794	0.407861404849676	0.0171569383197801	0.113468929179051	0.0106343484383973	7.91426316210271e-21	0.740783241514528	0.998843152224229	0.211494263221178	0.0576889115722324	0.290307632969742	0.911954528554079	0.997389005467446	0.999999999720847	0.887866667336213	0.0172927158125123	0.31534937206984	0.0348848241166276	5.15621012044938e-10	0.261869660306148	0.150010101017939	0.191405526566037
AP1M2	1.69285681016289e-12	0.999988177012738	0.001571621198697	0.471208259388109	0.0776063774742551	7.95896275338409e-07	3.6781386867444e-10	0.109334603759774	0.999869644705278	0.092697351441345	0.101638325593708	0.00542452118886065	2.20982242291794e-18	0.00119900678879452	0.998516866110237	0.896652228682637	0.0074814648658404	3.48145004232872e-12	0.998633788753948	0.343075654304662	0.974288816792336	0.704479056442612	0.999981563190157	0.933334889864935	0.924619334990166	5.1371389478394e-07	0.295738524772415	0.0422744314107426	0.740996781835709
AP1S1	1.61238875555561e-14	0.525137439588269	0.158654591758499	0.04470530990309	0.00273697850569736	0.00110262924568263	3.15759998382983e-12	0.127562591900656	0.062239077164214	0.0888563305815119	0.390328722354693	0.211387465211986	8.46155075347834e-16	0.094183884160697	0.592862267299076	0.155950369018445	7.96131891384299e-07	5.19671420981858e-07	0.831697427296639	0.0979181982658035	0.999773832531724	0.500733722366614	0.132022781963081	0.998040167545867	0.248935143427177	1.15317514864575e-10	0.000359901117973208	0.502907089583275	0.0192606452387943
AP1S2	1	0.460886992923565	0.0502425426954825	0.989376675808304	0.966200948295517	0.399199440599724	0.999999911851197	0.893071928903449	0.0775668271478146	0.918301219730278	0.999986444463056	0.968775412340111	0.308742136142208	0.0900596732868635	0.00250192353310579	0.0127453944112302	0.76254486126602	0.835998416560046	0.00140309734348292	0.0337950457901875	1.06121544793294e-07	0.128769137796901	4.27542457074812e-05	0.872329733075097	0.0350328441849887	0.999999999999988	0.531830950246754	0.940024566223834	0.565725586694925
AP2A2	0.998610182189902	0.958467414244234	0.00204240138238381	0.100479592693126	0.156298270116563	0.40567950613617	0.0760012198851829	0.940967636857573	0.611394781145931	0.0836890451858208	0.291514326324627	0.835012819829347	0.994924845089677	0.731017647656651	0.908283693128791	0.010604798118291	0.991893785987856	0.999999999112731	0.205430844702051	0.0637975780852122	0.999999959739204	0.556595066006655	0.99969147252689	0.0138696800828438	0.920973451643258	0.963078324996334	0.107860630415038	0.0104161962105108	0.470426341432828
AP2B1	2.26000223325888e-08	0.0116686263344697	0.141367913753753	0.233984015774604	0.864349514937448	7.12581425741491e-13	0.000237838264320405	0.01183425413536	0.000686432910111813	0.0872445209203622	0.00361470337985251	0.00498857356332176	2.38760530197605e-17	0.258667077016607	0.0102560504679077	0.00695865331074125	2.06351548114085e-07	1.23221777737838e-10	0.8199019143593	0.368478603166533	0.968393836333134	0.0873838741924868	0.894128884179969	0.0727639345963907	0.819218196204928	3.17438607058636e-10	0.540067500211047	0.375065014577969	0.000394866653381952
AP2M1	0.471599652688568	0.545424988348158	0.00151486034146969	0.361509424457402	0.866116839523046	8.95927274544048e-18	0.538063261003254	0.00168733305558764	6.22012558900033e-09	0.0294610066181264	0.894173458187787	0.00331183083056614	2.50599377560022e-15	0.139137785295703	0.0313868590149674	0.431764587564537	1.65185446917691e-06	1.2658578699156e-27	0.473407853653791	0.359472358550084	0.999110681624863	0.654034198141204	0.0023223181628433	8.77026613944094e-05	7.77380881415722e-05	0.0404762634185931	0.0100191537781739	0.0495961182899995	2.52555699532906e-07
AP2S1	0.00720089241957356	0.00738504628207888	2.31041369677773e-08	0.100512830657122	0.0437078403012565	0.0207754996800235	0.00296253029144925	0.000377648673529623	0.995897051600033	0.0240379466651806	0.0760160268143585	0.126037832416469	2.33093385643755e-11	0.0121215695458345	0.188641625260167	0.0160816030406369	0.00480208405263248	9.15593794733491e-12	0.788586256716197	0.415673944767015	0.999998766952728	0.128741379638991	0.729928402823336	0.122823645480727	0.959016810883436	1.56702689698011e-08	0.220074293129987	0.110523534485136	0.00965466131204239
AP3B1	0.0763709027886468	0.461468981322187	0.356451275151784	0.493187161758406	0.991331543016877	1.02412444725002e-37	0.033036406698977	0.57490774045305	0.999998636439795	0.499853948312613	0.21753509138591	0.706917572854097	2.09694726535639e-13	0.119681083625114	0.0197469992711423	0.140014164343758	0.0588876402824752	0.0552508747451838	0.998578916311253	0.00218436321941055	2.17740257611853e-08	0.5660371829445	0.983905332810758	0.00792697379586763	0.957963396053737	0.00359122955501807	0.00411191110113602	0.949669861289818	0.994868109453936
AP3B2	0.212997555414741	0.0119004129241434	0.4924981910938	0.843969576425227	0.0699821747297031	0.977205289039569	0.0222373004726068	0.0429098706931387	0.0380842054388736	0.0250642692406372	0.0134825567636947	0.993748948739921	9.89046850496422e-07	0.715628425023535	0.283668639892208	0.962682266257308	0.999996318160238	0.0426835159992278	0.0199554043596446	0.923481230544835	0.999998395078535	0.988253440428154	0.821272494118738	0.999650541117628	0.828671549454485	0.900031996192259	0.0774775461047229	0.403900063017932	0.892754710083638
AP3D1	0.000203871264586685	0.725022392577588	0.18682506424544	0.914231207585397	0.0358406492237601	1.21771411750734e-21	9.76084766534284e-05	0.96937518754644	0.99180550696599	0.0116021439391826	0.00430901638758462	0.00193142848298793	0.0085674899466862	0.654949957063615	0.816815512782718	0.285476741951178	0.983804985034429	4.88649554014888e-10	0.931074766520338	0.79531265061595	6.22692795243842e-05	0.936722867666037	0.999539412869469	0.214851633296436	0.551972231976419	0.000630320587586046	0.13498459512927	0.158497639362919	0.00763879618848203
AP3M2	0.829322039327217	1.70908460720773e-06	0.470631539302778	0.541545203765772	0.155650524495901	1.97630762733852e-40	0.929144894719348	0.999929118931297	7.58882308007205e-07	0.906067096897288	0.0699643689773029	0.702239041836618	2.53986901500662e-31	0.489267908967607	0.0326599922631205	0.249026325700996	2.33071484769755e-10	0.999999600080587	0.494289695129143	0.0435840010842976	0.99697659757121	0.00590190383230057	0.40001792237348	0.99312307757356	0.00102633242173919	0.824521824100328	0.988206393519059	0.180300330116416	5.41832273411492e-10
AP3S1	6.13880703562687e-08	0.00355097913533068	0.00431343313179718	0.702004398956102	0.998489009807244	1.03907656256468e-13	2.0471747387846e-06	0.468227935203295	0.999988413886339	0.712265982820925	0.883990527982072	1.70439806013488e-07	0.00119857744201853	0.0527467386050543	0.0175000807999096	0.000697977148969104	0.0134812120138709	0.0338630921488062	0.851353245722208	0.0165573686610596	0.999999999988306	0.121784610651	0.000115144760428079	0.00132236051495847	0.187963833100736	0.0124994895263253	0.00143534902348424	0.259873795057792	0.975077874840778
AP3S2	0.278607219235296	0.0990022878189195	2.55179939660486e-06	0.677319626237899	0.190016025715352	0.998898421370737	0.00172551406056406	0.0127051051170897	0.26665039163774	0.00534039321574487	0.0246426068976892	0.02764666654425	0.99547264206541	0.481091395074432	0.99464822324491	0.261036284036042	0.960456107773926	1.08207288836468e-09	0.999950662517384	0.423851311336191	0.0201931759509143	0.156673931262851	0.997819864036511	0.291913040712102	0.153008289509967	0.999999987971614	0.999989726527726	0.269652171466156	0.269671256378995
AP4E1	0.601619642231447	0.566749451164844	0.107360445452578	0.388286784936913	0.368530497564905	0.991053964441791	0.84061459698721	0.168257558067022	0.252968557544884	0.411416271431502	0.0245633672477378	0.984494789752378	0.000304271362806439	0.419135924933909	0.518371044753023	0.183821482650041	0.0351721940014173	0.119140567476068	0.0400818352522437	0.646570161282388	0.139703983547773	0.0766736147601075	0.701253002971628	0.9168863628254	0.950298108171056	0.931309425096935	0.0183802164958438	0.748782326396701	0.933322637430958
AP4M1	2.75920004869872e-05	0.81861376608559	8.04887378458461e-05	0.655111517868693	0.0386816239730169	3.26055823830796e-08	0.0565189388996231	0.492320757728355	0.109223750679873	0.00877758526647821	0.0809253866869666	0.16838740302644	1.68364916557077e-11	0.520329368137338	0.0392508315054833	0.504052618701093	4.25490237708952e-05	5.40158567205975e-08	0.132787627994587	8.67638651686815e-05	0.00193042493374689	0.780366486065463	0.0543037681746652	0.230107347420226	0.972807269376558	0.00851687361889714	0.49568859923364	0.183005148981713	0.12656068193497
AP4S1	0.000719141151685613	0.994591187076231	0.957687610268999	0.374815711493924	0.919143043593445	0.999994982732461	0.00682187867772131	0.366853728737056	0.0542008698562139	0.489383502725408	0.000999272660165837	0.307973175761161	0.999996773809605	0.471150980472698	0.0305473253509228	0.998345288372746	0.999603164439882	0.947992957136866	0.0341492690909367	0.687726788601535	0.999999945143051	0.682953387801205	0.316490131906173	0.556290711430724	0.0114369241061714	0.988555132106478	0.0453414811572288	0.20701131140861	0.639168183323367
AP5M1	0.0640816082862533	0.11763859759002	0.999810487894872	0.549488159022241	0.984198865918042	0.372386617151541	0.00891541400838482	0.779404093405823	0.985278369334641	0.840504760002028	0.101111110384782	0.0868753029896365	0.612912226165739	0.462398975808132	0.0346177933621767	0.116252010180548	0.728143678538562	1.23273022011141e-07	0.999115399580913	0.00770774399524356	0.979271683714785	0.104781279884967	0.999995819467231	0.0443734626540629	0.910578519848568	0.999538954699666	0.995371576267771	0.633975955077393	0.460114944494842
AP5S1	0.90749416981319	0.94619731598317	0.0164142928390788	0.695084081372618	0.0645405938283112	0.002490234552271	0.0105240127245893	0.492780632089647	0.0014200646968632	0.0538708827231252	0.0270961102969833	0.992640295256057	0.999925230839134	0.178217185100621	0.999854120764436	0.999999574073917	0.945678398070728	9.3815443427299e-07	0.224691057624913	0.518248926164371	0.000728087913773543	0.31866070786262	0.994016364646977	0.980807295510117	0.0119313813211207	0.270537972739322	0.0423078846269984	0.0955664576112943	0.0415389845040951
APAF1	0.298792262709097	0.711152797847091	0.99732622773745	0.829281731264528	0.0515688749241914	0.0425751737706433	0.77986983150427	0.00173879573224707	0.118785394993661	0.12608618746029	0.00258663032221258	0.980601624991532	0.00792458175372918	0.743919044998952	0.00553896249528637	0.169708575589947	0.000401401711165678	0.999999947015234	0.929170935775139	0.97173565076005	2.12244065201235e-09	0.442524112711984	0.0077492901309168	0.999531999342622	0.0365235351010913	0.655596033450341	0.606816023962849	0.360378903832904	0.365419699258422
APBA1	0.0503661042628156	0.578938021815997	0.644538082352575	0.71532696815628	0.00240682973210315	0.999999999999924	1.6574105254981e-06	0.504873762715438	0.737274684387558	0.618077705136765	0.0439571882740932	0.945317385227915	0.885414648662569	0.466783728395459	0.817152674196521	0.834315775332009	0.986579969055135	0.835293445750261	0.804008581502778	0.990262494906716	0.999999999998462	0.614838458580327	0.901954679002655	0.861462332661957	0.978619707658787	0.999999970523445	0.0118585913473161	0.85254117074335	0.946345292166852
APBA2	0.00109705351988214	0.874108684936391	0.000284048870422743	0.27417201394095	0.00836515445382792	0.999872103450578	0.0038957190964565	0.961073811398895	0.000212926369876658	0.0629021193434499	0.732555757097976	0.481094872238357	0.0172717259740383	0.705017012369877	0.882382879825026	0.926491084560551	0.000331147684260275	3.34790365776433e-05	4.16916039957705e-05	0.886465810308379	0.999999999992266	0.2482470907517	0.828820531781583	0.998615402798434	0.0470277845369322	0.999775282926392	0.998133588970633	0.199900473310418	0.348509207618414
APBA3	0.131920815756252	0.0362100069682581	0.00012312679521472	0.261412799362377	0.21301077869212	1.10967843667078e-12	0.00103795555057563	0.949746336218903	0.0010821386349379	0.0534883807199093	0.346046794874798	0.704117771372331	0.0515955753453076	0.170137308602816	0.501921875495897	0.0438474905001209	0.375867550511554	0.000105199016055024	0.0231332221609312	0.994292705472312	6.37077448566741e-07	0.152839114884224	0.000767153156380509	0.0135260841669204	0.027987170037674	0.203793666938922	0.984877535584503	0.00488322023269645	0.00806386718721919
APBB1	0.999999984848816	0.996119252481486	0.323351617344352	0.791597066622701	0.299103755137625	0.980934052072558	0.999999994785878	0.80857362500338	0.86623986221177	0.366984509297153	0.0696325155340353	0.994363651096922	0.0402186274799838	0.652871444807782	0.98253893973756	0.999829796542299	0.999504097620715	0.999999531811412	4.31989533983186e-05	0.736919006478107	1	0.706532652661558	0.666371280091946	0.959394916413602	0.730062497724089	0.999999904357541	0.969604845948649	0.382526615501855	0.986032902262022
APBB1IP	0.59902644013585	0.94922971093372	0.889385867767046	0.465028787608499	0.180534281697073	0.999999999999984	0.998536556960151	0.651754718063188	0.869960311556964	0.286620456467942	0.740180175658106	0.688346113426591	0.84526045974382	0.332170472146677	0.0798597508353501	0.416966823526093	0.588834076880274	0.999246688938519	0.0202408869446421	0.71751460899137	0.0303575284344385	0.266876612118172	0.0101642495287462	0.796541680704078	0.939768544959625	0.999999999980115	0.983650510996411	0.913944323127157	0.978280355356928
APBB2	0.999999999999974	0.00340979316439506	0.743753538559379	0.117998081651165	0.0685802722345681	0.999998095196105	0.999998779038469	0.40292810936389	0.00062098374757182	0.522538378874583	4.34401595939427e-05	0.90029453666244	0.10310047548461	0.0615173415869852	8.77166964250417e-05	0.649796460536866	0.000106161682922051	1	0.0611563530245308	0.743713832764537	0.0974554601484168	0.385792794087145	0.190532256444735	0.149520491636085	0.902329527594	4.84341520077417e-07	0.0443523131284114	0.200533087694397	0.726025528626772
APBB3	0.988573881995575	0.941393218026307	0.677042209026099	0.87148781200946	0.0460759244895425	0.883899104020468	0.0443488508600126	0.194193063426755	0.249923870672001	0.0853467596627285	0.581373752648989	0.948209884352988	0.999999999989381	0.899982121181659	0.996177775959188	0.920922393614396	0.386446668917416	1	0.0588782151909634	0.879715908965345	0.987635787734667	0.198332266925905	0.931243200742985	0.896894763114162	0.974965537720947	0.98199698692871	0.987334173056732	0.339608049626847	0.722534528808038
APC	0.999999999725833	0.35670089635354	0.515781671231242	0.743451955915713	0.441012947148227	2.33734698443581e-05	0.999999830583729	0.326882647738442	0.999992372437946	0.5275067441674	0.00128400029000533	0.691602803914148	0.175567324537432	0.0600750670952118	0.15269019682383	0.108864991644893	0.526952629221605	0.141598035044987	0.684781483480069	0.0553240213617823	0.763459412207216	0.192913212088551	0.0925607571790167	0.64464251679454	0.952359099019651	0.999999999995449	0.792026167444237	0.890129933608807	0.999435057586814
APC2	0.308942951795292	0.923658143009148	0.238929022300901	0.737525209464071	0.112213681702577	0.999999999999991	0.00447317803911407	0.205490596134359	0.757260534633101	0.167575040068811	0.0279999944076398	0.625861217063157	0.999999999371682	0.619145068753791	0.402786362732095	0.998093817168253	0.999600694908093	7.25392373418308e-12	0.0116279739301778	0.828813505971687	2.12636225834588e-09	0.305008704139092	0.954288288055904	0.824542530853442	0.743500491139972	0.985524411348077	0.142406733215365	0.658403975990624	0.953501600737261
APCS	0.907565321092006	0.976544850090924	0.14608058914464	0.996257930323052	0.196162726622385	1	0.354300168854813	0.361324788468364	0.613291643038711	0.00844847847857095	0.0494755707651598	0.885814154428495	0.999999999999993	0.234135203176233	0.972559383866876	0.811528640193468	0.499101108223144	0.0814000732029405	0.320723315652362	0.308522755500013	0.458757442547251	0.0684159333708892	0.176120631228916	0.99739525616786	0.110990674322047	0.875722692304717	0.0896518145753917	0.285414740984399	0.993186805759213
APEH	0.00066291002341692	0.948403208010482	0.0133281329722896	0.522030628850162	0.0202917853641196	0.163508984535628	0.000531811841374516	0.243782614965642	0.999993651691232	0.00839716226697786	0.778545255944484	0.000672277332594456	0.867835858005591	0.613157742665054	0.996633986209591	0.192318573770139	0.00279468535222726	7.81412897208336e-17	0.942678269499453	0.113945258478261	0.364409679702031	0.94892820182342	0.999980488009303	0.0123190696451955	0.561986709417154	0.000143638118355968	0.764914615947227	0.0466559772419302	0.855201132314752
APEX1	1.07296467677474e-14	3.45296030130878e-05	2.82758194713279e-06	0.405491686932184	0.727829714082627	1.83555288541055e-33	2.11255992831391e-12	0.999991543927795	0.000377609733852751	0.0899902949394602	0.780177230158466	0.00214945296831662	2.63775771976625e-11	0.270098276917808	0.0455518175331805	0.024798792138197	0.125769658495364	5.05980622259324e-26	0.794640641547824	0.498336300204417	1.5682453724484e-09	0.958709548936477	0.0292226219232931	0.168880928384722	0.0798055131934884	2.47016470702737e-20	0.287444027032979	0.0213893061072314	4.67243405711466e-06
APEX2	4.95702638318088e-09	0.248132647767768	0.00015327099267753	0.173726540195251	0.225657094510033	6.54112088343438e-14	1.22682697497769e-12	0.288904024490873	0.1274197280739	0.00859614763705845	0.0746504427639719	0.95852377417042	9.62373047459856e-06	0.338786798557181	0.0239107534050853	0.00179333023493339	0.00015627524220146	9.15302314127391e-15	0.745681853965968	0.378073673868371	2.34898461306781e-16	0.274832534903384	0.844308282915015	0.996641133828376	0.00098164972231024	0.000738451688027552	0.95179946687543	0.075220813195435	0.000963702892635211
APH1A	5.08374708360649e-07	0.187755509673314	0.0457686110067282	0.680904433415476	0.00256401644081572	5.22163848177457e-16	8.38633316789675e-06	0.76037285628712	0.99999988570349	0.164370392236025	0.971419368671369	0.327201861637642	6.25389940948274e-21	0.720830330691829	0.498172252821491	0.324554187111965	2.18953159303697e-08	2.79378397292423e-05	0.988820859205233	0.00449888202184866	3.44939972512524e-15	0.912134671813917	0.0839802865085902	0.0549457793790314	0.246816950828335	0.997241523659121	8.40168262572295e-06	0.328801153758866	0.896093220068084
APH1B	0.980263618518149	0.986019182646889	0.00750368299112868	0.523640807165371	0.998339016885913	0.089344254874554	0.999895755242925	0.00482909101581569	4.27354954679191e-08	0.693059305033469	1.63914197082665e-06	0.283401671459736	7.94167447300282e-08	0.798655902838036	0.462672684005212	7.40114466342785e-05	0.325700383035417	0.994960889452431	0.0321021536966763	0.237413306334114	5.09917104957756e-05	0.912313919942205	0.177091168702158	0.000154608411034218	0.828975947987772	0.5509404835747	0.0579747163874094	0.0579175020990166	0.708209030441589
API5	2.18247008592281e-06	0.00807159938900766	0.789284580008969	0.147751347225398	0.447246821846082	0.00121338352872373	0.00286387549234467	0.860518396121428	0.792819293082809	0.134070838475176	0.561294464382796	0.817445738567208	0.382138742228761	0.783826218269193	0.00844286841972759	0.30010983777907	0.27376829238872	3.70630556737798e-11	0.702007588466329	0.0233235758028355	0.81192173518393	0.755302222134544	0.949191370163941	0.169883635406659	0.863311440587719	0.000759398181383112	0.425524678064042	0.947778892025744	0.984035744255054
APIP	0.999742255141837	0.00014374055778421	0.00557460183525613	0.904660107715096	0.988640531073301	7.98896910966784e-41	0.818810480274507	0.452388422989714	0.988278464600613	0.706971123450204	0.0765932998590755	0.711124477197165	0.636410915128312	0.563267798919094	0.0398254024513138	0.00292943544136217	0.997818485113745	0.999557697301562	0.882614804567207	0.0432403483493578	0.0245579391060719	0.788142913230712	0.244128551064475	0.382811884657895	0.892360716942487	2.46137074026352e-06	0.836684932639217	0.244968288715417	0.47192443691909
APITD1	1.0106272941204e-07	0.271218275620399	1.65414196105988e-06	0.594268533893591	0.0145799770155039	1.02294536535608e-20	3.57189341494736e-11	0.887807989082312	0.00142156443022049	0.00406979629845332	0.777401587791853	0.0777244739373283	0.00169657658794092	0.544069171237713	0.0883579816484191	0.00744426852326251	0.999947878091134	6.14568925378492e-07	0.985319277735079	0.0241702923255131	0.216765976454186	0.436671235470115	0.999991456921219	0.480693086217582	6.73079578435644e-10	1.57000582999334e-16	0.580728035936942	0.219118160755786	0.000134780262148557
APLNR	0.999999995703629	0.384785004453735	1.47325835489527e-06	0.533336979331253	1.93980348715473e-05	1	0.897345893656962	0.310671718002167	0.011025331197632	0.841020616336373	0.284790097388627	0.950283638689967	0.860345703483805	0.626194488056366	0.998564009042859	0.897573221725097	0.584608722784779	0.999997195555058	0.226165048445034	0.895648393364413	0.792439741737959	0.0917197579791434	0.00714128831739323	0.907770896877724	0.368390597376558	0.99905244582207	0.397814892367142	0.538082650838034	0.990534794224309
APLP1	0.00573610867467457	0.712971820989095	4.36540488421528e-06	0.515106371474494	0.28790957020277	0.103058405947832	0.000549043112053139	0.29688698177922	0.0574379150926019	0.120805489164639	0.0744399741399994	0.606485161418982	4.64419328599194e-13	0.775357544258372	0.546430950719362	0.644777346966956	0.999999959492011	1.39940722045184e-08	0.00284716355900983	0.627323263556783	1	0.366566389591682	0.979051906768505	0.979044563725816	0.447190887565232	0.999691696542919	0.505657469134417	0.387041367993341	0.00142302280123381
APLP2	0.99696584119181	0.998538424712543	0.28254874546375	0.433004378119421	0.223776888422629	0.365143972349589	0.655341709575365	0.00551586506396626	0.632904146912372	0.32482894756978	0.999969717011276	0.0375521087556857	0.998847016732015	0.55426418411045	0.188995786911985	0.000114031001380943	4.64492770606792e-08	0.965355971574121	0.99710469072429	0.0352176291666319	0.152414848834518	0.979180812971889	0.996161598175872	0.0976478900623645	0.669534057724107	0.99999999999611	0.129885056392905	0.339121672127268	0.313650700740591
APMAP	0.00377163598640999	0.064204775783526	1.50345936313094e-05	0.718959591463448	0.304948248952855	0.927448293269844	0.0168353900079603	0.0204020779672928	5.72331017717218e-07	0.94064785731213	0.698929153856094	0.980191509483511	0.999999999999977	0.513567364627909	0.642539555983474	0.890974352009145	0.0300606553284716	3.02428417192768e-19	0.996660125735636	0.0247925899730223	0.0952514493968546	0.108138664286275	0.967803085011154	0.0061399711290047	9.11796794742091e-09	0.00250340591598197	0.992515017603224	0.642874411987225	1.20434729518728e-14
APOA1	0.951884845532601	0.945991418957884	0.137052533884385	0.566292219479749	0.00155751660491333	1	0.984430748299194	0.126673937899484	0.99672955059599	0.590372464753096	0.038149015260031	0.144469317232704	1	0.738695492520598	0.996335070421411	0.999743674024572	0.721739279777318	0.99999998748987	0.0954633666171727	0.697621324193877	0.839755195406922	0.326189150036375	0.995262154324145	0.901937977001505	0.915814736628915	0.884181277794226	0.609293486884991	0.688679435046155	0.995364149148158
APOA2	0.843562042152211	0.831697415158125	0.15767513175746	0.212765426183215	0.0927464649540982	0.523396096255896	0.108556241169191	0.0226306051022251	0.914198606738158	0.0100447289431246	0.0192854245991055	0.610559018682214	1	0.105345476238194	0.901771128206767	0.145954662937259	0.981748349304356	0.0990445444151537	0.549792814277339	0.63079032761553	0.393838039785808	0.604911969734329	0.999245486333387	0.983665252197625	0.154931503640779	0.967602296695005	0.0347493090509328	0.214541549088278	0.970803805953024
APOA4	0.730496155605462	0.870901867279871	0.99695125303331	0.20204485137773	0.143658583091471	0.920337825872778	0.00407848834131788	0.359120750031619	0.996614517824079	0.278151223824269	0.233866373008308	0.585311915841283	1	0.247456887824247	0.983640726037725	0.821232245680236	0.681544614139332	0.000648303281880103	0.10233881475792	0.999668548445459	0.138371783399562	0.153309717772448	0.990066822118437	0.605922217712108	0.84411818028608	0.82641325751866	0.00388054578795467	0.620555326583744	0.370671845088375
APOB	0.395802629569887	0.861165247354298	0.465875430988336	0.695744895362712	0.141855014406969	0.999986447740439	0.325754025030135	0.735577119289405	0.862095453523771	0.735770061213585	0.013482686858672	0.709152986707758	1	0.567806585516297	0.971018013396582	0.949360802421726	0.759053014693383	0.00293039739776265	0.312046368972789	0.84917811584204	0.498957843778652	0.653379159644133	0.816106472420594	0.998491364475365	0.16161480274348	0.763144509702564	0.209578806083952	0.785266050595775	0.886981128934911
APOBEC1	0.00889892595895528	0.0769249889353377	0.8556083038767	0.37503665493676	0.0616816673504453	0.992800984907945	0.00572958294493777	0.300186339007561	0.829919426457451	0.677831957284101	0.0324192841563204	0.856224603885994	2.23504239360621e-12	0.202880922280404	0.979325550182448	0.997855607195201	0.00561270789625578	1.65027234470918e-05	0.999839801341147	0.989619777080013	0.878196311940915	0.216276552735493	0.865943273859941	0.996658575912501	0.85647456192812	9.1340790083332e-12	0.144975886166329	0.369543040426439	0.993799183669793
APOBEC2	0.0285585214043556	0.931306558435985	0.986871965711501	0.0410874665534574	0.309834266621052	0.999999999757144	0.0383449750663847	0.508474682926141	0.308482624065407	0.571820223366829	0.199952004193872	0.996607353234984	0.258161068592661	0.792494973994957	0.933487407977071	0.900979489263244	0.99999939849131	1.18028263966189e-05	0.402965738357041	0.995069955898948	0.111884731367666	0.748275460299552	0.999637194127403	0.985161205501373	0.916560629739815	0.657441532301532	0.181458407435963	0.985596905751625	0.998131907236917
APOBEC3A	0.997548474287988	0.906686432640919	0.0988303560521601	0.110666561409639	0.239496387609951	0.951586423693297	0.999999991935339	0.078506738213064	0.0407265332262125	0.481777299198513	0.997207315324181	0.996435831614343	0.999915988178154	0.368210166821617	0.557742409488223	0.61721422001325	0.953837166458945	0.578436839794368	0.819715242324673	0.673487866044335	0.21277259115197	0.732325410048695	0.571545153774949	0.924646560656622	0.344648020140951	0.999988470273947	0.979731505942671	0.835497770428074	0.976688617637789
APOBEC3C	0.977257025032817	0.0466700898276899	0.785970467144556	0.425075328043581	0.677805583813762	0.99999997264263	0.024731654206251	0.755753323494597	0.00100245193656361	0.0128718124588305	0.119685319216001	0.307447521326593	4.56764426497202e-09	0.384450560656022	0.713331340297919	0.957472596033824	8.2975991274495e-05	9.94343032731091e-11	0.122321848220572	0.999991175962363	5.12886686545611e-09	0.95703953454613	0.000374513695255916	0.248702454684002	0.136287490429218	0.4472542599798	0.685734394230157	0.438121177647228	0.00318902329441986
APOBEC3F	4.00088987457036e-06	0.719730278307582	0.466652802596437	0.982969981722445	0.0554158782365139	0.999934732783153	1.47598228960295e-05	0.361162270692595	0.0307774594543256	0.378022101884091	0.000178269168663359	0.740100417839464	5.0813719648736e-14	0.414500214474874	0.91824550702289	0.905376952425061	0.308898511683357	2.36355523695288e-07	0.000152345989728862	0.654178872497891	0.000797981348440327	0.00531830514262538	0.102180505121807	0.754123554356671	0.406059429171777	0.931018948752707	0.484590766737615	0.96241769782144	0.542618423338479
APOBEC3G	0.0987003007162631	0.181697267725387	0.334400088254451	0.0623873126724139	0.0647977150448139	0.999991027345214	0.116523823051028	0.954035534683827	0.0480720260308538	0.00766947429302542	2.0411579039332e-05	0.876765690269279	4.842826527594e-18	0.0465144839500783	0.0060773417821846	0.97128026011331	0.17470135897022	4.76827730467741e-07	0.00080796244539662	0.99398599408874	0.0107338298367119	0.0250821757449957	0.239733093170102	0.401120418460635	0.555099704935964	0.999911396150065	0.714736549720235	0.155558615228163	0.975476066360391
APOBR	0.999999999999151	0.999473793735913	0.00521985598735683	0.840627346349632	0.151288101266745	0.974441772420869	0.999999998147125	0.0662056124961352	0.59376183002784	0.905139612816128	0.903641489017783	0.721073459837675	0.0740352985070368	0.0924931288345341	0.785600652521846	0.886784780511447	0.417295326976965	0.99999624237418	0.975426665668639	0.620000455922353	0.00659538638086863	0.524397467555233	0.223637016429303	0.999070331231231	0.993177895428442	0.999984212676321	0.529223847881574	0.335587276214345	0.803750578901558
APOC1	0.99999982335397	4.83809029333893e-06	1.25059045426028e-10	0.0925572796075429	0.000384919159814291	1	0.991479820743485	0.420353095897391	2.62256022166426e-08	0.0316389849107235	0.0277224705206748	0.493642178372282	1	0.0195185191341363	0.725697548113342	0.997914515872158	0.00569010646102037	1.10155979819839e-06	0.0618925453049755	0.898413663135439	1.86731492834416e-13	0.0477075755233205	2.02611231114853e-08	0.999809574991414	1.41591976038899e-07	0.999999091008712	0.998691416107585	0.168200002369939	1.11258293675599e-06
APOC2	0.996816572320341	0.324978116255562	6.59253004845939e-05	0.367487078832895	0.0298795443322964	0.999024229654583	0.016327813809573	0.428600427535504	0.717711654231656	0.384060566779565	0.0390775239014048	0.0499317255562394	1	0.00342901438805001	0.997122414222939	0.995258536685122	0.521978046775027	2.1314767881378e-05	0.0293027362967551	0.0185173070764647	4.71313769152947e-06	0.525292814122395	0.374609482175319	0.62285439033137	0.999979640012459	0.999702217899749	0.000133490530669256	0.95317483082525	0.0852509808357782
APOC3	0.954331417752439	0.925591738044758	0.634861737718876	0.202335714057676	0.0671610047173747	1	0.36654886301589	0.531022436644718	0.987262793930485	0.193377596361332	0.00999016729507445	0.933225716994475	1	0.314688115475859	0.997693054991704	0.930236672340901	0.883860579118355	0.974341848706011	0.318099061210962	0.504161864790246	0.328577469989441	0.371117485110759	0.999868144655243	0.982193778850927	0.923253506537622	0.0964033418931675	0.0546322987400733	0.90475076825066	0.990563377455278
APOC4	0.228340244239903	0.633658617554824	0.76424645985736	0.126103011004179	0.247259881912741	1	0.0639943237790902	0.519037014019613	0.146777293518799	0.109799501550965	0.69843313827743	0.998731334140103	1	0.0423757589805456	0.965945895340169	0.99984222304935	0.842219547174454	1.04993445957074e-06	0.214645069753911	0.999995326720554	0.0564829349216692	0.65018551695477	0.971677408897996	0.722452844328399	0.404520964888513	0.44560982714265	0.262501180538486	0.27560780186436	0.986573663122982
APOD	0.802976267228872	0.936094313682486	0.00378536604089024	0.301382109304606	0.674828137910674	0.999523295538406	0.194986438180734	0.623682386789157	0.992165977592438	0.475464727894434	2.12425980922771e-07	0.993554507544362	0.000168290676580996	0.983648925136722	0.999566601434876	0.900224541125555	0.520474607491031	0.453225425261077	0.000132083296039882	0.296470959075585	0.999999335160417	0.952082318643237	0.999996495785422	0.168244622118276	0.999964541434266	0.999201354482924	0.000951519710859451	0.417973615078518	0.999999999875729
APOE	0.58677067960282	0.0174375308889648	1.13442739864159e-07	0.93911732963313	8.21320082408289e-05	0.994534017378109	0.041447755115816	0.236796207149077	4.93033273305532e-06	0.117371763507518	0.0722411995877324	0.343350444002919	1	0.185143913078127	0.822952487665231	0.980176905547777	0.000563949373275356	2.18116881171031e-10	0.00356653605289114	0.763664156856766	2.07554361320721e-14	0.16492650833319	0.999796178559137	0.61772307578427	0.0154533229110551	0.999999999929564	0.383674604935875	0.681745784618645	0.217398255162925
APOF	0.275421885851846	0.231408373679626	0.875003294271693	0.108438850569084	0.342690774693051	1	0.355672033586827	0.147598498791957	0.194422175469566	0.212559890723349	0.160696662347889	0.981705007962317	1	0.151306192281519	0.570868316992332	0.910577699334081	0.97946671005035	0.999999922838364	0.626457249033641	0.591954319389213	0.627907609469359	0.222932122686272	0.993626818902117	0.941689628579331	0.527260608989622	0.922675027760551	0.0120927606649792	0.206317098667528	0.96125805078923
APOH	0.972391346386221	0.929488479149589	0.00803160158165486	0.00504869664693589	0.0112932064691085	0.999999999977513	0.356012617093795	0.883024440639168	0.82665546581171	0.907282230921007	0.00892497557297635	0.994772255886097	1	0.889629690296269	0.986780057034314	0.97190390441142	0.999996583798497	3.27111103425911e-06	0.257039731757748	0.391646014030096	0.00242195310178108	0.483696367765402	0.99998595328402	0.991767724036444	0.0579859151082527	0.999887642968357	0.196918637192326	0.999982131268739	0.975216933641341
APOL1	0.953572587635855	0.613142328116739	0.00736597569716174	0.0649285583875315	0.184895861403634	1	0.997095183103681	0.501012737191285	0.00116048773378638	0.1874825856552	0.00203293810091601	0.874121183577396	0.999983757645823	0.101489568064648	0.297240038155201	0.0359754022375853	3.07176145221574e-12	0.997692168792905	0.219418988209041	0.950841398505597	7.34951473392389e-05	0.0487404110900581	0.000490021776098304	0.604454673383819	0.000754370355993415	8.25337396138169e-09	0.999966131139859	0.24412930427273	0.000439135719546566
APOL2	0.887047211346267	0.370947876529552	0.632657851676501	0.024418673013244	0.760151626106408	0.999997091385295	0.0688834832587699	0.769544777054094	0.0110715775231051	0.0134840065370859	0.0361383078674367	0.930492133736984	0.978872962886424	0.0943762700519437	0.811204100767553	0.960085330614463	9.72572062577429e-08	0.999988714800728	0.0149395281802255	0.999954892443413	0.0125730842814243	0.137804619742504	0.105006385939962	0.933902567076661	6.65529967855786e-05	0.896616937986106	0.996763214977486	0.00879602166113231	1.82746799210797e-05
APOL3	0.999999999999999	0.00238133085374511	0.00906625686712916	0.963644323978348	0.458443083295844	0.99993236652436	1	0.999919127249703	0.69813836522134	0.581352968827409	0.7648121552896	0.999217514002543	0.999925273667709	0.902888617265965	0.936351983420301	0.120677858836976	0.0924306282223684	1	0.00444690113024258	0.970847879404226	0.213756562040581	0.141870296546565	0.0170111203375116	0.801080579609433	0.116144075851576	0.999996199893063	0.999962840175415	0.625578094625458	0.740406107730024
APOL5	0.24645833731613	0.813721516181319	0.252655754230633	0.677465365446921	0.126543712440856	0.903923607080588	0.00812806345527024	0.22103399151002	0.99767442091405	0.218134787316723	0.0280340029390156	0.994756518760444	0.973664597074849	0.353219385626651	0.519750411354072	0.91771406150103	0.888060124802099	0.996838938908886	0.014150441830216	0.979547602307191	0.238107202162408	0.866687328049967	0.860112859359076	0.987433767261775	0.394731346677282	0.780247952177292	0.12447727779705	0.0287857238446431	0.999991783753038
APOL6	8.70831199195202e-06	0.0468737974871387	0.619581776295643	0.797708761726112	0.203275328188474	1	0.246562947142563	0.808418182779053	0.792489412635889	0.552346929980251	0.0978664769939896	0.994359464026897	0.999998204904342	0.603219312279724	0.88694226037941	0.804126150005256	0.0112135948182984	0.89697837977382	0.994751882195398	0.331383942359781	9.60315097660647e-10	0.226345391761366	0.260251649201052	0.751188474070351	0.000281426669522185	0.999735731565839	0.63225186077556	0.297027727116107	0.105689284227884
APOLD1	0.999999999999781	0.060194501204537	0.925048378877474	0.76341922582424	2.41731367503838e-08	9.59799441484705e-28	0.999999999996909	0.252622165645524	0.99362376627173	0.89454402734852	0.0841764520472539	0.995572854839004	0.928935434543523	0.816000645179365	0.00469431668370196	0.808139485959165	0.991571650420307	0.999999999999996	3.48317304730049e-06	0.742178616081545	0.927647254682166	0.223580709104831	3.15326397571816e-05	0.0759744333543727	0.973630404572215	5.42684080806614e-05	0.029825188390695	0.955833804763275	0.930575751265453
APOM	0.125320918950124	0.969526525089575	0.0644127735947378	0.937476847158899	0.503630199207244	0.999999990398246	0.0395592146330911	0.109594041081161	0.999160919655504	0.394565815196935	0.411260425809056	0.967679630092092	1	0.748515140899894	0.955239272408713	0.0389529829951321	0.905642455371243	7.13813153954506e-10	0.968764300456717	0.949996237140794	1.42896343223916e-10	0.979871282392723	0.999999999896754	0.755254409387731	0.23432223741372	0.961628529639723	0.482922579491791	0.0519368494139778	0.999595549875087
APOO	1.50709416965297e-08	0.984812012820137	1.60243080298913e-08	0.187190179287069	0.332872649290624	2.36521518861338e-17	3.06645803997186e-06	0.665920645405923	0.0314783719410022	0.69913035574738	0.625198900132203	0.264827340479808	0.000714953109331818	0.67782158485411	0.257456527486335	0.0312717943065395	0.846353691391091	4.99605957046313e-24	0.998496515517734	0.0111388851375383	0.999997042435641	0.474483242495371	0.999999501575394	0.268589816365618	0.0115736342185624	0.0229845349595451	0.87830855170357	0.554395296814657	1.6091952164583e-05
APOOL	0.0523449575364382	0.0192959945456067	0.98918646231265	0.729105679446622	0.486811927789258	1.47128119356535e-05	0.00346093313915357	0.341850611968856	0.999787895400869	0.587398504042148	0.000628290939355298	0.248034532827597	0.999999647481551	0.805510570339973	0.343607050735752	0.136955110537339	0.725781813543471	1.0099343490465e-42	0.973915905450079	0.00658010924450975	0.488043613441697	0.151491019559403	0.99233358801688	0.469316250354846	0.993169960349338	0.738270579053551	0.00127235665074302	0.856537067777219	0.992717603289705
APP	0.804529733088341	0.0379949165340153	0.410378619705429	0.0841204838056516	0.0018714536010495	0.999999981548712	9.39530909421932e-05	0.00426123074006638	2.94832380342449e-06	0.565081493860663	0.792943407694598	0.0288690507325563	1.83375508276951e-10	0.447373647388228	0.210310729794595	0.31877257218128	0.0116169576328785	0.999999999996359	0.764678590771705	0.245176326482126	0.999994999525553	0.955709801312113	0.903670042491461	0.863334485111445	0.000431453037159361	0.552542851393933	0.996191355246085	0.95179485712664	5.02748915819268e-07
APPBP2	0.447953731820803	0.340025168386035	0.995340046864257	0.139844654399351	0.986438834724166	9.28232572795705e-08	0.442755051733109	0.939839581510451	0.996904531931212	0.63619223139346	0.00108201226146925	0.191848433799699	0.933674918151386	0.75943612727901	0.000310428387027456	0.00951579286559032	0.990003368811157	0.999065680601551	0.457714518300594	0.00400670398369703	0.445305874633731	0.504135286193287	0.853594547640341	0.671479322907946	0.295979343055641	0.699160000640496	0.996777172531008	0.0432220368750783	0.89720194755763
APPL1	0.992424092260203	0.0167141900795838	0.81890507162148	0.787001274254165	0.999755110291572	4.45561147701667e-26	0.998614104945603	0.73032671498312	0.999998235523892	0.0290573158522462	0.00236669583025291	0.503321201526703	0.999998519776069	0.515636092418444	0.0308966750186761	0.142900606023054	0.999998050738168	0.00012060599217964	0.825837301096574	0.285968501599121	0.568964832804063	0.175162076570743	0.990018716913327	0.0627840039910277	0.0480061006805432	0.999998540170855	0.0536550374330734	0.147563766224354	0.996307449427567
APPL2	0.958353405634673	0.894458496352465	0.765134280408898	0.673642682665894	0.633559599035424	2.40061584131245e-13	0.932101993674056	0.119878241103018	0.62138016535131	0.822531387426828	0.00660847646689789	0.0190687548809105	2.6721929965783e-05	0.945283668220279	0.148442018048732	0.00783934986243272	0.637090790086192	0.999803241690045	0.999384249075321	0.0133873058439962	8.07643740548566e-09	0.699551110092748	0.0476132388265013	0.0921492781622333	0.860467885607849	1	0.96079001092281	0.533478586334641	0.99912975023958
APRT	1.93744330060126e-07	0.532740522227552	2.10399326964565e-14	0.835715516751953	0.0154570002321858	0.00675409517348295	4.17560955849693e-07	0.664941852936725	0.969679344563559	0.0979120821630038	0.999710209287883	0.218944469387812	1.02565505341018e-09	0.133286766037413	0.982611751695673	0.0828239702825648	0.283524802480372	2.34285516354153e-35	0.901307910236848	0.447849244143722	1.81354559365984e-10	0.50400830174988	0.0726528118374179	0.303453465891848	0.999853026954323	2.11288435262774e-22	0.0184735915696057	0.0241727835804749	0.516766208116506
APTX	0.673270077041677	0.000700026701756621	7.13522094246347e-05	0.121878000802472	0.0683880405297766	8.31870143694134e-09	0.310205433736784	0.994304534567448	0.0398784777353743	0.910910168160481	0.00593823783353139	0.852455209757177	0.999779614090646	0.936334515909862	0.206208469309784	0.0120178804723245	0.803390540217761	0.0911926752250431	0.998112081583701	0.0179696062619405	0.898134476973544	0.367469787322002	0.983033131007794	0.748948855661659	0.00347920023637928	1.21738659678575e-13	0.472076703180107	0.769484684693561	0.00713125110699926
AQP1	0.99999999999999	0.753480303593637	1.98667842786672e-07	0.14651908666531	0.538607138036638	1	0.999999999869717	0.00263265894782625	0.998632703717343	0.258465924922385	0.00968728717002638	0.11683482824925	7.05969919038247e-09	0.936816871542317	0.97976050377389	0.967920139045797	0.999999993915418	0.999999998258653	0.0138818196692501	0.82645604732374	2.06290514884102e-13	0.942113520915176	0.998754000134052	0.99118083350342	0.999999435992581	0.99999982083624	0.726867506009238	0.0833015881319823	0.999999988743897
AQP2	0.998937376654858	0.852652139478717	0.00826424465422707	0.226649814518942	0.0771168542675369	0.999999930468485	0.054953481548414	0.146174304831257	0.0562761217506306	0.909840542450581	0.152662010595807	0.958806774541577	0.919884700974913	0.870613934416147	0.519974951089348	0.955995738497962	0.798904540346906	0.348408514851355	0.0307788698633043	0.989678414364428	0.159732419607122	0.0113745118406384	0.999999999854279	0.999676433254336	0.119627090811625	0.0984077037292418	0.306013083929927	0.906264810256203	0.999902835743443
AQP3	0.48364085639403	0.999999883138029	0.00324257512637213	0.364982570231872	0.0753788670599499	1	0.00260801001579274	0.991094089244922	0.99999933017561	0.745889272833315	0.988388414546464	0.911600935204683	0.999969276184058	0.0615172062796248	0.999879751108292	0.814257061815897	0.947442977050711	0.00372177587105468	0.232225889624212	0.776404701877336	0.999489835746611	0.799017172879114	0.999119803498463	0.830786264284324	0.971654489436443	1.19640532517361e-08	0.368555809491645	0.38145660088298	0.999999842177043
AQP4	1	0.997274990318078	0.0100553430959208	0.839625105988292	0.0278726150866869	0.997453580342766	0.999999999999966	0.345565487390114	0.568052089430251	0.823346561236925	0.0159542614513759	0.994981343222388	0.939591956599477	0.795935774345025	0.890916832235553	0.11297373596205	0.99985740593041	0.999999999999972	0.0491151849925003	0.440799772300606	0.000182410649003633	0.999825610227746	0.99980462328577	0.78884868069829	0.62080236023488	0.98854207434536	0.0614056728692776	0.770698117081027	0.980793466798149
AQP5	0.00694319374509606	0.997395246263425	0.0463746765863188	0.330749623532907	0.0792411976578738	0.999998851612334	3.83518387929874e-05	0.110325825699317	0.88300284463637	0.220883385746832	0.0303871187311235	0.993209837421025	1.71318738791302e-05	0.475342830563342	0.97312382147192	0.960983684275938	0.000584802086493252	0.00615110581971263	0.171839037223607	0.346750053915231	0.390376712933549	0.920652398810317	0.981173167675223	0.976528625652163	0.991876001050494	0.583546037053896	0.757529288561338	0.799908340807777	0.0715807035145188
AQP6	0.812238745853707	0.897251456596787	0.980340296922654	0.144456576406741	0.000386269071981924	0.999999628736685	0.00861588669473912	0.349775174293558	0.230907340241309	0.301239608585974	0.00704414733109888	0.986937259478549	0.354682111869267	0.207002706320403	0.912254576067564	0.950350041819003	0.997939381216193	0.25307407347053	0.00449225331312682	0.982467403545172	0.835796387827973	0.0766269751474161	0.999999470799575	0.954239089183874	0.83143718926619	0.674204109452468	0.0174584400562007	0.575607440938629	0.615401571613996
AQP7	0.0230068749651932	0.510169303901234	0.0657585459636374	0.0336861022333098	0.197016605924016	1	1.19416682785598e-06	0.19155327572879	0.999973311689732	0.028037027121435	0.368125271086342	0.877447972144842	1	0.740608349179332	0.998863602182748	0.999996021169629	0.988860703754256	0.997032720731949	0.992265862379886	0.891643664316737	0.350646361780423	0.763543613093997	0.999999341367663	0.989719367102341	0.470085327951355	0.999999976703757	0.027565026537144	0.250071683354559	0.991460629146505
AQP8	0.99617413119297	0.598728417228528	0.558953782663343	0.112103740677493	0.077618352376317	0.0113843710665287	0.206295013880515	0.349761258600047	0.384336081511829	0.0273019320109633	0.0827465141238535	0.928585216596785	0.999999932569328	0.555036742918175	0.491399165059509	0.948780101723123	0.99999871194744	0.86502553087711	0.997936369792601	0.992838644986842	0.2453811430695	0.0227164326488211	0.0360150119830185	0.997171623002795	0.994945129798338	1	0.159878602125772	0.575756981256011	0.645927121755734
AQP9	0.999994584715245	0.000754072880954315	0.00882691065805227	0.241254091008326	0.999999999654335	1	0.999999999432468	0.118414268522567	0.0263513060792522	0.034906350709421	0.841400557093412	0.755355190769331	1	0.169000519374003	0.915698771010498	0.00302792575078997	0.000458421136052104	0.993756141330587	0.28535006836107	0.230176986254071	0.877654963214989	0.252277128906816	0.0310341140651111	0.989068746026905	0.571083469376889	3.05470103975301e-05	0.995725643198768	0.64324680208707	0.575101512030087
AQR	0.998703694927228	0.0821770517378346	0.9999960342861	0.781241415832357	0.987055741396843	9.68491525798957e-25	0.973926872714248	0.989872795913199	0.422234058505237	0.730612388110206	0.0150601690025093	0.752086728169455	0.196404823220016	0.787903630239656	0.0236577237847418	0.087407461352375	0.491495243692791	9.93230447886816e-08	0.163359625500865	0.0112451032788164	2.44694986760056e-10	0.152207144444237	0.00703300153120755	0.588526601780876	0.535932618382724	0.513458931168469	0.973598860282561	0.658937707296568	0.0648096714811305
AR	0.99999999999533	0.842703666364039	0.906440371763653	0.0244308264951316	0.141278050576376	1	0.999051872669795	0.461599104211455	0.999986899302078	0.487818703249268	0.0354125772550414	0.987057389989048	0.999999999999852	0.781221941753998	0.825088872820784	0.72744799912889	0.504620456969042	0.999999999999999	0.0384143600787749	0.983508285323954	1.45755504159254e-18	0.829360717676307	0.200810696968055	0.993303386395685	0.99999986672158	0.994936759354833	0.0111702471323669	0.217762795456335	0.999999999997412
ARAF	0.778380652075307	0.446554128807618	1.94446981825395e-05	0.422157338223334	0.0117202896988851	0.999999998981601	0.952250970343237	0.0243951096541188	0.961221437354919	0.0398501597226759	0.565183105697306	0.761818844062196	0.817639221750875	0.628105627995735	0.952216356426546	0.0365630833528023	0.97969319792404	0.00191263164501278	0.209138549427721	0.732435261341096	0.0380161281506667	0.540752630544471	0.99897431025278	0.0329866552604199	0.999628021264016	0.999836739308605	0.0614076667734778	0.423402921178084	0.0311052517991091
ARAP1	0.999999999983664	0.68073490123042	0.0682552778744272	0.748072664730408	0.000299712533728068	0.999998708874773	0.982165236152128	0.0588130772330815	0.0385458356571227	0.00508920618154098	0.650158517688358	0.97952710206776	0.970639199641298	0.05277697040656	0.944763360605362	0.0209923457679105	0.00792115075837213	0.887242149044105	0.0763267980545355	0.999997706228842	0.00153953449836563	0.686916666118071	0.981458750809749	0.258848513420621	0.747803617965692	0.993228072842288	0.881258289150625	0.0375308588107225	0.0222204144733596
ARAP2	0.999999999998707	0.958068673199027	0.999077300087581	0.903121064719496	0.757454172281233	0.910632917650064	0.999996254118478	0.655877994774178	0.999943521566435	0.972460165757032	0.953052322646646	0.969490644177367	0.0287782911293612	0.385588536887892	0.574767992997241	0.680530852155597	0.00676133192914422	0.999999999999232	0.0706152440339272	0.455719016444774	0.99819791734382	0.82808382159607	7.02449213504305e-05	0.827097730739851	0.517855088267289	0.5752153649951	0.966801057170828	0.955795437473038	0.999992664354514
ARAP3	1	0.916044440250381	0.00132836497105818	0.122352924837381	0.00161845725683176	0.939214605822479	0.999999999993009	0.415712501654878	0.00234532891156296	0.271724176458015	0.0880023599467277	0.939271309081324	1.03523984535173e-06	0.987236460419328	0.564658894388434	0.600486647680878	0.00162865497078618	1	0.00365993732190702	0.972639950013665	0.000138083375343011	0.253065102290767	0.00191809134904464	0.983507740026655	2.04141905270158e-06	0.0214815335729927	0.967316983537534	0.490277882040101	0.005749498426973
ARC	0.999999997085667	0.778864694878808	0.232015587783868	0.725487599178435	0.170859166234282	0.999999993590368	1	0.107180246768686	0.998133283208281	0.426144040249429	0.0506419228554952	0.987663052492365	0.949803792201674	0.829864944367028	0.853470417331238	0.992486006668619	0.999680108451164	0.999999999999289	0.399465102209686	0.810745014061888	0.00107162987122854	0.941038978202185	0.972502253710425	0.809111595318652	0.999468725489338	0.202981712060633	0.801176151696152	0.946748069366741	0.999825934415743
ARCN1	1.29107725569712e-05	0.849382629969834	0.813879953531452	0.869164909685957	0.983101546473913	2.6693208582542e-09	0.00236598410234157	0.767546150652607	0.99958550321324	0.974996987994777	0.312310368621277	0.0180540188677737	0.00938725680771022	0.206853177406827	0.107158332564682	0.0102130352884491	0.22134042696832	0.00101695520491421	0.904583946520318	0.104578141100549	0.998950101805462	0.816625612470783	0.397982612217711	0.000166324832685207	0.87028573917396	0.999437808040386	0.964290147610318	0.897999072029156	0.57809175271267
AREG	0.102525971873677	0.941931124829231	0.399298064870868	0.809577729036705	0.0792888506586534	0.999354495678147	0.999956779153345	0.0179085193077697	0.999955287686985	0.791761935131913	0.980210496172602	0.94501184102832	0.837389861731961	0.674044238501242	0.479315361567977	0.288063262428492	0.000369543128022687	0.782820427848813	0.414254823471851	0.28269395215072	0.119988366232369	0.544078147117709	0.659084709857608	0.867150934105635	0.998844403490677	0.184288143655559	0.281378432427701	0.704624903633894	0.999997683080466
ARF1	4.6550983981802e-06	0.791690077494392	0.981143752497125	0.184126734135572	0.00394948248164349	5.68427153373175e-40	0.116917765676614	0.000711918234524534	0.977267299966381	0.599634092208411	0.996169332486865	0.0302323315565496	3.84876675268682e-11	0.408782906883466	0.835693847458792	0.142667082023501	0.00178884642073361	4.36477270583122e-13	0.541177116616409	0.0809715807689383	0.292596798299423	0.528798734763934	0.0885963065365092	0.000673170783071575	0.0459368121786602	0.999860296063037	0.00358413072322705	0.510211060592765	0.885103315319063
ARF3	0.000477623567916786	8.12508182470922e-06	3.0202585952069e-08	0.381336380459817	0.196352186089451	5.96752957017574e-07	0.0380298950000989	0.059143127938848	0.979621250976359	0.187892321989323	0.751643711121131	0.00829658138296231	2.48746113623822e-18	0.137842399879965	0.492379510437955	0.0178352518347836	0.00168027041445473	0.51180181347277	0.989232810560419	0.0239997520967905	0.999999999702434	0.68396833403316	0.751226758643503	0.00755017445115461	0.989075512607371	0.999902378148992	3.43753290362293e-05	0.289907377398527	0.818739634721871
ARF4	1.59605028762432e-07	0.955971855892593	0.495374637825216	0.0620939623359313	0.85462959721417	2.3434604835542e-27	9.05058519365519e-05	0.0213342026776946	0.999823602421313	0.964862156443215	0.919882872379171	0.0102550532930074	0.000501232101336514	0.0872729820408	0.0012184955202954	4.01430845793213e-05	4.48901527107689e-06	2.36966080785876e-08	0.98124680221491	0.0104152023045412	8.69565791010609e-14	0.253116392888448	0.278613123631098	0.190984109507754	0.987952419175286	0.99330375497528	0.430971391920527	0.974867792417097	0.969337759704875
ARF5	3.2139424734804e-07	0.31392981641142	9.43718571329635e-06	0.0384121520354316	0.127163188076299	2.76923361999008e-06	2.48229021576892e-05	0.0192481534590064	0.999999924331328	0.308789290970452	0.958570073447099	0.0869544663416509	7.89996976919035e-19	0.023994404654746	0.901992433500649	0.00310956251165102	0.552337087239929	0.130289290382191	0.505350156633534	0.00218128750494959	0.999951094340146	0.539437239680977	0.763199682375179	0.169124470418314	0.999586751777007	0.0988496199276753	0.888992345582038	0.200190911486256	0.999680037758267
ARF6	6.78367436703311e-08	0.991643089257224	0.185944438819073	0.348108176153616	0.00031532364840769	1.54546144177639e-14	0.033929696565532	0.942117403337956	0.9999999927044	0.729803161816849	0.990034964580833	0.966374251488603	0.752636637447195	0.127245480345823	0.186727444483172	0.911788426039277	9.6100922340797e-05	0.000490025582645558	0.997528872962056	0.670884268085543	3.02768106337511e-13	0.359766479393332	0.502160677283714	0.000308030114016054	0.999973672419353	0.966345764487901	0.000722390340410668	0.992728468677573	0.999907099901781
ARFGAP1	0.00374230625327213	0.775911082936443	0.067067168981504	0.80434412167553	0.00184586993724394	5.05232098071975e-06	5.23026234297437e-05	0.452013993877482	4.20166384806906e-06	0.0523694731469255	0.343993941681824	0.855253755227429	1.06278434557039e-07	0.215582746509277	0.567258681212099	0.264785887604256	5.92071912701665e-07	0.999991273789066	0.0358072742890335	0.991292162270025	0.00198528795889273	0.272911125727184	0.96248584200061	0.182094708480458	0.013155990580179	0.0176109483200257	0.878838378050357	0.0716356174035161	1.18925080512143e-08
ARFGAP2	0.999988407940781	0.661927985445396	0.0172849388853646	0.358003324243619	0.108120242040577	0.831308602601458	0.759427736130918	0.660124748802338	0.999856555725109	0.0484288103847163	0.439172442093803	0.998951097478247	0.999999999999922	0.72137106303807	0.998632955415658	0.00703584184909481	0.0289554711271506	0.999999991470814	0.176926245658069	0.110880211086469	0.982770738799782	0.692809063402831	0.843258345820359	0.000640807573436215	0.85419981449579	0.0245726327651935	0.041025993466593	0.114999268404181	0.997757928698923
ARFGAP3	0.000147631275996128	0.133505177401503	0.980623693713342	0.228365587726801	0.994803716378939	5.01623330483034e-30	0.00503517409977983	0.439814682590868	0.0227574552441741	0.0777153994660824	0.99655743901085	0.660139521047277	0.000594510954768857	0.424988883295005	0.255690926868028	0.0628573474106803	0.944394758110015	0.00278819071415344	0.00698581448123397	0.089796126324747	1.87042305525175e-06	0.794689539267949	0.000155290400828769	0.489881916813551	0.00037320430731459	0.000398500495180817	0.670416570425157	0.524592833413523	0.00280571065286847
ARFGEF1	2.79564414645617e-09	0.872950140725363	0.783155815830973	0.985626216863057	0.0185211421370537	1.44900754705109e-24	0.0621847713050528	0.198573903543794	0.490763179840444	0.997315413563737	0.00515076898642403	0.0123730339922271	1.9580123372874e-13	0.479515702582386	0.031267699751916	0.000244197041526709	0.0017793040601207	0.971086913544554	0.999408088848563	0.00183983614694034	0.92647355979993	0.14973230468127	0.950629305146487	0.848998171725032	0.914549439520986	0.594752351175463	0.992419872305187	0.971379861101331	0.941085410875293
ARFGEF2	0.000705337836069608	0.462593499311969	0.99917250486842	0.0798396008530114	0.652574150353045	2.48045541549032e-19	0.067061937460219	0.479947299296924	0.980561979560298	0.884154389428251	0.0408155988454393	0.332807719518995	0.000132741900110013	0.555064681315884	0.0658994392636316	0.441977005443593	0.138005240148586	4.71728692455351e-29	0.999675241055079	0.00111580103982586	0.99999985925708	0.457697225707723	0.721306973390257	0.644686397992542	0.52304845169987	0.703145862788809	2.77086376180461e-06	0.999562626618449	0.964091884741825
ARFIP1	0.0102451731603307	0.311539858612536	0.644983758401032	0.313678934092685	0.925318004450104	0.101425714115421	0.275786779643068	0.284716082659637	0.999978834621241	0.940373910888644	0.0346205343244871	0.106564883481351	3.08315242360366e-10	0.352014697256166	0.00240364892189647	0.00365963978775069	1.46145098319394e-05	0.130678387346188	0.999947108492857	0.00132044735524019	1.68145386066619e-10	0.115147988823805	0.464017154337231	0.724292934852681	0.633078679217162	0.0592800383373313	0.998243132946174	0.84442403820509	0.999932161321554
ARFIP2	3.43350003184797e-07	0.900075569608458	0.00121837991192493	0.919109368637156	0.0285235702997207	1.3029517540576e-13	1.38096319680104e-06	0.972964455069877	0.992855170980167	0.0709517588050983	0.610781274526018	0.0303766225261637	0.887763088455611	0.228954428016672	0.996525431970938	0.00224234783199443	0.999555476898515	0.617014368767024	0.824245718637487	0.000807444939793189	0.999999489772078	0.392939658230333	0.999822634070518	0.17013877566828	0.999516968359492	0.629092534163175	0.181620435231754	0.0292970346569257	0.912501063256223
ARFRP1	0.208014029574927	0.809844498461269	0.0291268406053974	0.147424637802476	0.0419844308703827	0.605362937847465	0.0319313953412978	0.553906492100345	0.749489087708767	0.754703170565986	0.591618193255832	0.986880513488907	1.03319263952942e-08	0.195258902499824	0.561594317145328	0.241084168980235	1.02735753712752e-05	0.01545877464326	0.880267755839401	0.643271746681894	0.579160960381288	0.61489642750182	0.346769521371746	0.953116862257543	0.929599296483991	0.999900761349843	0.416317783071713	0.974633095386207	0.972715624694616
ARG1	0.883852836481432	0.512603096967766	0.0252646621567965	0.346393672567305	0.423703072934339	1	0.936215672992885	0.000744069191379234	0.997623389674614	0.122730361070292	0.520291828406838	0.998659018822985	1	0.509754403804452	0.976237787167778	0.249047727428504	0.96716908077962	0.999988081306335	0.0289421027474583	0.7064266555443	0.223705666549414	0.443510486558486	0.982325302687185	0.834680676849298	0.986582677789023	0.999110410303805	0.999964059429677	0.485079415806441	0.999852584574957
ARG2	0.00224287127248672	0.993784920832127	0.000128580582139612	0.732068266135597	3.53574600296095e-05	0.000915214496049094	0.00371558770261349	5.05187182558879e-05	0.976560248775177	0.800267803276964	0.014956368337516	0.999988803222749	0.99324179539557	0.258963694591627	0.835946463199922	0.164185585051638	0.954930443677366	0.0075123257296909	0.304201172848552	0.0280501477560646	0.999954715897068	0.806920870046755	0.999999998147609	0.992654159656235	0.999616176764285	3.56908102073001e-06	0.998917121667466	0.711482206132689	0.999987613884351
ARGLU1	0.999999999915254	0.45164803030768	0.670519939928151	0.259679323760401	0.71895574172533	0.0510935539158604	0.99999999968745	0.492851322005048	0.738250659985366	0.00173080100484357	0.0117040017044032	0.584169805955313	5.18789421352213e-06	0.935202666021782	0.133612253456705	0.577825917125261	0.197984263506859	1	0.154893552759757	0.998835262808893	0.603768375030155	0.796205976319258	0.0121830021254682	0.494109996410622	0.894340594333659	0.499189522090114	0.869210413139238	0.0201177178695954	0.996048084030444
ARHGAP1	0.116199879265779	0.981059068489327	0.0154206798631134	0.600024367054751	0.00127562034589468	0.999530868623566	1.23813626410798e-05	0.201784501814184	0.999890732707136	0.141136810013143	0.0372033703644274	0.708262134417754	2.04423944091975e-10	0.546649389565314	0.1012003069274	0.976892339893919	3.24846415180531e-09	0.999998485629677	0.0367991206168023	0.991887671137657	0.066269740857964	0.326845135739109	0.0808622319112672	0.975599917850681	0.997003433784605	0.424334137077322	0.0504390538108178	0.75737528539479	0.999994805169668
ARHGAP10	0.999999999958444	0.0630840425011308	2.97470430963755e-07	0.516374834828655	0.850507132551066	1	0.917321337058627	0.0415318866315847	0.999999999999039	0.27560101994882	0.512319129046681	0.908122904360228	0.999999996166349	0.741279400397144	0.0704032352169754	0.202414566239632	0.996770193648327	0.999973383866041	0.0104789796246852	0.99984196286468	0.0355880646244355	0.492487388373091	0.690120034211326	0.961269524374702	0.997393821275378	0.997050860625801	0.51638359820417	0.201147559914549	0.999999989987109
ARHGAP11A	1.2082190282965e-05	3.31561255078452e-08	0.865916994568429	0.683972378013573	0.0700976829445183	0.000406288354690827	5.23030902616845e-05	0.585865323958622	0.000325845960474973	0.713780171085002	0.0137091027468209	0.792856874846894	2.32710757770717e-09	0.0966236165722963	0.00041808999197295	0.00575796113918196	0.000183549750828009	4.72148797369472e-06	0.68611185853469	0.907954574994642	3.67194327871653e-06	0.977508156840526	0.00653705684602885	0.916371259898695	0.057534254615962	2.09803790845713e-05	0.214139781362597	0.948444697896732	0.00278351516408939
ARHGAP12	5.06905457031635e-05	0.610893604932162	0.966161583741682	0.315690403966373	0.955345350069122	8.35680323093582e-27	0.00156687251691124	0.372046081042108	0.753683281055423	0.974234123960242	0.0219855986874704	0.17615560221425	1.05661428233229e-07	0.377620776293485	0.119008852079524	0.00814317540976112	0.0458807356347137	0.000980866113294627	0.983405074964674	0.00569740910956845	2.84552896696665e-12	0.559444877195651	0.193933425454842	0.264321573481732	0.986513470990703	0.465317120888805	0.281944675694149	0.908477622232442	0.997979368540499
ARHGAP15	0.999999993377166	0.951283436012709	0.555830311306585	0.880827905498486	0.916053604072206	1	0.999996666047892	0.925951516053525	0.933238879103757	0.766384992743484	0.228549297124537	0.986686933964239	0.999992671361356	0.266819629959994	0.3584479374535	0.0122276053276886	0.675333821668164	0.0258846604091604	0.000688841013622084	0.272252621974176	0.00315317270637529	0.130099858051912	5.26554583346878e-06	0.960155819244752	0.185040167133668	1	0.993088750908804	0.549320502387133	0.965607857660919
ARHGAP17	0.999999998314677	0.928535388445353	0.956076368676661	0.632755065542729	0.996213761879123	7.01141245749423e-06	0.975345444047552	0.958935163530569	0.993310411798468	0.079469605744598	0.00304420633044565	0.101346956945895	5.78232354583199e-06	0.748871086549435	0.947343800136645	1.11857337753314e-06	0.613443964538162	0.999999999999926	0.923549506863755	0.706159463521952	0.000279433241191604	0.527709046729626	0.000287233472061875	0.73158890573515	0.992854708355946	0.999999999999923	0.668456349728217	0.118054558443448	0.123778976528242
ARHGAP19	0.999997935478345	0.44250171710201	0.919631107849342	0.0132739095798738	0.999557748815798	1.43498039944379e-28	0.999999999959524	0.18926545237674	0.00213198142728124	0.295521837596053	0.857938465015717	0.932617839720515	7.26669658668478e-05	0.631884310325682	0.0134252355622178	4.31608019648363e-05	0.0438239897258744	0.999779150731656	0.436041539821925	0.00883830799915081	0.000117045696605012	0.718766238455968	0.526640281310868	0.668266892480763	0.00270263718901201	0.999588058848369	0.992157093164887	0.0267420272318065	0.00768330698743051
ARHGAP22	0.323456189452356	0.795066196609638	0.142261833240232	0.779791400192918	0.0442796733520254	0.995957622312114	5.77359461460281e-05	0.0854235195854843	0.0842692273677643	0.640845646248762	0.0193011649319094	0.420824221781909	1.10613395146339e-09	0.0290143527983171	0.14078718228141	0.781270188431569	0.266358285550673	0.00121782145277393	0.259001753808455	0.908806808019513	0.957562392687295	0.229975099670854	5.51286085989654e-05	0.985324494289914	0.812862057028966	0.805135182179066	0.868122624535198	0.49748164540934	0.0357255432104573
ARHGAP24	0.999999999968491	0.988721944763902	0.932580949188094	0.77857820750266	0.537046197443233	0.999534960168724	0.999999962274736	0.708670410132815	0.0114812375146178	0.934144764701777	0.00566184692934906	0.616178928148125	0.42262506013143	0.294913457648834	0.427223949815286	0.000489694953099857	0.999999996668641	1	4.68456746384529e-05	0.823261113596915	0.0194097931599042	0.252183206552387	0.999999999806737	0.289563999345805	0.907902127130869	0.990774164099474	0.297372801965286	0.93941857076598	0.9997119726302
ARHGAP25	0.999999999999995	0.972049347743534	0.0356686859349551	0.559880761490486	0.79487940222262	1	0.999999958922313	0.961042736469329	0.0325673006577879	0.876514905331788	3.1333952363632e-05	0.991985120371586	0.991121599847563	0.745167854371291	0.363569563807136	0.0174320823079388	0.135915338413586	0.999356004719205	0.0087981715259257	0.705323836746728	6.46762305265833e-05	0.132012392869513	4.9185514291683e-10	0.234668514073999	0.760947781203851	0.999999998926681	0.998176056030281	0.4941803204477	0.782399286813986
ARHGAP26	0.171584133894146	0.253448698354405	0.124316383627063	0.95681283757309	0.00221116541696319	0.523168392203619	0.286771619906953	0.0799335330976377	0.401243374619702	0.408105703869555	0.559630135481916	0.970339552893881	1.18269154862533e-10	0.791642548137922	0.665595061797359	0.00377433773342995	1.72650256110916e-05	0.0270605361826898	0.994538630889056	0.884577643740496	0.999308393399524	0.966425588722148	0.0155843711871586	0.737346447073354	0.00938814034528253	0.000115034003732294	0.992814084136834	0.850747675628244	0.977047299635761
ARHGAP28	0.102549927350545	0.439776437672038	0.146739199355703	0.596328401610986	0.995457698513978	0.999999996585972	0.961874008998485	0.357529971013662	0.0276506526402144	0.87311416593704	0.0425652364521938	0.295478893574028	0.0275203451648943	0.529447184867516	0.00795797136617452	0.890017491009852	0.998837259775809	0.948201941730073	0.317708170785768	0.585169206940542	0.661953373821567	0.181531679292757	0.606235372774903	0.918447696900302	0.954846356403829	0.365313045611673	0.0541843498390286	0.725466726609576	0.992246282972021
ARHGAP29	0.999999999999909	0.00929800793858692	0.118734071104976	0.00599357603561852	0.393328524565167	0.938530040508024	0.999999999999996	1.66698019037277e-06	0.358342208191328	0.970119798503667	0.0252933920450042	0.967353758911531	0.999929579576758	0.944025409217269	0.084553530157665	0.0192764126649003	0.849880927795857	0.993268679235911	0.0177633596405452	0.0300351758830668	0.0717647376147592	0.38394565419933	0.000230257587216812	0.982346842213231	0.411913809133325	0.850647926323295	0.0298008379708701	0.947016446449572	0.0639594864254034
ARHGAP32	5.45320578112605e-08	0.999938707375801	0.883259131548924	0.810130249734494	0.97363339602563	1	0.000189789529192003	0.0929005057651517	0.999999998797924	0.919354081711643	0.998439981048046	0.0311181699596354	4.19058533242532e-09	0.299919002316977	0.959490159224032	5.33468718956751e-05	3.35352279698258e-05	0.776428698426866	0.999886805998721	0.512381961092974	0.999999920605115	0.537801124883663	0.768762035321893	0.925907988834669	0.999874099969247	0.121310451709575	0.216918075281271	0.701766646284917	0.999889515164861
ARHGAP33	0.00224784030943834	0.831677555432137	0.331876708011649	0.152726627429331	0.000759082532369801	0.888678581484842	0.00720095535318724	0.387650157610616	0.512770451218152	0.019455006075648	0.0751097892671298	0.997771703735835	0.0523059770259676	0.433228189335397	0.336477481287516	0.999563010497624	0.995178022232757	1	0.0266347541398132	0.988894643314634	0.999998110018388	0.366611705008943	0.895703201134795	0.660540435240727	0.984897292174198	0.443522758836816	0.000285650417118295	0.284018219851832	0.358360212611861
ARHGAP35	0.270016481758519	0.967307634265131	0.569757827006925	0.241760408009882	0.0606385338615601	0.99916336131795	0.860677186221079	0.1321810383351	0.615850305998992	0.384004440437042	0.357076188402439	0.995032465667127	0.995298378754015	0.0943470872150724	0.714272124679388	0.802566669421852	0.896047898770562	0.550399251752293	0.963778898059677	0.61116975047058	0.981587201522825	0.345824857704127	0.983181520981313	0.994489474848869	0.999600155389779	0.999999999040437	0.043643054976096	0.599058526738361	0.0772521677030368
ARHGAP4	0.999499319418257	0.988975343136893	0.0184515586812249	0.624010798250431	0.00432212528975745	0.16388113675447	0.875355862566948	0.247202344169588	0.00727784219680071	0.208018776577952	0.897579500446841	0.0380304144808571	2.85981855920835e-07	0.279075704312237	0.558487024982104	0.994349251759643	0.416354879320228	0.999999994135761	0.519439401190957	0.872728102286894	0.000563696587477107	0.00330884089650639	0.06359177927349	0.792877358470493	0.000142896113989652	0.451761204656154	0.529617909157223	0.8624386495389	1.84894113720175e-08
ARHGAP44	1	0.997511208247248	0.912365528784072	0.149487702038406	0.997958850998397	0.939334901108733	0.999999973253469	0.671983911675204	0.991045675625621	0.0164517513460545	3.12014649109189e-06	0.686539951501564	0.134016806399922	0.993678612757013	0.911351788782643	0.0599805222648418	0.999944867742731	1	0.99952817106648	0.775481941102695	0.999999994115805	0.385336413442966	0.566638451690596	0.0175952976645719	0.499965443769965	0.999993028858524	0.0918265605653084	0.182942763299388	0.251910146012585
ARHGAP5	0.437221295318529	0.826732670134589	0.997578460469606	0.998097354834587	0.998832660421587	3.46550722901324e-08	0.982241408928694	0.942956456048114	0.99927365322016	0.996814431466054	9.38344449586653e-07	0.00020271046508681	0.200332913289655	0.387442945322803	0.0534019900557287	0.0712305886799085	0.00687727820355815	0.957817493844604	0.598476462208229	0.000359967762418723	0.999998902465206	0.952166589526239	0.722246544095314	0.0174788596779764	0.364799266745867	0.418312603584114	0.998897793755296	0.779472838431118	0.988384154997654
ARHGAP6	0.999999999999992	0.994528140270336	0.000220198063505243	0.194437155500688	0.895999992504995	0.960466257492667	0.999999999999952	3.5048686676149e-05	0.99809134703618	0.237743794503165	0.0147232200892665	0.998060277755338	0.00673699675842065	0.72139732995831	0.148836276664472	0.905823040011743	0.60809369851916	0.999992185118456	0.044700934924136	0.0974359543531042	0.674311532078666	0.218322034046035	0.998969048775765	0.954543075496616	0.995158126185723	0.999823520341341	0.150864741479384	0.294451641013805	0.999996595521917
ARHGAP8	4.06799157344474e-11	1.64947329371025e-06	0.101015798252405	0.0766149485633525	0.000121725239261361	0.189431454739997	1.77931670647956e-06	0.0133171566193715	6.79532511501954e-05	0.0239850228208121	0.0292036359603125	0.661001072005191	0.240424890113111	0.239109937945146	0.999879960496375	0.997473714565226	0.00426891291474077	0.556420901283941	0.912930914772609	0.955600484176794	0.999979119527131	0.886352395963017	0.999956514241657	0.496681422196721	0.010804335377076	2.78831318829456e-08	0.151198460148114	8.26104652059147e-05	3.54164786970166e-07
ARHGDIA	0.192274581100075	0.940592317267418	1.67476094736407e-06	0.171953403198711	0.022865004230926	0.012046681638523	0.865802688774692	0.120544313300459	0.944650753984097	0.127662734680654	0.881334413247468	0.0176099221713925	7.38892675982447e-06	0.0827561134563744	0.0507062328287594	0.768315254026553	0.0127342899274579	0.0173717530821632	0.777156193013729	0.00214543403525703	0.359911987116793	0.149280435608418	0.0452803411506205	0.0401658726587451	0.999964722230116	0.745927527623829	0.00591680602992181	0.530589326909403	0.692593842326881
ARHGDIB	0.998552630160221	0.965874504667966	0.388206480001091	0.653881972499184	0.0150817094125415	0.999892257583245	0.221281225282344	0.175463639766616	0.944766322678671	0.0874652504618528	0.99832391768739	0.857341047433302	3.12430266118593e-09	0.092130074341261	0.406735795554433	0.378883675934192	0.00404170018891704	0.999492813675225	0.000723044988636652	0.312134929301456	6.07598087475318e-05	0.407125384904104	6.35896136992834e-11	0.97780783633977	0.0231208074368428	0.473949393711726	0.450068740352927	0.0835625046826966	0.89221372954004
ARHGDIG	0.908665302712115	0.486736094903268	0.59621355873637	0.409141793900881	0.115325207220771	0.944187364566673	0.250981634408956	0.567750446411829	0.712331936057242	0.273992333958845	0.0313092004797111	0.0229939707208428	0.807638373305809	0.585405931026055	0.986976987155625	0.999008291649668	0.999999212607889	0.920980659882178	0.143438932209144	0.924779842785974	0.999999999999999	0.0913308532399379	0.592917038623076	0.967665471431045	0.950473289409711	0.0965196030084948	0.012400172600596	0.826251973794754	0.998292776843366
ARHGEF1	0.978434740051084	0.54385805555887	0.998136348525455	0.632943625491045	0.0178537246861051	0.999979987415057	0.206346698541455	0.67927794956305	0.128159353089819	0.302991413265729	0.625630832706469	0.754490608973054	0.000858931727523515	0.162056160749161	0.995472260345241	0.999985382083884	0.0048418897175307	1	0.00308551731452545	0.999956641831165	0.00058767918203877	0.385214287547776	0.000852731531204933	0.26880527365772	0.290627912816899	0.996197116278752	0.778499465657538	0.699280343781406	0.548922078309694
ARHGEF10	0.999999979748982	0.00117717465035528	0.999967458268925	0.682802586009759	0.998937723408013	0.999999565426325	0.999999938525516	0.715203999625729	0.00427410626803335	0.205386581329329	0.00078348501697031	0.0641359632900352	2.59122765432288e-10	0.561867801917926	0.275417628268185	0.829004453196266	0.000196022797428378	1	0.0366856978805944	0.726701090008129	0.0757403489830724	0.85875236942441	0.00632645821597406	0.993489799644	0.0205460808185147	0.00340060196855647	0.31108050537251	0.214100930114396	0.0110405705250872
ARHGEF10L	0.575168760604192	0.9294278115119	1.08786485955692e-05	0.311923398097211	0.00137778441129805	0.999999999999998	0.00145754101579209	0.509642880623976	0.999999999302558	0.233853117172947	0.237148106781032	0.491952264592599	0.999999950582077	0.626049353351929	0.999998796207382	0.235103650071523	0.999806251866068	0.933351803493918	0.142062513566454	0.981252851630585	4.53057780255489e-11	0.47824521068546	0.993358104709212	0.596552936000436	0.999835489673729	0.963598293734033	0.517659498092917	0.582774264127696	0.999999976578969
ARHGEF11	0.184456070315232	0.868501036263312	0.0321474032061498	0.166862550725853	0.00329272914720155	1.01408425773587e-36	0.1118997153121	0.000246820678746161	0.193812039311085	0.150944829080075	0.334397509101999	0.773983621304201	0.000380125435660408	0.949386876071662	0.0530383131272976	0.0369670768719008	0.035129417142474	0.861779264453721	0.857143033215029	0.453011920806447	0.958082649603091	0.625988366847561	0.912556020023793	0.983583523305397	0.928268498615534	0.999903330520302	0.869595079341848	0.881594665247352	0.628971570210587
ARHGEF12	0.999999519264645	0.709035421995929	0.0727638073513144	0.993109119511886	0.0727081617054248	0.977725637513202	0.846835398636603	0.00806746294630712	0.999993149538047	0.363159631068136	0.00199705578522673	0.713423120127194	0.999999997199435	0.783818527836811	0.929639576411891	0.607436828701943	0.0134339194400993	0.99999999564241	0.369413966359388	0.714143743477634	0.256803276096446	0.774771477969216	0.895619846580427	0.0745096926575601	0.994006084538628	0.993622545194683	0.557002623113106	0.62321665156122	0.999662447095148
ARHGEF15	0.999999999493195	0.990444309877401	0.200887122268681	0.361530610040894	0.000339605497976358	0.99999982453121	0.999974231914399	0.18981464467547	0.410897540057751	0.108746740971891	0.00695544304058111	0.999270091121747	0.962673611578609	0.901321317978563	0.998110045173474	0.99988649951147	0.996805257241134	1	0.0173040887503685	0.973821101764444	0.0742828706479697	0.406118588508962	0.590367931162114	0.994683549160992	0.999982870756534	0.971243519374486	0.0384270237963824	0.817841515191415	0.999991139778009
ARHGEF16	2.03671633211197e-15	0.988568079860307	0.392534315878208	0.215493097816196	0.0559318284423523	0.956614433028162	6.20863400050822e-16	0.359546840371891	0.00348317237962969	0.0117370300882074	0.0482033702468189	0.996228494866935	6.93884566343329e-18	0.132227151947689	0.9964501609525	0.988265449397691	5.74886447238289e-05	1.39870941453024e-06	0.92121368207002	0.845501781075249	0.202122036763811	0.204761809691981	0.726726534122963	0.970219886672125	0.0566203491885039	0.914842511305493	0.561724626462986	0.476770434417846	0.0201074929840908
ARHGEF17	0.999999999999996	0.866090059128389	0.0907135763608841	0.812468822138312	0.100636349189349	0.999999999999999	0.995997926875144	0.291291724865001	0.00419783452872591	0.638608194059867	0.0475541100414517	0.323747558117969	9.80057474782357e-11	0.776056604187983	0.770152701928494	0.969660687890872	0.000326137410935431	0.999999999889426	0.00134403529435824	0.999841309678598	0.997530033732189	0.784575012652032	0.00281721527854016	0.981653079178742	0.54880918950571	0.999970991527695	0.683124586738105	0.80519519519098	0.034003457016773
ARHGEF18	0.999812118328065	0.991483891717109	0.999018237589216	0.109457394809139	0.413414790570239	8.49444210041766e-14	0.999930996407292	0.999780225764008	0.964209993529352	0.21328443761156	0.999970099123904	0.286774820290171	1.92144056029187e-15	0.17537692973677	0.994515438533393	0.130506529606701	4.5891349506883e-07	0.999999999999864	0.979131417324552	0.149988918587013	0.909158832957917	0.510944011775771	0.999998660857948	0.78942960217306	0.809011425948212	0.999999999999996	0.94746699521693	0.176996868864459	0.722232967883104
ARHGEF2	0.999999987809418	0.591545827134377	0.204461818524456	0.317934070166969	0.00314956939441843	6.56946187652299e-07	0.733510356009283	0.421677175445441	0.0418189110129408	0.192838891419478	0.400198003149291	0.854646178837472	2.27581409782028e-16	0.494353430297261	0.0549704541384673	0.60625595564644	7.08263083822264e-06	1	0.0205861036128653	0.962837341963507	0.998071093431401	0.191720870267605	0.121316946432375	0.703348454512503	0.0676318435576401	0.988853341799168	0.432249514676447	0.141644393368441	0.00863735137530906
ARHGEF26	1	0.81360301415968	0.336055108396862	0.64286741842386	0.791275517436264	1	1	0.576157686131525	0.809798816924952	0.871747593821755	0.0582407138241105	0.948645941022665	0.999999999998571	0.537278192194132	0.900815530658722	0.551666553470277	0.999164025337856	1	0.000382225943886129	0.0766759211556877	1.01135381178918e-29	0.224685878752521	0.965646448587499	0.98718567515002	0.997820239878442	0.604993096158453	0.0438058960381071	0.810597115858025	0.999999988269306
ARHGEF3	0.999999999999837	0.918403607123614	0.0695882575419562	0.179966120004359	0.951135727865599	1.3907006832024e-23	0.999999999999998	0.970876196505472	0.999703754190792	0.439229542914964	0.00140403561244226	0.791283902226	4.91496395908239e-13	0.833395270675182	0.239767007007098	0.0136078828864137	0.98800074458545	1	0.000167815507046833	0.240671753663715	0.999998918774692	0.369788841742195	0.999064964882759	0.138590458980059	0.00799454726671898	0.000188483487778451	0.994578940582991	0.175127497232978	0.630578489274883
ARHGEF38	0.131199187096439	0.664410716131441	0.0177714072651348	0.522268305775654	0.385724400150462	0.999999669803736	0.0305064376319075	0.450523008770556	0.400068686800878	0.252389962984545	0.0107372060057266	0.0838685754159174	0.542063711674116	0.64854654972192	0.518122619702788	0.801269100485499	0.400467843146252	0.975219995874372	0.520696892470657	0.0843281426801348	0.301790793807313	0.310189612211199	0.998890712806258	0.820154534912025	0.977087311712555	0.671210880921485	0.103406253221357	0.95840273541146	0.982024155927431
ARHGEF4	0.999945205660731	0.986792334457629	0.0454256278275767	0.549674013275966	0.139002661645945	0.999638258100826	0.999999855351673	0.179581766656863	0.673067351359988	0.112064737455753	0.0519307226989316	0.384115536869281	5.17443574554566e-06	0.154580801887352	0.796391766723299	0.944270506652529	0.998498781176993	0.9999999973122	0.119650655879165	0.644976444972406	0.999999160921322	0.511254833738929	0.998544351159795	0.999184679025112	0.957743744996125	0.750498044474687	0.128989181469986	0.629615973900472	0.999919403869301
ARHGEF40	0.999999999999831	0.0197959781187354	0.0842594973491737	0.576326841099034	0.00939282773025004	0.640757348383483	0.999992176076506	0.500296278565017	0.0018857560277341	0.0758277740183587	0.885246584470322	0.99618183146407	0.999992371496215	0.836170204688674	0.104972169381732	0.000853746945747541	0.970036512099881	1	0.5892903327184	0.998465540538364	1.04774992005522e-13	0.801225832939256	0.133415388774651	0.998133072799248	0.163914307817493	0.99997660200906	0.573596669942394	0.690945437435375	0.101127653508559
ARHGEF6	1	0.876991269785891	0.999767193947836	0.539254038078632	0.642271439592985	0.99999999998697	0.999999999999998	0.938053445680937	0.994474762495081	0.440809543846273	0.999700677328297	0.997329234131876	0.74930997608097	0.0765153018041836	0.026523936464293	0.00159065030934664	0.536027277196558	1	0.00273392334890758	0.716976436227989	1.37804334974393e-13	0.883180301846838	7.37799059909441e-05	0.993947527798324	0.0934533524352511	0.99999999999971	0.217711683315087	0.0506780891032069	0.999860984141707
ARHGEF7	0.964910861804699	0.148819687977578	0.999931275537618	0.289214190448835	0.203250301978443	0.316433127668081	0.476127752453899	0.969203915363252	0.223176259423276	0.944305103802514	0.999887007933196	0.994487172004648	0.276194087380992	0.545432319622987	0.810569565286055	0.93535512008653	0.116966195900731	0.999999964172303	0.203882869766512	0.488696249553675	0.189457587770053	0.639021575707861	0.209574238203482	0.969560958797792	0.289423459322795	0.99994358258884	0.0651018834813415	0.318125308802351	0.958577148992755
ARHGEF9	0.155712402461005	0.581646858458279	0.898046523101208	0.963887081543354	0.0768334975702384	0.000533434634979537	9.82282507364451e-05	0.99977422764163	0.993789293514412	0.719004130557906	0.0338452768069437	0.723212348669284	0.974150943340015	0.601340070627537	0.0214744035730237	0.332426136535098	0.186160303646619	0.662263005642037	0.193069708503348	0.137828077588075	0.999984365034193	0.315839854876713	0.909924370154737	0.228872203025284	0.174493019982862	0.999999999321311	0.557943506441895	0.647152574956184	0.906094014119227
ARID1A	0.14504274071155	0.344746482706662	0.615803479986755	0.702909343683828	0.18906260353969	0.0136932697954405	0.00216049552805766	0.855409618502534	0.618776244314187	0.0569333051591337	0.923588165729396	0.917226898284923	0.925583750703459	0.472153561890888	0.362315642291113	0.0491271794099033	0.873997005010272	0.999870677367714	0.0186309849781469	0.444249213219424	0.100059807307732	0.69514529280386	0.628911527949546	0.0512210499555923	0.074219570076116	0.850045018907553	0.939208319372835	0.309934813580812	0.576077858934888
ARID3A	0.0109375667330744	0.0246476441358443	0.536561850192375	0.356982174035881	0.44049572988538	5.14536285516475e-22	0.768770351035692	0.116786127355734	0.0030649103717841	0.418256529610544	0.000160845335132537	0.98079650604012	1.47499983602018e-09	0.0435163022677249	0.382561502303572	0.00548827558458977	0.974133801446409	0.999354405885577	0.349755895562448	0.705065624855962	0.109247596990867	0.390021042185703	0.336113959029841	0.994036943725715	0.609907069000864	2.46501720043054e-06	0.544176798888692	0.866030831627897	0.905583946632251
ARID3B	0.999655739812681	0.221144045503096	0.775511503521145	0.689848905215782	0.0813687840816489	0.998609481898121	0.9063111803546	0.150184716371186	0.825701441890962	0.170956748556998	0.963997397637117	0.996592387156296	7.33526322980999e-05	0.299096192860475	0.999438344802178	0.528555440039996	0.0460639564781274	1	0.497297940417332	0.992699131340119	0.980906330563469	0.21401397400457	0.976217262565377	0.0078969610991142	0.832173074787252	0.994636432817648	0.272170624529298	0.961554812355598	0.802294709221148
ARID4A	0.999999659749454	0.734208018269526	0.999464964761825	0.326245866860772	0.998546723647778	0.999999999999996	0.998872833509264	0.188684222882313	0.926665633735047	0.460702126632481	0.630848553738538	0.859111067489892	0.994635252912565	0.742451092650369	0.0788810780515174	0.000923667481760184	0.105469682933497	0.650675665926541	0.0945125766039792	0.111483590665666	0.999997464166872	0.488649986513098	0.0226114533606577	0.0605524860286512	0.353167625887817	0.999885067562509	0.404169805517806	0.896567135253194	0.995346281576728
ARID4B	4.17201257882039e-09	1.92877512011991e-05	0.999789276715899	0.685740161681445	0.0717475233947458	2.45552242865404e-42	0.000351803269744138	0.995029316418188	0.000636281319727932	0.941213488754271	8.08132763515264e-05	0.307541791954143	0.00151549944301624	0.779336858135895	0.00137313881111537	0.0718067643606199	0.00779757833682832	0.987167600620581	0.414955268872498	0.0147644907670345	4.03242523817119e-08	0.0681387259656168	0.000718448391841953	0.000971413694545568	0.00148724315121888	0.00859987834999446	0.395730842767217	0.984061303155593	0.568070378888564
ARID5B	0.991425523506821	0.953410637586517	0.11197379629326	0.0949100809148297	0.259163424100119	3.91760944905396e-13	0.951999380699828	0.95896679107499	0.992100695095174	0.97343669603224	0.000234548567943852	0.992312440670975	0.00212636044364845	0.722540821141587	0.024365939078804	0.342816725978641	0.0941857872786704	0.963161368565296	0.0547169806858057	0.0846277044969447	0.21581420947969	0.962799321306387	0.994474832700096	3.95090339244206e-08	0.88240303062503	0.0723588340973385	0.996137091040622	0.947809423414427	0.999936007789829
ARIH1	0.394915304703452	0.088872837148825	0.707361941636617	0.299758972717853	0.647825812211462	7.81282605143817e-10	0.984398516305957	0.602454860184821	0.260856486715334	0.889681444577371	0.850260224851192	0.0209664401338385	0.774224973681002	0.959559035016462	0.100142340352002	0.00146333088974265	0.16089540380611	0.270975869321014	0.241061915154141	8.97402477496687e-06	0.999824578044989	0.22832690364804	0.0173301135505819	0.00224518244665848	0.976713225868144	0.110033455250247	0.0539780295125556	0.833043619354038	0.647888559032402
ARIH2	0.425032693402828	0.541160165459676	0.516342136698309	0.198144445597259	0.128712807507228	2.35843162778775e-19	0.999999988742281	0.847384006198298	0.947014704060901	0.00374463739569503	0.00981554387229313	0.462870825568055	0.963490626918142	0.94351141554789	0.629013483277931	0.329753348081563	0.729328974147191	1	0.127596671507168	0.8488078546683	0.323169914163118	0.647556761203798	0.999593321859306	0.00542099568661533	0.324322923035258	0.895641110790859	0.124970713845716	0.101792737503554	0.0945058811177572
ARL1	0.000179437197333718	0.265039797391535	0.291703514227586	0.526642592006438	0.98024339181696	3.72278822347114e-34	0.000103660616095455	0.887340027079092	0.999989128319803	0.77882473142028	0.000273310802155186	0.000434535204580524	0.000276032660327809	0.333428849529527	0.0457839893402286	0.151708870972651	0.326008659170759	5.99079119413366e-16	0.866965390771302	0.00671862605314762	0.999891259097156	0.0876038704989983	0.0122989088036064	0.33290231498972	0.999998676082529	0.00787551447209456	0.90912733230953	0.940740266306189	0.999999958170918
ARL14	0.00640906333148939	0.0264673375035889	0.203564670642742	0.0183205684688454	0.533601019979307	0.0359062170989505	0.000976771874545811	0.650235774782679	0.783745464655522	0.573577928153558	0.0248447095460555	0.60558900354862	9.19676178109139e-13	0.217336742258489	0.799900406088455	0.199504248456723	5.61699112037173e-05	1.0754584887345e-05	0.968808885711193	0.148069751085055	0.332853520440125	0.870860623925951	0.171767783897817	0.578796756367552	0.126319094673985	0.999999999999993	0.0533466164538492	0.957008332382029	0.927075122913831
ARL15	0.0891220727828476	0.224766283222783	0.0940099353620825	0.656846530864862	0.00291206244546235	4.11419381873825e-14	0.027076616768538	0.0872682425151824	0.545772545481913	0.594436271505738	0.0130715645862807	0.602336305898305	0.629282963487752	0.557875722366583	0.0275079967520748	3.22061738793578e-07	0.630447368978062	0.100332686186125	0.921336530747896	0.12108004753019	0.999918668210047	0.31416568088228	0.442999307697992	0.623992106620592	0.871732576912311	0.214733977487993	0.382956938278002	0.826346032191222	0.99996453563048
ARL17A	0.491786265477678	0.00213006090360429	0.694969090880748	0.482964147884431	0.000822472388966177	0.00391317567094264	4.67580515649192e-08	0.414427826265001	0.0298082537470176	0.804220237940178	0.000121142489050711	0.230528473629304	0.0179326806820299	0.272658443762101	0.017635433267244	0.349170737909045	0.579914907334059	0.99932013704905	0.121345864141351	0.0927445149915206	0.00332899381105499	0.550926200628238	0.676422776905423	0.993168728503597	0.249700720298099	0.801497874954632	0.0353524328931577	0.480802006705506	0.892893290111901
ARL2	0.999443174116454	0.0774647417499599	3.1187257130102e-09	0.268045187047486	0.0501987808843798	6.79834275139154e-18	0.997793102631775	0.526049822707776	0.125182767479027	0.0409732081897337	0.0019635071152545	0.0169963099992031	7.50921284550351e-13	0.479413539580949	0.778725365845989	0.919678093790318	0.284340244660832	0.999999956894579	0.143455483809522	0.17836759535527	0.999999999999988	0.744078819477412	0.999999995638378	0.313808514861079	0.988397371902916	4.21937197468676e-06	0.611837370073274	0.445798471953182	0.670852746746446
ARL2BP	0.999573853537102	0.686712506221231	0.151035648530029	0.52290030008646	0.840668596132611	0.0117170060594663	0.952174197529725	0.845557578586526	0.866623544725319	0.532675462166034	0.272624002546459	0.0126268822601783	1.78243902879273e-15	0.755423429109776	0.989393352338979	0.477411253979247	5.89025954101138e-05	0.454857514822479	0.0101338226171066	0.0386665923014539	0.00709664974438404	0.551740370915535	0.513967118536188	0.541766338549684	0.933938146653709	0.9999999961923	0.0877910253382721	0.938436600669629	0.999220477875463
ARL3	0.998960923767453	0.967592745507873	0.0267497929746451	0.912234982636961	0.357205192036398	1.34091271116567e-09	0.893044305605472	0.195317440648553	0.00599724655425183	0.616717078156032	0.00171661752701528	0.988149111031128	0.0673477562282173	0.660940122378711	0.00643461625887875	0.949438662256118	0.000525193478565185	0.99999996680327	4.69795614341432e-05	0.94306067208399	0.0396428937677669	0.264444773773219	0.99316537773149	0.385707155773962	0.969004149327343	0.0188347615818492	0.18880148678138	0.0887095246955444	0.967057573781913
ARL4A	0.14272097556099	0.450091624559174	0.981710982706588	0.189052039358407	0.999981892431303	2.60888534908704e-16	0.000162728002851431	0.00793678832074935	0.999894014146504	0.985524259422387	0.999307427550125	0.570644240068772	5.16807447584398e-05	0.996609361196057	0.268106229560141	2.29557298961849e-06	0.114037856202135	0.00154751536816928	0.986676144398368	0.0153208605426234	4.78477006729954e-07	0.803952393815435	0.000213276115423149	0.196304899901833	0.994060030981873	0.999994454065108	0.00628658043483467	0.908684587878092	0.99994058655992
ARL4C	1.93740472578964e-08	0.0294343098994974	0.0160129660205868	0.679475763881992	0.00108942550754718	0.999998949547755	0.423975977213166	0.999868596136874	0.284141049525491	0.997990299490131	0.169688193467224	0.218451482921757	6.98088640533293e-11	0.0788487355237512	0.097816297836566	0.770155133142729	4.11760900916204e-08	4.07913800255915e-18	0.00120315111009768	0.957273999539075	0.0340895063408401	0.805649788340089	8.09742504580178e-05	0.664396858648662	0.999992211948767	0.998833892492196	0.86893454512066	0.99873695153404	0.999990526143305
ARL4D	0.658152374014696	0.785081954488669	0.111922331994664	0.0214610894823543	0.385901507934845	0.84672826006316	0.844351247555819	0.732710179234847	0.999997456063603	0.863469358705431	0.310804442304057	0.731062165817025	1	0.851019234088227	0.725888660273227	0.595284404351095	0.845143414774289	0.00275469383023082	0.00224484230280987	0.84113085516355	0.984362140064363	0.174237760515503	0.999976539505673	0.973048781252217	0.999996585583562	0.999999858157342	0.169247537344017	0.810959591840075	0.999995938085794
ARL5A	0.997661663808538	1.05105424938021e-05	0.999403940804259	0.711331771182146	0.979425251245928	2.95424342980137e-05	0.999988722729599	0.872304997912591	0.954644389839599	0.932316897169171	0.644782219714156	0.000476414375600377	1.53388013074274e-12	0.127871225490751	0.0521980545096231	0.0223284262853007	0.267969045032388	0.999999999999126	0.222559176043432	0.219231471325554	1.18507319109208e-05	0.224978381255714	0.879227707071874	0.00244322270885911	0.99983998543981	7.05779337216447e-05	0.404999867542958	0.571612586490694	0.999990540975869
ARL6IP1	6.5805733485889e-05	0.000477516694881103	0.296307105441152	0.862962216421377	0.39313357378391	0.999999999999997	0.00197807091277525	0.754454565669631	6.31113141517723e-11	0.713742879803033	0.210426669369097	0.0298953619262387	0.144684769194997	0.497821552137114	0.00122297703214174	0.000982559270879747	1.1773657643327e-09	6.88571546847634e-11	0.999990755079928	0.168514668322363	0.954136774385642	0.00283763417258224	6.63302008887151e-05	0.537272153486464	7.79528028178622e-11	0.000160995561236468	0.0415790948042633	0.894029370037469	2.01844315905789e-12
ARL6IP5	0.994957526287172	0.474619063926879	0.0101195247896697	0.467966672841569	0.999993572850474	0.459214082513292	0.990573317173197	0.789539196944158	0.99999992241112	0.999662118156706	0.959114380016125	0.757195205790554	9.86594081098775e-12	0.282499876273015	0.0234949835166969	0.444334569934842	1.5757718213491e-05	0.0207591252668274	0.922210938040097	0.0255430047305386	0.999999996924058	0.440972158075241	0.000152264518296246	0.219479375886362	0.958982744769087	0.959344443096963	0.150928210831716	0.992677164239891	0.999984754340059
ARL8B	0.963818049040808	0.639791154731959	0.0367680039955424	0.776952045562501	0.912949637125958	5.85528574774541e-49	0.986234907370566	0.373180670994565	0.999996886689952	0.373042460809649	0.344635317491649	0.304023023709838	0.96563015751233	0.0875638230354364	0.237247962599904	8.42503441306381e-05	8.00417097768808e-05	0.0667672469537918	0.920678011583759	0.172587350863995	0.999999975917218	0.242494256110193	0.998369907596106	0.000571263361886646	0.314980716113172	0.996939577548815	0.00181237771010302	0.0322598082492096	0.978814038078999
ARMC1	2.9063571986235e-05	0.000329303932043058	0.999242400469094	0.01635672788424	0.485985419643722	6.66524150938802e-51	0.009665425816448	0.834918587987085	3.40666332689521e-07	0.973351958156524	0.00455708424354128	0.00502874728522225	0.302261668441645	0.928179520224367	1.29090414711447e-05	0.00691727067461258	0.0451366782690474	0.00155047416606366	0.0887356022513942	0.00847719940306817	0.999999795084388	0.0153204852114625	0.239639449657564	0.0565675720604442	8.35389339625804e-05	6.31592823604302e-05	0.98091531284145	0.952548167245805	0.00607058800464367
ARMC4	0.172672463656182	0.999995969130556	0.00780000887371717	0.384786630099751	0.818886524400898	0.999305032861101	0.899579101595804	0.429787782820938	0.966698064457423	0.989299723661322	0.0796694337330876	0.990891478398279	0.200188367921912	0.696321908829329	0.826588555963704	0.9974080632341	0.994208630420457	0.999945233912806	0.101055403090426	0.560367860127271	0.00453076209132466	0.193187061484221	0.199562481393065	0.958732833013493	0.590382815247457	0.785980040415023	0.00792409461964829	0.968597939425893	0.00249888159939365
ARMC6	0.725229800193964	0.115565204963131	0.0351738589560059	0.86120073947983	0.000222192365750436	1	0.000949251822832355	0.227200455709574	0.459516820603611	0.0341676333981506	0.900458754335665	0.998268706175428	1	0.208975794281344	0.848808971912874	0.711958156593977	0.628760662765997	2.83803588639902e-15	0.0341196841479016	0.981274048591513	0.00237651788595837	0.197096206939811	0.991042714900271	0.463338381113304	0.00679667614364621	0.00260356039146759	0.00190252623176335	0.484826093493298	0.0128252489685821
ARMC7	0.0608088236738758	0.940554608374116	0.0202767804628363	0.157427258830121	0.0129795375308007	0.999998739026259	0.00787057611525756	0.514210192483705	0.11201400038931	0.0910488682278574	0.109191295756214	0.941593080872196	1.74967500487532e-05	0.0156573744279526	0.84627143434842	0.149039647817412	0.0147934489064373	0.693783061097301	0.7878966841718	0.99505500067819	7.90409456403461e-05	0.24731741968529	0.999924624948917	0.890797613226641	0.679244496845068	0.999721985887861	0.0424490208992217	0.39455826958059	0.000731469945957002
ARMC8	0.999983417149797	0.0395735634845103	0.919815560820481	0.203521380471718	0.728332926240238	1.35229415979566e-27	0.999997686235638	0.238993290536297	0.0438181151526268	0.555010867354469	0.182786321547149	0.133428172165739	0.0709674652235261	0.609573194880042	0.0155076089149996	8.76103847721797e-06	0.0119140574945762	0.999967783230328	0.00249381860302915	0.00582096852595046	0.701237391979475	0.767584718782921	0.0342848236383667	0.760677495255328	0.00210587030897382	0.999998448245769	0.999605450799832	0.908842546719918	0.86210813996188
ARMC9	0.0101538176248395	0.982557647750529	0.402693639127206	0.184419621038077	0.00723104921318599	0.865913062980815	0.00454853737014763	0.553306487413744	0.013263497229773	0.00351153164910494	0.0114476084374836	0.307406217893764	3.80265772798857e-12	0.00897511446956297	0.210563862646598	0.367959394844699	7.63169209985882e-08	6.38004487259097e-12	0.160388837585021	0.559684383504533	0.965501120900778	0.164343728352103	0.79741762489229	0.951998926450044	0.967260710426018	0.342687797465	0.0197129185096482	0.853097148768076	0.0196092992504685
ARMCX1	0.999999999998276	0.098829848259132	9.87869565343156e-05	0.592762710230598	0.999999979186122	0.605736282329997	0.99999998212073	0.351523811787278	0.678946695052114	0.437965988194431	0.00337347776229752	0.0760883102288315	5.18592969044884e-06	0.661303190692929	0.0127242973327916	0.00310717678821103	0.544871647877499	0.999999999998443	2.79986706573639e-05	0.0116492227296175	0.655736959058582	0.87910565696036	0.455844435658696	0.582064219805477	0.99767501426278	1	0.965929106781295	0.449949170623686	0.999999858163238
ARMCX2	0.749058359308602	0.974996533334883	0.416494185544087	0.12477937240626	0.984248196390686	0.999764165257958	0.199007128501551	0.937725743497084	0.681603975726434	0.95049868302727	0.00072434161941108	0.093833554983379	6.33569399507933e-10	0.536123162534972	0.00559042518218662	0.036504396352874	0.464933607442917	0.531730654362463	3.734570206542e-05	3.98509496062805e-05	0.985763937160199	0.949621261461233	0.995217279545532	0.346906674509081	0.810714256158021	0.999853038430234	0.99981006817107	0.597932864663303	0.990907790906751
ARMCX3	0.0999746987448463	0.815025331389219	0.773389463144779	0.0769505140155238	0.96370983324756	0.999991387417405	0.0886124545126822	0.71494834845807	0.00950438652079272	0.619633369914063	0.115204769468073	0.00561962861581739	0.287081927976529	0.459322916460928	0.160912695673538	0.346034406231035	0.986163234922557	0.973106394425739	0.0407278368934166	0.0650992702594059	0.344717062199044	0.859555986635417	0.102359382067897	0.171263871480658	0.0161210923426056	0.150076464944256	0.75824893363313	0.65336568573646	0.158705349232228
ARMCX5	5.12256621841972e-08	0.485166710866978	0.0388516359672871	0.340398354151038	0.954548034123943	1.01990350808603e-14	0.00797404015743055	0.520993551711929	0.942661258899823	0.729680094993953	0.00195192124035142	0.100553952476546	0.476638020629751	0.585939024913713	0.0417774667100938	0.00165497597825006	0.978922693281978	1.55239144338007e-26	0.3619700915816	0.0457206648184419	0.999999999999942	0.300874450783369	0.829082615959669	0.147427247090269	0.763504656007746	1.31253041988746e-05	0.847640355750531	0.929988608952546	0.768545751645614
ARMCX6	0.00355293319676966	0.987384302366855	0.000732969489306732	0.0661291750866699	0.0413327256513041	0.99991286881623	4.99845539825224e-08	0.990599113506518	0.775110572229989	0.221940872074218	0.374829435463337	0.575439428105879	1.32943025692101e-10	0.498639813150885	0.257158439882809	0.220981441942173	0.443452126490169	0.0107825156831361	0.0010676646771657	0.276592033349187	1.14894295534528e-07	0.921915111112881	0.0653058819769913	0.0761727589428072	0.00407519254856053	0.0001666509883598	0.561177883067007	0.101680416908582	0.658765911240502
ARNT	0.949329706202566	0.999977265622015	0.447531422875979	0.362234304526012	0.344387513231271	3.6046104714706e-08	0.982416683919577	0.0837910071588358	0.912995658592435	0.0884910033741781	0.000186368546672533	0.657799050982715	0.909494554704054	0.778138130328821	0.000721206213198595	0.0849069259339106	0.383331749857312	0.999999997491381	0.00719276403256563	0.871637727755243	3.82477079171214e-05	0.511866292190924	0.023053699624651	0.979960370103381	0.0165790553849301	0.998453197690609	0.122795597840632	0.362050001414425	0.515991463092336
ARNT2	0.999964429556799	0.000238727021995531	0.0282456583433002	0.525695601440876	0.849999805719246	0.0267486619347134	0.973021106616778	0.532752693155145	0.0368421537887471	0.0441683207514677	0.0447280051923775	0.0408399474515439	1.55840327538339e-08	0.121741735647642	0.790330165286304	0.774779358137151	0.992016803412644	0.9868633387408	0.017754030604969	0.88017791674515	0.999999999999665	0.124858006808891	0.99982517221926	0.364271799167184	0.0640166116320338	0.989688163303393	0.0359175850985583	0.0110094945173383	0.00113330816564863
ARNTL	0.679489895257513	0.731909151500118	0.00782631956472321	0.304184814849457	0.970657853139756	0.082266094674996	0.773715162607686	0.638823029838116	0.178316113009348	0.503307643421873	0.79414056119067	0.866948941183967	0.998891641184666	0.478324654943512	0.280345452268277	0.0150432909524857	0.000461156795706456	0.99900535949956	0.997857447969939	0.0818452150413892	0.448973376693872	0.461110615468284	0.0075022774102205	0.976679714566508	0.690549796733134	0.999999816657551	0.99454661887906	0.730470065627597	0.946206773344764
ARNTL2	3.38846360434442e-11	0.083894636098539	7.64086341124505e-05	0.369927226420765	0.00185138535968242	7.31678419890155e-15	0.000469690422477761	0.443544760737008	0.999989216685462	0.647131988534266	0.0379159388546967	0.680307643349081	0.0455316476149046	0.0933171681945326	0.00531716001710391	0.00223961048088123	8.98796589732348e-11	0.801116236995919	0.135278909636906	0.0412770112987911	0.824147839749253	0.455528162186145	0.210786940979686	0.999735075152122	0.974485535274579	6.07023971941885e-12	0.819361081595771	0.957216529830953	0.957371658117823
ARPC1A	1.84165402585434e-07	0.00177820925544125	0.248604785817994	0.903346085155668	0.991332123284566	8.57485090259313e-26	0.170922945633999	0.118596718390413	0.374205279459209	0.0721858341165184	0.352039606685642	0.0144651198866662	2.76346720965153e-23	0.572311888453385	0.164386147694716	0.000282350667444265	3.18768910193538e-07	1.84101469933602e-16	0.997293528851402	0.00907489315849933	0.892468951723789	0.771142911431819	0.0003126447748058	0.000357645015342848	0.378850342903877	0.00460160820481926	0.810731010528178	0.236362169599261	0.188318554184779
ARPC2	0.99884381242274	0.0543299651200565	0.00120261467749796	0.773607501282883	0.354337794165754	8.49578920227262e-43	0.999872876448366	0.845203730232142	0.999999994035904	0.876635134624419	0.996066248013352	0.0107983405996945	9.3876323024052e-24	0.0152251581963924	0.00547607397378596	0.992836956658023	1.03233584908801e-08	0.999968452712501	0.982096085565524	0.867560489470181	0.282379906747594	0.0496069735351937	0.000889887568965326	0.034010007540203	0.985663386125211	0.99951890115384	0.00914922110736222	0.926740559772311	0.999973369902564
ARPC3	0.000144889334915245	0.985205590990513	0.18623673864638	0.00592154759202451	0.989855134720309	8.08666089354447e-41	0.188940563756884	0.0745866222175972	0.999999311206525	0.0809193093166336	0.992824012269733	0.0744429952448844	5.79734689669216e-20	0.000302229610201637	4.85700174873518e-05	0.546553774787871	1.7665738920626e-05	0.0125974303317155	0.941607831107563	0.518635072485248	0.143156725776019	0.00492359018609004	1.07065223907018e-06	0.263352784400365	0.855738247687122	1.20272725027415e-07	0.0296370168304624	0.0619840322376065	0.911586627395976
ARPC4	0.0267194911825182	0.998923099411318	3.33198388790499e-06	0.538435948479082	0.187012521987697	4.28619054822509e-13	0.325298856036786	0.0177716504546248	0.999999469440429	0.0599429382830556	0.883801177744462	0.870175768723266	2.72729575053049e-12	0.126105361221335	0.0199364001225585	0.108288659616526	7.70640099670556e-07	0.967336544711789	0.936245911935479	0.00521826008349421	0.0742960880220956	0.383741356301262	0.968735741038437	0.99377092487621	0.943696791970414	0.632822526566227	0.0264183016792402	0.761952594384497	0.634548571256205
ARPC5	0.980396955169655	0.0132447566299753	0.185010572366698	0.56721764372088	0.804600566480769	1.29345491871699e-47	0.794132060105558	0.301603534526848	0.704874043417489	0.914921989943251	0.998773683283404	0.00163478583178547	8.5812025693763e-18	0.0601109604199073	5.45987398853588e-05	0.193487669131398	2.22571030625806e-06	0.0448345655840698	0.952201269783056	0.247409665322568	0.000481681697069449	0.172366197111781	1.01483629604918e-08	0.96599010972473	5.18867914557583e-05	0.846861629052863	0.983543509387379	0.514066350888753	0.00306306559036765
ARPC5L	2.82326612880835e-05	0.884734914067126	2.1434811668734e-05	0.682901484148083	3.07987894280848e-07	7.36026466755624e-12	0.0345592903345652	0.985060694146194	0.999986213030916	0.120477912850506	0.999251154517746	0.979552105888606	9.95035094658384e-05	0.123325816259355	0.381291551385383	0.176764600166072	7.40407261958889e-06	4.69858684852585e-06	0.752680071709008	0.200627768041694	0.999999999227249	0.0491443250465677	0.972515145093919	0.00224175673048207	0.985588050373189	8.33520140728445e-10	1.08484435421373e-05	0.0928748039072085	0.910822819555502
ARPP19	0.0147565874179265	0.000321914223201701	0.634038603833447	0.498773801471036	0.9966336098694	1.05031462320964e-38	0.982578761671984	0.520926624931469	0.00752177453077503	0.93608151555036	0.0241186812591705	0.0494451899901391	0.40529770751541	0.269997972147304	0.162300191235432	0.0397749331422538	0.306079757098106	0.023051369612846	0.0142584201351618	0.00337231427928734	0.999999999999998	0.693638486457388	0.865840929554008	0.000148384676038339	0.0166028620246892	2.54340898006397e-06	0.27083182636215	0.567203259186599	8.6341595836356e-05
ARPP21	0.741701434668116	0.657875732111794	0.265953740085052	0.708961145277447	0.00309320907436895	0.999997283151148	0.780983050453952	0.604298725008219	0.225990300043115	0.627261366368843	0.0385205122201616	0.753703968261292	1	0.22623385269841	0.89881863336303	0.115349430501352	0.997503686474326	6.08521867548731e-18	0.0714360111377377	0.703868842213524	0.999999992384768	0.753933128690103	0.986424500859003	0.975429747563028	0.0271204476954711	0.883267621925688	0.0645975416001827	0.928169634406548	0.735270739629642
ARR3	0.940649953817936	0.995043326616162	0.919311985301313	0.078583003657319	0.0248223161697277	0.996254755871401	0.0721653768703954	0.339681996129481	0.741656284454597	0.606821040858865	0.67154264143486	0.267296234114926	0.720717537373549	0.512041527268397	0.28668856987816	0.920854117673135	0.950098584309251	0.955755052197272	0.262545370382977	0.955976910632751	0.0487998036015442	0.384152157693736	0.836220202789178	0.966570578658026	0.964362816966673	0.884245497833095	0.480086193761855	0.936554772608833	0.993221581032713
ARRB1	1	0.382718297365062	4.32940374296152e-07	0.45055709713834	0.0896415331102781	0.244516291677076	1	0.443000146054428	0.995377601122288	0.615046025208328	0.6317604336061	0.998943453898471	0.993217348996625	0.98977120935952	0.977785509017224	0.270951891484163	0.99996216831045	1	0.811388418413076	0.392996378981177	1	0.730740637331642	0.161227876896167	0.999992910327615	0.999904749147865	1	0.134395366577988	0.130621519011104	0.999999999913452
ARRB2	0.999999934290092	0.962582756203324	0.00525591290131244	0.427994375127696	0.121960080256353	0.82273166573639	0.999229105453932	0.00144615994544077	2.76974950920141e-06	0.044457519282603	0.999999995223624	0.976671146623634	0.000887637335890616	0.0294498608293862	0.411094524404937	0.420788479003106	0.647504785123041	0.00016178739694611	0.0555090367727062	0.426643162875873	0.999786317290085	0.601961501932223	0.000639523033231947	0.9746217235284	0.998928619701907	0.999988310416366	0.736346855371316	0.366346489617111	0.00039839633522493
ARSA	0.000666282845341017	0.989031567792465	0.168380003876848	0.640097421263963	0.0214780234084399	0.821323162190053	1.03539697364423e-08	0.0177187728370881	0.999997151322381	0.0192151252585814	0.295623686512037	0.285009991177408	0.929442419706899	0.201457213602288	0.984626903132458	0.563897776757323	0.795759506085356	0.0454244066115231	0.973044191402646	0.820523603822366	0.963721518585727	0.418623585823036	0.959398514181785	0.741930460039254	0.989815438795973	0.805576392975615	0.227432337719155	0.0158650398497834	0.927010176481661
ARSB	0.616045553776054	0.323487303402491	0.000841750034643415	0.507900444000105	0.0122082277962357	0.0512290279250481	0.020564569936882	0.246009819494095	0.0102939698857766	0.827841931078847	0.0856793138519636	0.961334231161861	0.999963405512238	0.294228588432364	0.189196769738553	0.00739095199464422	0.482644127909708	5.23737077993155e-12	0.000904628172792008	0.429455729292897	0.000177621253521193	0.204082126467084	0.965244752517646	0.751364543294518	0.914784282226717	0.598946632745308	0.0428601927808435	0.987996931002607	0.75766126854055
ARSD	0.0062042130534879	0.99973021905925	0.223723399788713	0.977990375007954	0.119473069438277	1	1.07158610921627e-09	0.194317241528475	0.999998559113064	0.462156205155052	0.0089871204257857	0.960526937573708	0.994272813619493	0.063083387625127	0.324192245673766	0.10669942839043	0.389096097478822	0.000304991395310498	0.890870123586168	0.874920225315195	6.08404201358879e-08	0.950494282488295	0.977731234307955	0.988258151114847	0.399514576023285	0.130984652906362	0.00100637154344381	0.963971250230108	0.611053937050189
ARSE	1.64586666724713e-06	0.440288855313088	0.16728072395664	0.615071366906671	0.00425060682915103	1	1.86437538764127e-11	0.73122775029153	0.288008111433474	0.474380279087914	0.0226862839990628	0.98460322341363	0.999999999999425	0.135958402965336	0.995322290375	0.999663343293767	0.999837352939889	4.54761992850253e-14	0.983600875817109	0.996695267542255	2.88675984797991e-05	0.0890094279048553	0.780216412651356	0.829694045154739	0.482162542699163	9.2466199496606e-06	0.0870709135020396	0.662932909129645	0.999262803249455
ARSF	0.303993124750905	0.504209480879323	0.314381703847595	0.0518249074412299	0.0153943497605369	0.999999999898204	0.000915056827070402	0.356898223003181	0.999999999980317	0.72241875507704	0.0331796473538244	0.446122394711358	0.999999999999989	0.228817504469981	0.915062195618684	0.984752576255767	0.999167740840767	0.710424471076586	0.720318364833697	0.997872181224025	0.942644653129851	0.878935389823696	0.999999308832847	0.957080428908142	0.986963371732441	0.553885542162912	0.421881051493952	0.87437314298168	0.999997703829135
ARSJ	0.00649301086895284	0.772531979791209	0.314577693172295	0.694954636301226	0.72614963604316	0.813007683740886	0.211191452518777	0.0876746822170036	0.00210692660600521	0.493469105181835	0.0367392208466843	0.999989927909596	8.1283699586444e-05	0.837657273555755	0.00641677428510888	0.768563388903758	0.00241445829273381	4.22504377020082e-05	0.0527677259927747	0.131253317168937	5.64701461697861e-08	0.999938389910268	0.0754178257727752	0.982975485008333	0.307791764201907	0.257265838982002	0.00410476640747609	0.956138578391627	0.622789777361401
ART1	0.75933885446488	0.799018752997767	0.0101984392240712	0.0436337378776334	0.0166030164953251	0.999999983883582	0.83426630778318	0.179045613767635	0.67876051670984	0.5510841033546	0.409344017552131	0.40822216384312	1	0.34200059837917	0.999727504005227	0.999727218160085	0.831280303682496	0.0169166984715435	0.172796963340732	0.839464336902088	0.993163726505825	0.655240248922262	0.966262845108675	0.982465085659495	0.944927529829611	0.832163063593638	0.0536987811407789	0.634973400079631	0.998223180931602
ART3	0.97646379916902	0.00676594311585818	0.0247222867249853	0.777645477703814	0.960116875854195	0.753796678484509	0.371439021716118	0.808698025552427	0.12861322898914	0.579802986140391	0.0224636934858651	0.998562013078688	0.979907204064865	0.413651960807738	0.937141144958245	0.313506747776576	0.999954290413425	0.418728200521119	0.271667743428569	0.598756966862662	1	0.443085731866915	0.351481891229353	0.999641951238455	0.948980562080475	1.73820912433199e-12	0.0320965424675394	0.855219761531797	0.98582164885448
ART4	0.999999994246382	0.758495481906897	0.268783080260273	0.466936251506214	0.010374612958324	1	0.999999999999818	0.173647013674128	0.0233636152251355	0.0630237506146462	0.019488151726041	0.799848123379864	0.999999999894056	0.652113081534947	0.999672656098162	0.199813845281226	0.981409877057489	0.999999998124483	0.225367411328119	0.962972514860728	0.24920406082597	0.416357966387089	0.949697090174205	0.777746557936186	0.767557194950237	0.973293711219477	0.295880673267904	0.146778958520942	0.712049218768589
ARTN	7.48393196285004e-05	0.457901376152187	0.00904747405531181	0.365826222566737	0.0147602532077061	0.998463687087545	2.95179579042573e-05	0.302635686144303	5.48866205981583e-05	0.196346710387248	0.0378727007668279	0.870676688404944	9.51902136397831e-06	0.2800093087754	0.986343209515367	0.699213885782844	0.995887309272988	0.00749389688555172	0.0258962714218854	0.941321314872716	0.842656577035031	0.0327559792775582	0.995011071338637	0.569264561015967	0.0190297800204229	0.00722068659750172	0.00194582655763139	0.374196511162382	0.00269542350082981
ARVCF	0.262542098473803	0.997475361446165	0.887537469613012	0.0487040527774649	0.00384500445906662	1	0.000180118214856024	0.200878623678768	0.0970985066975145	0.0139296462186057	0.455552764054776	0.99839766731481	0.898221327117076	0.316482362816248	0.726683538509775	0.999520021165025	0.999459652561623	0.999895316435973	0.000486216918968261	0.999869140861789	0.00541657229379457	0.447723503769719	0.964648924922807	0.991841660840915	0.158068501686575	0.0220114002293937	0.286174463406306	0.0138100208607556	0.900667621605523
ASAH1	0.999999616332683	0.378634741235561	1.43207596105168e-05	0.298832990779748	0.999948714168531	0.000809686939184933	0.997731398119109	0.00461227266065448	0.999998833993206	0.517530031377012	0.991583588638567	0.994164474131391	0.003218815717391	0.213224671509182	0.494770700377571	0.00393730705490165	0.112897556267683	0.989375202819552	0.944139838616302	0.675660971341027	0.00148419786422006	0.862154458534476	0.995511062188964	0.00214939419485493	0.999949182825582	0.985144821086876	0.363288121577937	0.258727063506806	0.999999965479928
ASAP1	0.993431567168787	0.00326049817766	0.881061378934141	0.277855990364752	0.000311715597253763	2.00080587048879e-13	0.999986294015763	0.000589006721632046	6.83383609319148e-05	0.450782968451664	0.999954644692455	0.00923730789394312	3.14996037708669e-19	0.60707325344146	7.08872843679211e-06	6.02565286157681e-05	0.000243239815807724	0.999999980851597	8.11319747988282e-05	0.43191578451845	0.000682746520333896	0.00865723636117518	0.00019188098425258	0.992822750617137	0.00164799852046572	0.999993580926842	0.9945562775762	0.687578622701093	0.0146818981012082
ASAP2	0.999995774959475	0.451035151541264	6.49464167798662e-05	0.938355535433927	0.0268243867731432	8.13747615799995e-19	0.999788746095472	0.00170460114210562	5.60222885447016e-05	0.938873971030971	0.027661787277691	0.124879101897766	1.90634320066584e-17	0.754417337995226	0.0568795396037466	0.655069963920092	5.07885926182739e-14	0.999999999854581	0.995664571164958	0.0968569963505564	0.898896449110208	0.519652931100886	0.999985377624835	0.999994613482837	0.00189677726886134	0.999999993744103	0.00781536561975313	0.800156519823302	0.0165350260611796
ASAP3	0.999992955764926	0.979942139859837	0.736807308749068	0.317962868533913	0.123758922998678	1.46904590334601e-06	0.504180927427874	0.596731276970269	0.999999990683463	0.548903243581911	0.0232374043858732	0.0443170456524558	0.999940011970873	0.754660835006963	0.732643127925162	0.998117001575951	0.764093469501402	0.999999371444113	0.998345021759073	0.810820290469859	6.28199017916517e-06	0.817889287897444	0.999743538865525	0.999487651277755	0.999995169839366	0.99999999988651	0.119398213954831	0.979408943320183	0.999965241389138
ASB1	0.999850172134343	0.933320967074575	0.80163917147674	0.454404865863135	0.584042952783635	0.183803883812708	0.999989390330261	0.87430439609213	0.0922810597414148	0.778401794979554	0.235436817602605	0.875835126688586	0.384449715919729	0.738488466974601	0.762240007023792	0.974494617057188	0.167165941366135	1	0.0641357027722087	0.485538755184011	0.997904200239746	0.0654534486141921	0.995092499070805	0.975777774760127	0.0456826774614264	0.999999118926454	0.558308694775852	0.563062433982959	0.079013307484553
ASB13	0.888124894983502	0.603315419918704	0.838999307944509	0.460498517613102	0.102319792480789	1	0.229988842577943	0.824987556847059	0.00560228608955582	0.000950064178022084	0.875936540629454	0.836773084491184	0.999999999999996	0.44314260435296	0.999994941142943	0.556866279228922	0.386814678920021	1.77353103609449e-19	0.992873767566522	0.0171312113789109	0.999998386098807	0.404764033321216	0.995386210146856	0.999999595544793	0.355035593502103	0.999992409790902	0.987373530593887	0.00100593049766314	0.0947173196168816
ASB4	0.435466767127044	0.922998797623335	0.0433664015353961	0.065912230914458	0.146971783450539	0.999963274300573	0.00522811027224746	0.262401017162965	0.0890404112051283	0.699501939189373	0.0107840789710411	0.952647450403293	0.999999999999925	0.637428140139604	0.302312806803428	0.474374996288617	0.98390351906167	3.68067383504493e-07	0.111573363747511	0.345919814355267	0.228102304638032	0.993473340308076	0.999234585918547	0.982841054692623	0.847600734184457	0.959706723533664	0.0605771165062329	0.378895601297184	0.743242712059655
ASB6	0.0195818911515074	0.998864794566155	0.00060882989363659	0.729474149471165	0.00230062544371324	3.48960245036546e-08	0.110418557142593	0.628736171476221	0.472735141155021	0.00845923892418689	0.173440429833755	0.937230309769423	3.74221302072213e-05	0.808219892513248	0.065135460224295	0.0311138232616454	0.000440391548236978	0.908823882320576	0.006271140399445	0.993740843774059	0.499893166410237	0.22744656980844	0.686560763253137	0.462836876731032	0.00111609345747353	0.973827526306076	0.11174609479069	0.0362549113663117	0.0170656363630902
ASB7	0.0365117674590651	0.606905260367601	0.828861418769089	0.350128684731265	0.232673760491531	0.996557398292634	0.179259991933541	0.532522149720196	0.437990055442921	0.47529651553876	0.921698388378646	0.863224052758709	0.0140579367497015	0.692780275687121	0.273006839943399	0.000116516547910945	0.0370257853672721	5.99045241182356e-14	0.977131862290149	0.742960967971539	0.015808034849141	0.724428037666013	0.736563995913798	0.27015959093846	0.0187066586860518	0.999999999991478	0.0048521446374512	0.527497977010593	0.367570348160434
ASB8	0.869568449847064	0.909609953375616	0.0667963884952798	0.542018653166033	0.601200988353953	0.999596871595139	0.032491458919618	0.182972338824486	0.999397185759382	0.889486545471882	0.974929638626221	0.0889159759843688	0.977099373643639	0.770180568046128	0.895196191270343	0.000158403969220115	0.999735839182834	0.999473088008285	0.393350623576528	0.515572547209879	0.999849623056572	0.01287716543699	0.999304019497663	0.259224229840705	0.958871754246412	0.999999999014378	0.999926193542964	0.360389948827217	0.413894479880179
ASB9	0.859707532793414	2.65267667746607e-07	0.0258962110048387	0.691902489518326	0.00134630996618244	0.92434076902474	0.959970207683641	0.149012518227855	0.0260455879032279	0.290894273361377	0.0519379901579111	0.986637989143257	1	0.864462328967677	0.987687944510181	0.299071954725114	0.999986752971647	0.292955290414697	0.0964187184098022	0.53500000262066	0.000577524806620058	0.546183058457317	0.999999345539703	0.985868380017049	0.155752811575825	2.87948508605776e-09	0.826630762108515	0.937226435228439	0.777960903137151
ASCC2	0.000654323310734068	0.995438586032358	0.170404084603889	0.727427076374504	0.462790026545726	0.69734241840082	1.66921891266384e-06	0.00484387163374141	0.999999999959089	0.0257277167407897	0.81738931365698	0.00577528430298662	0.999470859388258	0.484078553647299	0.503018865473777	0.266684453202731	0.0889729724456919	0.999991442190981	0.487302943939664	0.209579838481573	2.21835211599102e-06	0.835318497921914	0.0175946221630874	0.238685396883359	0.108147274784784	0.93757515514213	0.187810008199869	0.425529784757442	0.865787708169636
ASCC3	1.94824741755303e-10	0.00173487967870204	0.727921115782926	0.133390042256292	0.977768995721168	1.58756450389686e-30	0.000106902000889592	0.78155179870726	0.776222106492844	0.497079500274838	0.979755940111762	0.00266482214103679	0.99999925424371	0.259061837347901	0.00028997945570288	0.000316347320195575	0.00780874174503982	9.42482477781959e-14	0.630304288991403	0.000918450614723524	2.23455342311293e-16	0.46893556461605	2.24473106860492e-07	0.097182944743311	0.791102363941187	3.82396475282176e-11	0.61184558118809	0.565313522073633	0.711180161314283
ASCL1	0.0480899678034207	0.828864171597715	0.0380971356682569	0.379795759304976	0.451167529076757	0.999855088386971	0.00606505562941684	0.223502129695203	0.34552606914367	0.536977373638334	0.0130790666636526	0.996622941786741	0.999999992520745	0.517759306247167	0.670361940955525	0.895551184468028	0.960042532127122	0.00071162075238415	0.0691821168966431	0.657898030678048	1.70539908937146e-27	0.276171395711523	0.992519470347923	0.921066038417384	0.999775184577303	0.993725503343159	0.106344709691624	0.823070881695757	0.963429114309485
ASCL2	0.208666803466825	0.112507753207015	0.235338614933409	0.322510326864515	0.0018584184563007	0.32792761508339	0.00139723842973979	0.531615798659423	0.443642937247075	0.261083263417923	0.0520490059489679	0.592730086476146	0.743142760036607	0.00642531855197028	0.187209662241759	0.292218487125906	0.980919993742164	1.28733354025328e-05	0.513417207075499	0.159258483996587	0.980159008813291	0.208130610621454	0.823921723074007	0.333676278891991	0.642301784662787	1.33384294197365e-19	0.167039492974302	0.832319506299	0.444089343142148
ASCL3	0.739784801611466	0.859096109640218	0.16313202413427	0.756194388859064	0.237045845445036	0.999999999700938	0.2315602834281	0.37571395470986	0.768548571271571	0.0911815873411189	0.0307219767900571	0.395202516277319	0.880387048686099	0.732634001918581	0.79452012432086	0.995418754751533	0.978849006409209	0.839193055093569	0.0479496387123395	0.0117650394731869	0.0585019788332785	0.24191173228516	0.999757781399929	0.983677358135422	0.953257146822536	0.54701297705735	0.0481056150930485	0.925756416951692	0.998842013899114
ASF1A	0.868268730875318	0.031640431642205	0.82711687832374	0.475067129730633	0.997593963627867	5.50987017942189e-24	0.72707896561967	0.936153042749398	0.0249996785932885	0.596756326020752	9.73382110276129e-05	0.499027924314803	0.956035761507357	0.257142451772366	0.000154044339058419	0.123368668463069	0.981163516860273	0.0161386616014531	0.195421663784825	0.00301407268094761	5.93398470503625e-09	0.53883713800594	0.868103675524056	0.0429373244917554	0.66360194185149	0.203606665212798	0.999478721027165	0.11449729123412	0.986093778266648
ASF1B	2.60303087660605e-13	0.0127599583339389	0.000963284905979268	0.804316011773407	0.0219302445136888	4.0043336418206e-35	1.827618965044e-10	0.183928825406504	2.95625832181265e-06	0.0834101230474133	0.069612556041206	0.609186528921431	9.09691439451966e-27	0.164263765863443	6.58646519431873e-06	0.00808836712197814	0.000107732613465609	4.92632528144241e-26	0.945183807184375	0.889731137188463	8.47053075737772e-10	0.124866300902155	0.0161274882268403	0.99959229441951	0.820243210639908	1.4700718706869e-12	0.994278558565995	0.465854147363938	1.82822238897448e-11
ASGR1	0.999961272909188	0.969387475089547	0.000778298477653839	0.56115463385966	0.0376613546387136	1	0.999996800640853	0.000198930189815565	0.995919448541523	0.267948282986621	0.196613326681041	0.798736397663681	1	0.810123838299197	0.765700388328135	1.25611302617966e-06	0.999925540128904	0.999989666771758	0.395870740820348	0.557404538467369	0.184208729665044	0.453597879111601	0.119525024444665	0.999612191834822	0.685585419332088	0.700181318792462	0.592204848763167	0.103158353099574	0.68524174504436
ASGR2	0.374845870161595	0.897729974617636	0.0731708664828311	0.683374829111953	0.17448140371361	1	0.631813489968517	0.000251588694814479	0.691687424040173	0.154737889818277	0.987846109467383	0.165309478894018	1	0.0607636684084758	0.902018202298522	0.000279515898338174	0.254998751335139	0.0157950557494562	0.0283905665791082	0.999189408012225	0.0055598868875407	0.176999003157122	0.67521754273292	0.975932889653862	0.117854436288383	0.99754885800765	0.675342030393056	0.100156879626228	0.584190361105611
ASH1L	0.0113140075109535	0.135649334446097	0.999906778075909	0.00467649541333623	0.978461858919199	0.99999984164213	1.63752684933207e-06	0.48732907673008	0.839787570579985	0.86995985900605	0.0119577152417335	0.964208498591398	0.979874525761605	0.955656306483735	0.39627759203384	0.337718889169753	0.636814219337993	0.999999999999773	0.446461814190039	0.637905233054707	0.987409166247083	0.66685414165208	0.988964496597577	0.691634828474801	0.995448650224805	0.999999999472048	0.177563729055276	0.899811413198651	0.985732130593827
ASH2L	0.983139631583811	0.00472817441757216	0.727862136938012	0.000405188021044152	0.999982966672687	0.999890187276069	0.940500238519489	0.000913143212648611	0.0543080664207377	0.978692473309497	0.439824575973639	0.000497581024793839	0.0449966237068922	0.650437103346196	4.34243770949929e-06	1.30651582155838e-06	0.160326172603448	0.442275901884637	0.243677458724614	0.115635578060313	0.999999914843816	0.374721836476009	0.0725589469785055	0.86878717625914	0.00360943379954116	2.64560265910226e-06	0.85183521486178	0.782608158847195	0.888066005404774
ASIC1	0.704483122969509	0.999619358250706	0.00334138940443745	0.54001068447745	0.587924920108393	0.0279200596709927	0.000179632731422818	0.114149153924426	0.0837469136919148	0.195852994810588	0.00691299086454208	0.975310626057608	3.77364645072472e-05	0.914067689033452	0.260036231487535	0.970874312122779	0.972091421219266	0.88494077507188	0.0134889981205114	0.802955948816423	0.5279516466	0.118193446331455	0.999277968449029	0.972866183875549	0.0748930388548885	0.000395980176138443	0.146598229977749	0.459456649662585	0.157047953864553
ASIC2	0.685607139760742	0.490605209042343	9.9165035555245e-06	0.730957210270103	0.736502165455769	0.999999947905122	0.733651697494455	0.370248822090234	0.879104718371919	0.908905372827668	0.0524091406113482	0.58071116888741	0.00191185695541826	0.0340781410360433	0.616840840505389	0.432398171834415	0.958820370894834	0.999985919643401	0.075444276786455	0.449515310850101	0.999999999991765	0.784045387385338	0.999045710671984	0.84346152170081	0.113966058966891	0.997417643205595	0.177493270696724	0.99662731099321	0.995516295323446
ASIC3	0.564433208603963	0.77920973937708	0.255441484602324	0.38713970631942	0.0134530795086083	0.0169970255704514	0.533740318578351	0.340094184080954	0.999491147997768	0.367062486195964	0.0133379587031612	0.640112280789098	1	0.716579728349811	0.927369266974832	0.908601250010673	0.999934748212568	0.381350965193264	0.345295332466822	0.397660228995033	0.999868183854824	0.223695174247452	0.875274955967658	0.992615446418216	0.864750088785311	0.832489848942651	0.140430845024773	0.766717660200271	0.888996498505026
ASIC4	0.478534788952935	0.919379519018994	0.796854821715861	0.204554917632697	0.495100576622497	0.999316934186156	0.00260533816936766	0.358903517296601	0.95908691079149	0.803178478700631	0.0336124173649884	0.979893978803364	0.999927347675839	0.296235206399052	0.833469303446752	0.852576051452651	0.989521726610009	0.510028848930727	0.135991698345311	0.999214612455104	2.89486585287448e-08	0.181711486406599	0.862441050386374	0.987709028537918	0.311036708129286	0.715506490309157	0.0573414376464954	0.816999396326574	0.719164933197336
ASIP	0.271891280318121	0.922382194001652	0.0195458072500702	0.252816475214058	0.190930171254437	0.998127341250987	0.285124611662013	0.305164149637245	0.871898081215071	0.191411873398135	0.0290662025681896	0.514753043451161	0.999994835712746	0.633599232992546	0.650938046123578	0.899908716677177	0.999965342073169	0.270887883299233	0.749955496301219	0.455158530731739	0.848605194502082	0.149568972350406	0.620174961631082	0.881357876894195	0.721407610673918	0.63630605948715	0.0626198098547739	0.517525435305826	0.981737421651931
ASL	0.139241358311029	0.999925009730303	0.00136195815298286	0.305401962289328	9.92932667040995e-05	1	0.0056939845748928	0.261873495096072	0.999996181484313	0.00551650741242298	0.813561532437582	0.942920516759437	0.999999991155556	0.435328491239139	0.997235651902067	0.0123044334261922	0.00155209838730936	0.800963238891425	0.998674353691339	0.0922835175305031	0.0886868574199525	0.792135654951919	0.999999966258928	0.00101265594893012	0.196819766367762	0.00455647665210639	0.40345136452681	0.327752938713833	0.158868001706527
ASMTL	0.999998779423414	0.980952090557996	0.000176517757473298	0.202704597604712	0.19757239210394	1	0.997770744513639	0.972320082697601	0.38775632957498	0.0540880448796181	0.156020967091857	0.702784045952433	0.999999888716484	0.260529708870186	0.957248459456889	0.0151752776112931	0.0252013362434546	0.995471513432899	0.000438111500810088	0.0460351375673109	0.433955725920814	0.687977917229107	0.992452547614253	0.195545928727837	0.566679866242088	0.0119206172995306	0.260545395924462	0.042862495930994	0.643570280586694
ASNA1	0.0191001946261874	0.139976640168758	0.00132189133508709	0.107483104866613	0.0219111798802448	1.68202811013994e-23	0.0885942959628045	0.00246963368090609	0.65333895662828	0.0311421764827948	0.643728276802219	0.183673350746201	0.00330077962762543	0.0802328622103421	0.0820504609716514	0.858587939255027	0.0500860395448006	8.57849719062397e-07	0.943555072195211	0.00365039636369701	3.1550705260285e-07	0.0401474109611264	0.941351159694046	0.000480747993841763	0.0490359280510862	1.65745995494951e-09	0.0355964778352314	0.165902413547432	0.587422743075499
ASNS	8.88007462741521e-11	9.7228728476498e-05	0.973746677197378	0.40087664500607	0.227988222730199	4.61998370667709e-10	0.00753206317357757	0.999501145413102	2.70980311603429e-05	0.0359850111492193	0.147604802057448	0.00374849422688232	3.50081278019179e-17	0.886135503900111	0.0636021508719221	0.153117449595775	0.998160367149491	5.22596329120674e-05	0.396497791562717	0.000933325661596946	0.999995738312887	0.92961629817084	0.0336949192758014	0.000469593902206598	0.211773517178621	5.72951512176687e-05	0.914345842766518	0.0335309621172491	0.000317502882045325
ASNSD1	0.991859316910088	0.00959117457370574	0.729760579821841	0.400085842917679	0.999667868413945	4.24540724843722e-28	0.999819526021699	0.779378058555032	0.00803390072351899	0.993441021627363	0.610356463937823	0.176421408674993	0.976476750491516	0.631758357581346	0.000758284285240591	0.00687233149720131	0.802453884060112	4.43165756482301e-11	0.140213909696987	0.000640531362669138	0.00433564206274881	0.950146268635666	0.647673339892095	6.93350146681511e-06	0.021666669404042	4.07759522707258e-15	0.999985738052438	0.214545943127203	0.103988964833215
ASPA	1	0.103776886100281	0.0435153032270536	0.181340778597445	0.816731090550796	1	1	0.385913592701379	0.999999687540996	0.0516832753705516	0.0405981177098521	0.999815743527761	1	0.999768302721098	0.994568265500078	0.722399300426268	0.999999082889919	1	0.00657650791022078	0.226899402331904	0.999999995434857	0.279594034682132	0.952141566268209	0.990243215352127	0.874741623653194	1	0.0620754408356892	0.0427602963794824	0.999996981101612
ASPH	1.43703304921377e-07	0.462692816708546	0.646430661377646	0.610123359821549	0.998731065641921	7.69184685786058e-29	4.43966960467079e-05	0.00293562512939216	0.00172370263128528	0.644597403178023	0.472306867141317	0.845868305248752	0.0543036060108862	0.375679676814693	0.000821871459093786	0.00594553845436941	1.17049123890742e-05	6.42029612147919e-11	0.832016598189532	0.42979998050607	1.19322584129886e-16	0.356198882486072	0.0496980846354703	0.999464495336346	0.203649539962751	4.72554449636649e-09	0.000122576471682932	0.99511415800838	0.00715707577281866
ASPHD1	0.0981009065507467	0.761765532496555	4.89749765351659e-05	0.23688951042406	0.592486035804919	0.0109184063168995	1.80715131165199e-07	0.482919800494579	0.00440512443818101	0.000688234674809575	0.107904902808757	0.0351718705903026	8.61246123036972e-19	0.557307974473501	0.659530678644653	0.999996211229959	0.00320409326600234	9.72586349128928e-09	0.538299972780458	0.592374201798902	1	0.0801570467636606	0.376226259104535	0.870019781210643	0.0947921199574124	6.86706590473082e-07	0.0842089428444347	0.660719619073136	0.466171151320284
ASPM	1.42635839799221e-17	3.22705656842078e-07	0.413252733263633	0.112763145953415	8.13055598958728e-05	1.98240734863874e-96	2.31101571966557e-07	0.635775607980311	5.25872757821313e-09	0.192679701193317	0.522231578483119	0.00053036280421569	1.06700116944359e-18	0.153461818018601	4.99935922516016e-08	0.0322713597110118	4.62170197527064e-09	8.21043679342414e-33	0.835033057473213	0.158375907373393	4.07022880113064e-18	0.0171405917061666	1.49586109754929e-06	0.997077910976542	1.35474363899029e-05	3.97801740948183e-06	0.965231998876516	0.128572790175085	1.22366512205992e-10
[truncated: 10,798 more rows]
