# Supplementary material for: Extracting replicable associations across multiple studies: Empirical Bayes algorithms for controlling the false discovery rate
Source: PLoS Comput Biol. 2017 Aug 18;13(8):e1005700. doi: 10.1371/journal.pcbi.1005700 (PMC5576761; doi:10.1371/journal.pcbi.1005700)
Supplement: S1 Data — (ZIP) [file pcbi.1005700.s012.zip › supplementary_data/submission_code/hla_pvals.txt]

BLCA	BRCA	CESC	CRC	HNSC	KIRP	LGG	LUAD	LUSC	STAD	UCEC
A1BG	0.39	0.82	0.42	0.57	0.83	0.6	0.93	0.69	0.41	0.99945	0.88
A1CF	0.17	0.72	0.13	0.9999999968	0.72	0.18	0.72	0.24	0.91	0.89	0.57
A2ML1	0.33	0.4	0.24	0.69	0.83	0.77	0.22	0.57	0.69	0.23	0.74
A2M	0.66	0.13	0.92	0.48	0.99	0.95	0.18	0.41	0.92	0.999983	0.73
A4GALT	0.23	0.45	0.62	0.051	0.76	0.92	0.8	0.96	0.73	0.999978	0.63
A4GNT	0.27	0.89	0.66	0.31	0.9	0.23	0.28	0.25	0.86	0.99964	0.52
AAAS	0.1	0.82	0.96	0.1	0.75	0.32	0.74	0.97	0.38	0.0074	0.77
AACS	0.87	0.89	0.81	0.14	0.98	0.094	0.36	0.86	0.26	0.92	0.81
AADACL2	0.39	0.15	0.84	0.69	0.999	0.89	0.97	0.74	0.87	0.9	0.99
AADACL3	0.74	0.97	0.78	0.3	0.22	0.87	0.41	0.81	0.41	0.61	0.68
AADACL4	0.89	0.98	0.8	0.5	0.56	0.91	0.68	0.56	0.65	0.65	0.67
AADAC	0.46	0.67	0.9981	0.69	0.97	0.56	0.32	0.67	0.95	0.99934	0.96
AADAT	0.44	0.83	0.88	0.16	0.999926	0.11	0.76	0.67	0.43	0.9999954	0.44
AAGAB	0.6	0.43	0.16	0.014	0.66	0.36	0.014	0.73	0.016	0.075	0.00096
AAK1	0.26	0.52	0.05	0.93	0.9956	0.048	0.23	0.52	0.71	0.9999908	0.17
AAMP	0.78	0.94	0.93	0.00086	0.99	0.75	0.96	0.92	0.19	0.0066	0.55
AANAT	0.31	0.39	0.53	0.34	0.37	0.37	0.6	0.92	0.64	0.29	0.1
AARS2	0.14	0.56	0.42	0.0021	0.91	0.025	0.78	0.88	0.37	0.66	0.12
AARS	0.65	0.58	0.99	0.043	0.999918	0.34	0.87	0.31	0.78	0.15	0.00091
AASDHPPT	0.27	0.027	0.54	0.77	0.081	0.049	0.13	0.7	0.05	0.004	0.079
AASDH	0.62	0.063	0.24	0.91	0.99	0.15	0.16	0.29	0.66	0.48	0.48
AASS	0.36	0.17	0.17	0.47	0.94	0.089	0.6	0.44	0.67	0.97	0.39
AATF	0.43	0.99	0.96	0.058	0.84	0.093	0.7	0.44	0.53	0.44	0.0021
AATK	0.32	0.92	0.91	0.67	0.87	0.98	0.84	0.66	0.92	0.011	0.84
ABAT	0.81	0.77	0.87	0.99999999952	0.99	0.042	0.12	0.65	0.93	0.999989	0.93
ABCA10	0.22	0.23	0.63	0.51	0.72	0.78	0.33	0.34	0.96	0.99	0.8
ABCA11P	0.12	0.33	0.51	0.78	0.86	0.61	0.34	0.65	0.95	0.19	0.76
ABCA12	0.8	0.63	0.4	2.4e-05	0.58	0.76	0.19	0.77	0.35	0.04	0.21
ABCA13	0.085	0.092	0.53	0.99	0.98	0.3	0.15	0.084	0.56	0.91	0.97
ABCA17P	0.83	0.99	0.013	0.92	0.9988	0.74	0.99	0.6	0.27	0.98	0.7
ABCA1	0.55	0.071	0.087	0.16	0.81	0.25	0.0084	0.6	0.039	0.98	0.9
ABCA2	0.51	0.85	0.46	0.29	0.96	0.56	0.54	0.99	0.89	0.4	0.63
ABCA3	0.2	0.99	0.17	0.013	0.9986	0.16	0.092	0.57	0.55	0.91	0.9
ABCA4	0.98	0.65	0.99928	0.81	0.16	0.99	0.26	0.24	0.57	0.93	0.96
ABCA5	0.018	0.44	0.4	0.9968	0.99	0.8	0.09	0.045	0.89	0.77	0.86
ABCA6	0.16	0.26	0.91	0.37	0.9954	0.86	0.81	0.48	0.92	0.999952	0.42
ABCA7	0.93	0.97	0.19	0.17	0.68	0.91	0.35	0.73	0.63	0.18	0.76
ABCA8	0.33	0.41	0.96	0.86	0.99969	0.69	0.13	0.31	0.89	0.99999903	0.78
ABCA9	0.36	0.26	0.67	0.054	0.9965	0.85	0.31	0.66	0.94	0.999997	0.74
ABCB10	0.98	0.11	0.34	0.99	0.98	0.074	0.42	0.57	0.42	0.00087	0.098
ABCB11	0.38	0.6	0.15	0.048	0.093	0.23	0.51	0.71	0.67	0.42	0.64
ABCB1	0.16	0.27	0.22	0.99999976	0.79	0.14	0.24	0.51	0.65	0.999974	0.74
ABCB4	0.15	0.32	0.75	0.99999967	0.99967	0.49	0.41	0.53	0.26	0.9998	0.62
ABCB5	0.57	0.55	0.72	0.33	0.84	0.87	0.57	0.35	0.66	0.91	0.65
ABCB6	0.74	0.92	0.58	0.95	0.97	0.57	0.78	0.65	0.19	0.99	0.28
ABCB7	0.56	0.68	0.65	0.83	0.99944	0.094	0.11	0.27	0.78	0.046	0.1
ABCB8	0.9	0.93	0.37	0.43	0.44	0.18	0.26	0.99	0.73	0.44	0.38
ABCB9	0.99	0.54	0.54	0.75	0.98	0.58	0.57	0.91	0.06	0.999926	0.7
ABCC10	0.59	0.032	0.36	0.9995	0.85	0.55	0.81	0.84	0.44	0.98	0.83
ABCC11	0.015	0.34	0.72	0.48	0.28	0.68	0.27	0.43	0.3	0.99969	0.31
ABCC12	0.42	0.57	0.099	0.65	0.98	0.22	0.29	0.72	0.4	0.84	0.96
ABCC13	0.84	0.94	0.42	0.9975	0.32	0.62	0.89	0.31	0.53	0.041	0.76
ABCC1	0.68	0.94	0.84	0.89	0.9955	0.35	0.33	0.89	0.74	0.97	0.31
ABCC2	0.53	0.22	0.56	0.98	0.83	0.3	0.81	0.7	0.83	0.97	0.35
ABCC3	0.79	0.17	0.97	0.94	0.83	0.79	0.19	0.48	0.92	0.79	0.19
ABCC4	0.75	0.089	0.84	0.99968	0.99	0.096	0.16	0.28	0.77	0.9999933	0.79
ABCC5	0.63	0.75	0.87	0.999986	0.999975	0.81	0.8	0.55	0.53	0.999962	0.94
ABCC6P1	0.67	0.45	0.96	0.9999978	0.89	0.068	0.89	0.56	0.97	0.98	0.98
ABCC6P2	0.53	0.59	0.98	0.99999999905	0.96	0.16	0.65	0.18	0.88	0.99972	0.98
ABCC6	0.71	0.47	0.9966	0.9999987	0.99	0.1	0.38	0.86	0.99	0.99979	0.98
ABCC8	0.12	0.78	0.96	0.16	0.93	0.82	0.85	0.81	0.9	0.99	0.8
ABCC9	0.91	0.028	0.97	0.72	0.99944	0.78	0.15	0.24	0.17	0.99902	0.79
ABCD1	0.9	0.11	0.016	0.15	0.061	0.95	0.32	0.49	0.48	0.8	0.73
ABCD2	0.75	0.2	0.025	0.0035	0.24	0.59	0.075	0.4	0.88	0.81	0.088
ABCD3	0.31	0.74	0.84	0.83	0.99981	0.054	0.065	0.075	0.66	0.19	0.58
ABCD4	0.24	0.43	0.53	0.00016	0.76	0.24	0.71	0.87	0.72	0.36	0.76
ABCE1	0.93	0.62	0.06	0.16	0.97	0.1	0.22	0.83	0.17	8.4e-05	0.096
ABCF1	0.87	0.21	0.24	0.62	0.97	0.24	0.6	0.5	0.037	0.999987	0.32
ABCF2	0.9976	0.99	0.65	0.89	0.88	0.35	0.066	0.78	0.21	0.0095	0.043
ABCF3	0.9955	0.35	0.97	0.052	0.99997	0.058	0.71	0.62	0.22	0.87	0.86
ABCG1	0.51	0.00078	0.96	0.9955	0.93	0.79	0.43	0.53	0.7	0.96	0.95
ABCG2	0.35	0.17	0.96	0.57	0.99	0.21	0.28	0.63	0.56	0.999999945	0.99941
ABCG4	0.17	0.24	0.86	0.14	0.83	0.5	0.52	0.91	0.35	0.9949	0.97
ABCG5	0.068	0.79	0.59	0.0052	0.99	0.66	0.98	0.23	0.67	0.66	0.87
ABCG8	0.16	0.32	0.72	0.0065	0.27	0.41	0.41	0.22	0.26	0.96	0.98
ABHD10	0.69	0.19	0.91	0.058	0.9989	0.12	0.39	0.082	0.52	0.00013	0.25
ABHD11	0.36	0.35	0.74	0.65	0.98	0.49	0.85	0.38	0.95	7e-05	0.12
ABHD12B	0.99	0.69	0.65	0.84	0.98	0.58	0.62	0.018	0.5	0.3	0.62
ABHD12	0.28	0.71	0.67	0.99999958	0.99	0.99	0.91	0.41	0.74	0.99	0.83
ABHD13	0.79	0.027	0.66	0.99	0.99	0.65	0.024	0.46	0.64	0.1	0.2
ABHD14A	0.56	0.89	0.9954	0.0037	0.029	0.21	0.81	0.54	0.92	0.45	0.99
ABHD14B	0.66	0.82	0.61	0.99	0.49	0.053	0.3	0.88	0.99	0.079	0.81
ABHD15	0.96	0.85	0.62	0.67	0.84	0.093	0.33	0.5	0.59	0.92	0.051
ABHD1	0.3	0.92	0.7	0.9965	0.9969	0.046	0.86	0.59	0.83	0.99971	0.94
ABHD2	0.72	0.67	0.9	0.057	0.9981	0.46	0.16	0.87	0.94	0.57	0.38
ABHD3	0.074	0.18	0.38	0.0018	0.97	0.12	0.36	0.46	0.65	0.012	0.0047
ABHD4	0.43	0.37	0.95	0.0084	0.97	0.15	0.36	0.29	0.36	0.999957	0.7
ABHD5	0.28	0.57	0.62	0.035	0.88	0.21	0.47	0.39	0.77	0.2	0.047
ABHD6	0.36	0.25	0.49	0.93	0.13	0.18	0.84	0.38	0.81	0.58	0.62
ABHD8	0.57	0.87	0.84	0.98	0.99975	0.66	0.73	0.24	0.43	0.9999999973	0.65
ABI1	0.75	0.12	0.029	0.99	0.98	0.24	0.36	0.3	0.67	0.18	0.46
ABI2	0.69	0.78	0.98	0.87	0.99978	0.41	0.49	0.44	0.66	0.99984	0.26
ABI3BP	0.84	0.29	0.67	0.89	0.99984	0.29	0.36	0.2	0.93	0.999911	0.32
ABI3	0.62	0.43	0.033	0.00028	0.058	0.96	0.26	0.44	0.88	0.72	0.22
ABL1	0.7	0.83	0.64	0.72	0.99	0.15	0.36	0.85	0.2	0.99904	0.0049
ABL2	0.1	0.37	0.47	0.98	0.99	0.24	0.5	0.58	0.59	0.9985	0.27
ABLIM1	0.25	0.028	0.92	0.017	0.99	0.027	0.65	0.47	0.72	0.16	0.99
ABLIM2	0.18	0.57	0.11	0.999908	0.9984	0.58	0.52	0.83	0.13	0.91	0.999916
ABLIM3	0.68	0.65	0.68	0.0027	0.51	0.084	0.89	0.9	0.77	0.95	0.86
ABO	0.48	0.31	0.24	0.75	0.99999968	0.52	0.59	0.83	0.79	0.058	0.99
ABP1	0.49	0.64	0.91	0.9999968	0.59	0.86	0.78	0.94	0.86	0.88	0.99935
ABRA	0.57	0.13	0.6	0.92	0.99983	0.7	0.043	0.37	0.73	0.99	0.6
ABR	0.51	0.76	0.76	0.088	0.9	0.71	0.19	0.98	0.6	0.23	0.27
ABT1	0.98	0.0021	0.26	0.9982	0.85	0.47	0.88	0.88	0.29	0.0053	0.069
ABTB1	0.19	0.19	0.81	0.2	0.75	0.68	0.8	0.79	0.9	0.027	0.99
ABTB2	0.76	0.032	0.43	0.81	0.97	0.19	0.82	0.58	0.11	0.98	0.025
ACAA1	0.41	0.44	0.56	0.49	1.4e-05	0.66	0.75	0.94	0.61	0.39	0.87
ACAA2	0.17	0.85	0.99	0.3	0.99	0.029	0.05	0.28	0.73	0.011	0.55
ACACA	0.89	0.9968	0.56	0.53	0.99	0.023	0.55	0.71	0.26	0.91	0.35
ACACB	0.54	0.15	0.92	0.97	0.99985	0.77	0.69	0.52	0.71	0.9999959	0.92
ACAD10	0.24	0.98	0.97	0.74	0.99	0.22	0.49	0.91	0.9	0.88	0.95
ACAD8	0.082	0.11	0.98	0.16	0.83	0.13	0.28	0.054	0.57	0.072	0.33
ACAD9	0.87	0.6	0.69	0.89	0.9971	0.034	0.056	0.79	0.43	0.48	0.47
ACADL	0.068	0.59	0.82	0.45	0.9999907	0.31	0.6	0.032	0.84	0.9983	0.6
ACADM	0.39	0.33	0.64	0.36	0.97	0.3	0.057	0.19	0.42	0.11	0.086
ACADSB	0.33	0.51	0.43	0.35	0.9982	0.13	0.58	0.3	0.88	0.1	0.35
ACADS	0.88	0.87	0.32	0.0018	0.99	0.22	0.8	0.38	0.41	0.00077	0.004
ACADVL	0.2	0.95	0.99	0.0017	0.9	0.17	0.93	0.99	0.98	0.024	0.28
ACAN	0.23	0.28	0.85	0.97	0.57	0.93	0.31	0.82	0.75	0.31	0.033
ACAP1	0.86	0.48	0.00075	0.0012	0.069	0.99	0.23	0.55	0.96	0.62	0.055
ACAP2	0.4	0.098	0.59	0.46	0.999999955	0.19	0.28	0.39	0.31	0.28	0.19
ACAP3	0.19	0.56	0.83	0.9	0.38	0.84	0.84	0.98	0.87	0.99	0.3
ACAT1	0.89	0.68	0.6	0.061	0.5	0.025	0.26	0.2	0.58	0.083	0.016
ACAT2	0.81	0.63	0.53	0.53	0.9967	0.025	0.64	0.49	0.003	4e-04	0.084
ACBD3	0.77	0.0049	0.67	0.22	0.9984	0.37	0.022	0.62	0.025	0.0014	0.2
ACBD4	0.34	0.99	0.79	0.99	0.89	0.28	0.9982	0.77	0.99923	0.99964	0.77
ACBD5	0.04	0.4	0.25	0.00035	0.96	0.17	0.86	0.3	0.67	5.2e-07	0.044
ACBD6	0.3	0.74	0.49	0.999948	0.99	0.08	0.94	0.12	0.23	0.91	0.88
ACBD7	0.23	0.56	0.82	0.94	0.99963	0.21	0.77	0.57	0.11	0.063	0.99
ACCSL	0.59	0.06	0.32	0.22	0.31	0.84	0.94	0.96	0.093	0.71	0.84
ACCS	0.11	0.73	0.72	0.9969	0.28	0.32	0.13	0.92	0.99	0.98	0.97
ACD	0.21	0.97	0.94	0.24	0.94	0.4	0.98	0.99	0.5	0.12	2.7e-05
ACE2	0.074	0.31	0.32	0.999999961	0.073	0.33	0.79	0.49	0.42	0.6	0.89
ACER1	0.43	0.75	0.67	0.47	0.87	0.73	0.75	0.73	0.6	0.79	0.67
ACER2	0.22	0.24	0.74	0.95	0.7	0.22	0.12	0.029	0.35	0.45	0.37
ACER3	0.34	0.32	0.7	0.55	0.5	0.49	0.028	0.27	0.023	0.95	0.36
ACE	0.62	0.039	0.77	0.75	0.75	0.66	0.13	0.63	0.85	0.93	0.88
ACHE	0.28	0.031	0.041	0.8	0.9982	0.45	0.91	0.52	0.061	0.22	0.22
ACIN1	0.62	0.49	0.84	0.0015	0.84	0.49	0.83	0.8	0.82	0.55	0.34
ACLY	0.85	0.98	0.5	0.44	0.96	0.1	0.22	0.77	0.49	0.23	0.089
ACMSD	0.11	0.98	0.926	0.67	0.64	0.41	0.28	0.82	0.75	0.9999976	0.033
ACN9	0.51	0.31	0.67	0.98	0.99972	0.23	0.31	0.49	0.66	0.00021	0.2
ACO1	0.88	0.44	0.36	0.12	0.97	0.093	0.16	0.072	0.28	0.15	0.0065
ACO2	0.86	0.45	0.54	2.9e-05	0.999915	0.19	0.57	0.97	0.43	7e-04	0.042
ACOT11	0.18	0.54	0.95	0.99	0.12	0.18	0.24	0.62	0.23	0.9	0.62
ACOT12	0.84	0.75	0.57	0.046	0.63	0.094	0.76	0.33	0.63	0.2	0.32
ACOT13	0.61	0.49	0.86	0.998	0.37	0.029	0.65	0.32	0.93	0.94	0.32
ACOT2	0.53	0.76	0.78	0.999959	0.99	0.031	0.18	0.56	0.98	0.999933	0.53
ACOT4	0.44	0.81	0.46	0.76	0.94	0.086	0.5	0.0055	0.69	0.9974	0.44
ACOT6	0.85	0.47	0.92	0.6	0.75	0.45	0.58	0.087	0.79	0.9988	0.34
ACOT7	0.54	0.98	0.23	0.00015	0.11	0.48	0.49	0.97	0.045	0.0078	0.0061
ACOT8	0.28	0.3	0.62	0.999999999964	0.9	0.81	0.55	0.63	0.52	0.999999988	0.97
ACOT9	0.91	0.3	0.65	0.84	0.3	0.35	0.087	0.49	0.15	0.54	0.028
ACOX1	0.17	0.48	0.56	0.99999989	0.99946	0.02	0.09	0.18	0.53	0.74	0.49
ACOX2	0.56	0.082	0.98	0.99999	0.75	0.032	0.64	0.63	0.85	0.99	0.78
ACOX3	0.058	0.066	0.5	0.48	0.34	0.16	0.45	0.97	0.7	0.33	0.12
ACOXL	0.11	0.47	0.65	0.011	0.3	0.83	0.94	0.17	0.86	0.75	0.9
ACP1	0.29	0.33	0.8	0.94	0.88	0.63	0.034	0.51	0.17	0.0046	0.18
ACP2	0.8	0.14	0.3	2.7e-05	0.082	0.29	0.2	0.39	0.37	0.81	0.35
ACP5	0.59	0.91	0.053	0.011	0.00014	0.92	0.12	0.42	0.91	0.31	0.32
ACP6	0.4	0.38	0.93	0.55	0.97	0.064	0.34	0.69	0.98	0.54	0.83
ACPL2	0.17	0.99	0.45	0.78	0.999949	0.13	0.3	0.53	0.47	0.003	0.85
ACPP	0.48	0.019	0.92	0.0086	0.99958	0.9	0.18	0.12	0.2	0.8	0.94
ACPT	0.18	0.62	0.73	0.93	0.59	0.91	0.096	0.32	0.22	0.96	0.85
ACRBP	0.5	0.66	0.98	0.0089	0.63	0.18	0.043	0.61	0.71	0.00044	0.77
ACRC	0.056	0.53	0.28	0.9998	0.81	0.95	0.88	0.81	0.99	0.99983	0.23
ACRV1	0.085	0.88	0.98	0.041	0.089	0.86	0.32	0.43	0.064	0.39	0.13
ACR	0.47	0.055	0.56	0.99999962	0.95	0.046	0.59	0.6	0.56	0.97	0.94
ACSBG1	0.84	0.35	0.66	0.64	0.99	0.65	0.4	0.4	0.29	0.93	0.5
ACSBG2	0.09	0.25	0.49	0.94	0.79	0.18	0.46	0.26	0.24	0.9967	0.72
ACSF2	0.33	0.31	0.95	0.9999	0.36	0.13	0.44	0.24	0.71	0.999989	0.89
ACSF3	0.95	0.18	0.97	0.74	0.96	0.035	0.71	0.92	0.77	0.015	0.042
ACSL1	0.92	0.53	0.21	0.016	0.98	0.61	0.16	0.35	0.94	0.12	0.012
ACSL3	0.74	0.38	0.85	0.26	0.97	0.64	0.44	0.88	0.5	0.67	0.017
ACSL4	0.068	0.13	0.93	0.55	0.77	0.77	0.44	0.41	0.87	0.22	0.84
ACSL5	0.54	0.35	0.37	0.9998	0.0013	0.61	0.14	0.029	0.73	0.42	0.19
ACSL6	0.14	0.78	0.1	0.99999997	0.98	0.46	0.72	0.0043	0.97	0.99	0.72
ACSM1	0.045	0.91	0.74	0.44	0.5	0.16	0.96	0.26	0.65	0.8	0.8
ACSM2A	0.099	0.46	0.59	0.62	0.98	0.47	0.49	0.6	0.26	0.7	0.28
ACSM2B	0.53	0.26	0.56	0.77	0.89	0.28	0.023	0.0062	0.26	0.9	0.0049
ACSM3	0.26	0.04	0.77	0.59	0.98	0.035	0.071	0.59	0.91	0.0085	0.4
ACSM4	0.31	0.66	0.92	0.71	0.56	0.75	0.078	0.77	0.28	0.31	0.59
ACSM5	0.28	0.66	0.054	0.09	0.65	0.22	0.64	0.054	0.74	0.99931	0.74
ACSS1	0.14	0.06	0.99	0.999945	0.99	0.94	0.81	0.46	0.51	0.99	0.83
ACSS2	0.031	0.49	0.098	0.99	0.999941	0.49	0.87	0.021	0.34	0.52	0.65
ACSS3	0.82	0.84	0.95	0.62	0.9972	0.029	0.27	0.3	0.55	0.999986	0.89
ACTA1	0.068	0.69	0.024	0.51	0.99916	0.45	0.37	0.67	0.85	0.99	0.85
ACTA2	0.56	0.88	0.99	0.2	0.97	0.46	0.26	0.72	0.93	0.999916	0.059
ACTBL2	0.89	0.81	0.62	0.00032	0.21	0.64	0.053	0.14	0.87	0.29	0.67
ACTB	0.87	0.24	0.44	0.17	0.19	0.29	0.33	0.8	0.24	0.032	0.0022
ACTC1	0.88	0.5	0.99	0.73	0.9982	0.7	0.18	0.26	0.47	0.999998	0.22
ACTG1	0.86	0.9961	0.96	0.00018	0.52	0.5	0.62	0.85	0.68	2.8e-07	0.073
ACTG2	0.57	0.42	0.96	0.87	0.99	0.51	0.13	0.83	0.84	0.9989	0.058
ACTL6A	0.73	0.37	0.8	0.99908	0.9999963	0.21	0.15	0.29	0.059	0.049	0.63
ACTL6B	0.076	0.45	0.32	0.75	0.29	0.031	0.82	0.35	0.87	0.99958	0.82
ACTL7A	0.0068	0.47	0.22	0.24	0.42	0.38	0.75	0.2	0.0084	0.73	0.45
ACTL7B	0.0072	0.46	0.043	0.64	0.86	0.32	0.11	0.89	0.37	0.68	0.57
ACTL8	0.73	0.88	0.03	0.79	0.69	0.71	0.31	0.78	0.22	0.29	0.67
ACTL9	0.21	0.0046	0.41	0.017	0.65	0.51	0.033	0.63	0.17	0.17	0.9
ACTN1	0.8	0.83	0.68	0.0047	0.56	0.47	0.04	0.87	0.53	0.9975	0.1
ACTN2	0.4	0.24	0.57	0.69	0.99955	0.74	0.74	0.7	0.3	0.999951	0.12
ACTN3	0.8	0.12	0.7	0.0019	0.79	0.33	0.79	0.85	0.28	0.99	0.28
ACTN4	0.64	0.18	0.22	0.71	0.79	0.052	0.16	0.72	0.078	0.97	0.38
ACTR10	0.48	0.35	0.47	0.66	0.99	0.05	0.78	0.5	0.85	0.37	0.51
ACTR1A	0.61	0.98	0.21	0.005	0.32	0.16	0.3	0.84	0.57	0.98	0.26
ACTR1B	0.82	0.36	0.42	0.97	0.96	0.15	0.46	0.95	0.14	0.61	0.99
ACTR2	0.85	0.26	0.41	0.91	0.97	0.36	0.042	0.25	0.28	0.49	0.096
ACTR3B	0.93	0.77	0.84	0.99999946	0.999918	0.23	0.34	0.66	0.42	0.023	0.8
ACTR3	0.78	0.28	0.13	0.79	0.99	0.43	0.037	0.55	0.51	0.033	0.029
ACTR5	0.28	0.27	0.45	0.9999985	0.96	0.87	0.85	0.4	0.8	0.61	0.17
ACTR6	0.22	0.51	0.29	0.19	0.89	0.21	0.56	0.2	0.25	4.5e-05	0.091
ACTR8	0.96	0.29	0.81	0.87	0.78	0.1	0.16	0.59	0.37	0.047	0.15
ACTRT1	0.94	0.76	0.1	0.75	0.2	0.87	0.62	0.62	0.99	0.32	0.2
ACTRT2	0.25	0.057	0.83	0.24	0.52	0.35	0.4	0.71	0.99	0.46	0.75
ACVR1B	0.18	0.091	0.31	0.9999933	0.99	0.88	0.77	0.055	0.16	0.96	0.95
ACVR1C	0.1	0.32	0.023	0.65	0.9959	0.3	0.44	0.71	0.048	0.13	0.17
ACVR1	0.54	0.32	0.91	0.66	0.99963	0.62	0.27	0.7	0.2	0.99989	0.28
ACVR2A	0.11	0.002	0.57	0.96	0.9999939	0.55	0.47	0.069	0.43	0.34	0.71
ACVR2B	0.38	0.24	0.83	0.99	0.99	0.28	0.83	0.35	0.37	0.86	0.59
ACVRL1	0.65	0.063	0.89	0.99978	0.96	0.99	0.26	0.74	0.77	0.99	0.45
ACY1	0.88	0.89	0.85	0.99	0.033	0.015	0.48	0.97	0.77	0.082	0.76
ACY3	0.94	0.025	0.73	0.79	0.034	0.18	0.66	0.84	0.32	0.74	0.89
ACYP1	0.11	0.59	0.53	0.31	0.92	0.29	0.61	0.66	0.97	0.00085	0.35
ACYP2	0.41	0.95	0.88	0.99	0.92	0.82	0.22	0.2	0.094	0.59	0.94
ADAD1	0.071	0.063	0.43	0.097	0.43	0.18	0.67	0.96	0.2	0.28	0.88
ADAD2	0.29	0.87	0.37	0.62	0.99	0.7	0.86	0.8	0.39	0.97	0.92
ADAL	0.41	0.99	0.8	0.23	0.9999984	0.64	0.055	0.81	0.49	0.93	0.98
ADAM10	0.99	0.17	0.51	0.0025	0.96	0.12	0.039	0.64	0.059	0.00017	0.18
ADAM11	0.34	0.98	0.16	0.014	0.9981	0.53	0.53	0.47	0.61	0.9988	0.7
ADAM12	0.92	0.77	0.97	0.0033	0.99916	0.5	0.099	0.56	0.82	0.024	0.21
ADAM15	0.84	0.57	8.4e-05	0.012	0.85	0.68	0.74	0.83	0.4	0.055	0.7
ADAM17	0.95	0.32	0.32	0.63	0.9975	0.36	0.061	0.76	0.14	0.84	0.36
ADAM18	0.62	0.8	0.76	0.58	0.64	0.088	0.21	0.92	0.055	0.14	0.23
ADAM19	0.83	0.69	0.95	0.48	0.61	0.94	0.24	0.93	0.51	0.92	0.35
ADAM20	0.061	0.066	0.47	0.7	0.68	0.48	0.95	0.88	0.38	0.55	0.59
ADAM21P1	0.62	0.88	0.079	0.014	0.67	0.074	0.84	0.19	0.59	0.46	0.89
ADAM21	0.41	0.92	0.26	0.097	0.94	0.33	0.29	0.33	0.47	0.99958	0.84
ADAM22	0.16	0.93	0.75	0.0053	0.9999967	0.53	0.35	0.023	0.48	0.75	0.1
ADAM23	0.31	0.84	0.94	0.48	0.96	0.83	0.19	0.38	0.31	0.999978	0.58
ADAM28	0.67	0.29	0.85	4.7e-06	0.78	0.98	0.27	0.73	0.82	0.63	0.36
ADAM29	0.31	0.88	0.57	0.059	0.55	0.65	0.7	0.64	0.62	0.27	0.24
ADAM2	0.5	0.77	0.096	0.53	0.63	0.91	0.5	0.6	0.21	0.52	0.72
ADAM30	0.37	0.61	0.0038	0.7	0.79	0.25	0.46	0.35	0.76	0.00097	0.64
ADAM32	0.92	0.92	0.45	0.9999928	0.99956	0.82	0.45	0.7	0.97	0.92	0.9983
ADAM33	0.52	0.42	0.86	0.98	0.98	0.52	0.94	0.82	0.78	0.999975	0.98
ADAM3A	0.62	0.98	0.48	0.58	0.49	0.86	0.22	0.52	0.41	0.33	0.47
ADAM6	0.98	0.2	0.11	0.54	0.57	0.98	0.45	0.55	0.91	0.12	0.067
ADAM7	0.86	0.99	0.63	0.68	0.076	0.64	0.67	0.48	0.12	0.59	0.48
ADAM8	0.93	0.062	0.11	0.0014	0.062	0.99	0.84	0.9	0.27	0.5	0.44
ADAM9	0.98	0.29	0.83	0.00095	0.99	0.14	0.095	0.62	0.7	0.0011	0.014
ADAMDEC1	0.93	0.41	0.0017	0.84	0.39	0.96	0.0062	0.54	0.87	0.048	0.097
ADAMTS10	0.64	0.59	0.84	0.39	0.9956	0.89	0.96	0.79	0.44	0.99945	0.69
ADAMTS12	0.9	0.65	0.98	0.024	0.98	0.32	0.46	0.78	0.71	0.097	0.81
ADAMTS13	0.11	0.76	0.93	0.84	0.67	0.49	0.67	0.92	0.59	0.999946	0.91
ADAMTS14	0.51	0.92	0.87	0.11	0.99	0.95	0.69	0.94	0.67	0.92	0.96
ADAMTS15	0.89	0.72	0.9979	6.3e-05	0.76	0.57	0.66	0.71	0.4	0.77	0.67
ADAMTS16	0.71	0.97	0.99	0.21	0.9997	0.35	0.12	0.81	0.83	0.56	0.89
ADAMTS17	0.48	0.019	0.0039	0.55	0.9999952	0.42	0.75	0.25	0.21	0.97	0.99
ADAMTS18	0.23	0.53	0.91	0.98	0.999	0.28	0.14	0.36	0.24	0.99	0.091
ADAMTS19	0.016	0.36	0.94	0.83	0.9986	0.51	0.85	0.21	0.5	0.99	0.53
ADAMTS1	0.36	0.12	0.74	0.41	0.9965	0.67	0.41	0.93	0.35	0.99	0.036
ADAMTS20	0.18	0.81	0.97	0.29	0.76	0.44	0.58	0.49	0.021	0.91	0.9983
ADAMTS2	0.94	0.26	0.89	0.00062	0.99	0.35	0.59	0.82	0.81	0.11	0.14
ADAMTS3	0.81	0.0083	0.79	0.89	0.9976	0.7	0.22	0.27	0.4	0.99	0.59
ADAMTS4	0.73	0.78	0.83	0.0028	0.96	0.87	0.84	0.91	0.56	0.33	0.018
ADAMTS5	0.66	0.044	0.99	0.58	0.9996	0.3	0.58	0.79	0.72	0.63	0.51
ADAMTS6	0.27	0.84	0.99	0.5	0.89	0.92	0.18	0.96	0.85	0.9	0.86
ADAMTS7	0.67	0.92	0.45	0.64	0.9986	0.39	0.33	0.97	0.48	0.9	0.58
ADAMTS8	0.57	0.34	0.99	0.999919	0.99	0.49	0.34	0.4	0.72	0.9999986	0.77
ADAMTS9	0.77	0.047	0.99	0.043	0.99974	0.2	0.57	0.87	0.61	0.99906	0.065
ADAMTSL1	0.51	0.38	0.99	0.89	0.94	0.78	0.028	0.84	0.65	0.99979	0.96
ADAMTSL2	0.26	0.78	0.89	0.9955	0.999928	0.99	0.73	0.93	0.78	0.99999982	0.98
ADAMTSL3	0.3	0.51	0.15	0.84	0.9986	0.46	0.89	0.18	0.39	0.99999985	0.99
ADAMTSL4	0.95	0.24	0.071	0.063	0.033	0.077	0.72	0.85	0.96	0.99	0.56
ADAMTSL5	0.48	0.49	0.1	0.072	0.49	0.15	0.96	0.53	0.25	0.0091	0.37
ADAP1	0.66	0.98	0.67	0.9964	0.86	0.71	0.9	0.89	0.47	0.073	0.23
ADAP2	0.67	0.41	0.26	0.0021	0.39	0.2	0.29	0.15	0.86	0.97	0.032
ADARB1	0.073	0.13	0.86	1.1e-05	0.16	0.58	0.56	0.88	0.61	0.99	0.46
ADARB2	0.11	0.062	0.24	0.9931	0.9986	0.067	0.91	0.88	0.75	0.999976	0.9982
ADAR	0.87	0.19	0.32	0.00011	0.57	0.36	0.034	0.52	0.049	0.33	0.77
ADAT1	0.85	0.66	0.9	0.88	0.98	0.091	0.076	0.5	0.67	0.87	0.12
ADAT2	0.16	0.55	0.12	0.99	0.42	0.61	0.69	0.86	0.98	0.056	0.63
ADAT3	0.52	0.82	0.2	0.95	0.13	0.91	0.93	0.65	0.45	0.011	0.73
ADA	0.31	0.76	0.2	0.0023	0.78	0.051	0.51	0.88	0.57	0.17	0.55
ADCK1	0.44	0.43	0.92	0.96	0.9	0.15	0.76	0.92	0.83	0.91	0.97
ADCK2	0.65	0.99	0.67	0.9974	0.77	0.47	0.38	0.46	0.49	0.0075	0.25
ADCK4	0.48	0.98	0.58	0.013	0.39	0.45	0.46	0.99	0.52	0.84	0.39
ADCK5	0.56	0.32	0.26	0.9966	0.15	0.85	0.95	0.98	0.11	0.14	0.43
ADCY10	0.044	0.97	0.58	0.8	0.99984	0.87	0.37	0.79	0.57	0.97	0.097
ADCY1	0.3	0.92	0.95	0.51	0.999902	0.87	0.4	0.54	0.027	0.99995	0.81
ADCY2	0.25	0.0055	0.99	0.96	0.99999919	0.8	0.45	0.66	0.49	0.999961	0.36
ADCY3	0.74	0.9	0.027	0.97	0.98	0.97	0.22	0.76	0.83	0.78	0.26
ADCY4	0.16	0.2	0.87	0.28	0.87	0.66	0.35	0.98	0.54	0.9982	0.9969
ADCY5	0.42	0.19	0.78	0.98	0.999983	0.56	0.84	0.74	0.39	0.999999981	0.7
ADCY6	0.26	0.61	0.66	0.35	0.9	0.65	0.75	0.84	0.52	0.36	0.058
ADCY7	0.8	0.25	0.3	0.012	0.38	0.74	0.38	0.92	0.79	0.1	0.15
ADCY8	0.65	0.53	0.26	0.83	0.98	0.089	0.98	0.36	0.64	0.69	0.86
ADCY9	0.45	0.34	0.26	0.25	0.97	0.24	0.022	0.53	0.81	0.97	0.67
ADCYAP1R1	0.92	0.1	0.99	0.11	0.99	0.28	0.33	0.78	0.13	0.99912	0.97
ADCYAP1	0.27	0.27	0.75	0.82	0.72	0.9949	0.36	0.44	0.92	0.99	0.62
ADC	0.18	0.93	0.46	0.053	0.76	0.22	0.79	0.66	0.77	0.97	0.86
ADD1	0.079	0.67	0.87	0.007	0.72	0.12	0.42	0.94	0.74	0.98	0.13
ADD2	0.62	0.34	0.81	0.094	0.999982	0.68	0.15	0.85	0.56	0.9989	0.9
ADD3	0.32	0.015	0.83	0.98	0.9986	0.14	0.084	0.12	0.6	0.38	0.89
ADH1A	0.03	0.45	0.37	0.97	0.81	0.82	0.96	0.35	0.57	0.99	0.82
ADH1B	0.2	0.62	0.73	0.86	0.99948	0.77	0.62	0.29	0.91	0.99979	0.93
ADH1C	0.034	0.35	0.86	0.9985	0.997	0.8	0.17	0.15	0.54	0.9	0.99
ADH4	0.0039	0.31	0.97	0.99973	0.98	0.65	0.19	0.36	0.028	0.97	0.2
ADH5	0.31	0.088	0.34	0.27	0.35	0.026	0.4	0.94	0.12	0.094	0.021
ADH6	0.022	0.43	0.71	0.74	0.99	0.014	0.77	0.11	0.74	0.44	0.94
ADH7	0.092	0.24	0.62	0.54	0.9957	0.2	0.74	0.28	0.69	0.66	0.66
ADHFE1	0.57	0.065	0.65	0.99	0.97	0.16	0.83	0.56	0.97	0.99999932	0.996
ADI1	0.93	0.071	0.89	0.22	0.97	0.64	0.24	0.76	0.3	0.027	0.011
ADIG	0.26	0.4	0.31	0.78	0.72	0.4	0.21	0.69	0.48	0.23	0.66
ADIPOQ	0.31	0.83	0.4	0.29	0.96	0.19	0.64	0.36	0.63	0.81	0.79
ADIPOR1	0.8	0.022	0.34	0.96	0.94	0.53	0.062	0.069	0.012	0.028	0.44
ADIPOR2	0.38	0.99	0.3	0.77	0.999985	0.44	0.93	0.6	0.17	0.13	0.062
ADK	0.88	0.94	0.1	0.999998	0.29	0.056	0.27	0.66	0.096	0.035	0.28
ADM2	0.68	0.095	0.79	0.72	0.99977	0.61	0.21	0.8	0.51	0.96	0.0026
ADM	0.44	0.028	0.0074	0.00037	0.18	0.98	0.47	0.34	0.36	0.0072	0.0027
ADNP2	0.39	0.84	0.039	5.1e-06	0.99	0.14	0.28	0.58	0.063	0.0013	0.0013
ADNP	0.75	0.28	0.4	0.999999958	0.9987	0.44	0.23	0.35	0.38	0.98	0.63
ADORA1	0.68	0.024	0.65	0.011	0.999987	0.42	0.52	0.53	0.66	0.97	0.53
ADORA2A	0.16	0.47	0.5	0.057	0.36	0.97	0.73	0.52	0.91	0.93	0.074
ADORA2B	0.89	0.36	0.16	0.015	0.82	0.34	0.13	0.5	0.11	0.038	0.22
ADORA3	0.92	0.63	0.019	0.00031	0.21	0.79	0.29	0.13	0.97	0.88	0.37
ADO	0.94	0.49	0.74	0.97	0.9	0.2	0.62	0.15	0.4	0.53	0.24
ADPGK	0.83	0.28	0.18	0.0068	0.97	0.95	0.062	0.48	0.3	0.0018	0.03
ADPRHL1	0.44	0.77	0.9	0.94	0.998	0.91	0.39	0.97	0.34	0.98	0.8
ADPRHL2	0.26	0.14	0.24	2.1e-08	0.0062	0.62	0.29	0.097	0.31	0.0051	0.19
ADPRH	0.63	0.71	0.92	0.35	0.99	0.86	0.16	0.27	0.96	0.999963	0.99
ADRA1A	0.92	0.36	0.22	0.31	0.9922	0.18	0.32	0.13	0.13	0.99946	0.095
ADRA1B	0.83	0.8	0.98	0.9	0.97	0.29	0.67	0.71	0.67	0.99982	0.61
ADRA1D	0.57	0.39	0.86	0.97	0.99	0.93	0.78	0.86	0.058	0.99999916	0.92
ADRA2A	0.53	0.89	0.98	0.34	0.99976	0.42	0.85	0.16	0.71	0.99	0.95
ADRA2B	0.067	0.078	0.89	0.31	0.999987	0.91	0.86	0.14	0.41	0.9953	0.93
ADRA2C	0.76	0.4	0.98	0.39	0.9972	0.35	0.86	0.82	0.18	0.9969	0.9967
ADRB1	0.67	0.083	0.61	0.00078	0.62	0.85	0.61	0.14	0.8	0.999962	0.97
ADRB2	0.67	0.18	0.073	0.25	0.28	0.52	0.57	0.51	0.86	0.99989	0.99
ADRB3	0.86	0.98	0.53	0.28	0.98	0.86	0.29	0.79	0.85	0.999916	0.52
ADRBK1	0.98	0.5	0.53	0.87	0.99	0.98	0.5	0.9957	0.23	0.75	0.39
ADRBK2	0.095	0.94	0.52	0.98	0.83	0.65	0.59	0.7	0.7	0.99966	0.87
ADRM1	0.85	0.85	0.15	0.99969	0.87	0.87	0.64	0.8	0.4	0.93	0.22
ADSL	0.94	0.53	0.78	0.27	0.99907	0.19	0.4	0.51	0.26	0.72	0.067
ADSSL1	0.74	0.19	0.27	0.15	0.9989	0.16	0.84	0.82	0.88	0.71	0.9956
ADSS	0.66	0.0081	0.38	0.93	0.99	0.38	0.49	0.46	0.54	0.028	0.71
AEBP1	0.89	0.54	0.95	0.031	0.97	0.92	0.68	0.91	0.85	0.99	0.5
AEBP2	0.7	0.19	0.72	0.48	0.99908	0.56	0.063	0.43	0.55	0.18	0.14
AEN	0.35	0.55	0.63	0.0071	0.89	0.62	0.23	0.97	0.41	0.044	7.4e-05
AES	0.098	0.67	0.029	0.96	0.22	0.94	0.93	0.87	0.21	0.53	0.57
AFAP1L1	0.57	0.17	0.84	0.32	0.94	0.049	0.3	0.74	0.27	0.98	0.95
AFAP1L2	0.32	0.82	0.81	3.8e-05	0.81	0.66	0.67	0.95	0.31	0.89	0.99
AFAP1	0.59	0.24	0.8	0.72	0.99	0.078	0.16	0.98	0.39	0.9964	0.8
AFF1	0.17	0.32	0.37	0.24	0.99	0.31	0.48	0.46	0.9	0.59	0.023
AFF2	0.04	0.7	0.87	0.088	0.99983	0.63	0.49	0.73	0.54	0.99	0.93
AFF3	0.93	0.98	0.84	0.83	0.9978	0.87	0.17	0.63	0.7	0.999972	0.81
AFF4	0.26	0.41	0.77	0.44	0.92	0.19	0.49	0.78	0.4	0.51	0.062
AFG3L2	0.47	0.75	0.095	9.5e-06	0.95	0.18	0.24	0.76	0.22	0.025	0.12
AFMID	0.71	0.95	0.42	0.64	0.99	0.22	0.67	0.8	0.6	0.42	0.91
AFM	0.64	0.72	0.71	0.9	0.63	0.036	0.58	0.95	0.55	0.7	0.93
AFP	0.38	0.21	0.98	0.98	0.99	0.47	0.21	0.91	0.47	0.86	0.86
AFTPH	0.047	0.47	0.55	0.98	0.99964	0.53	0.38	0.42	0.41	0.8	0.54
AGAP11	0.17	0.13	0.026	0.997	0.84	0.62	0.87	0.5	0.81	0.96	0.91
AGAP1	0.23	0.59	0.73	0.14	0.99988	0.27	0.44	0.46	0.34	0.88	0.62
AGAP2	0.57	0.48	0.018	1.6e-06	0.0047	0.99	0.62	0.6	0.38	0.0074	0.19
AGAP3	0.88	0.48	0.24	0.8	0.036	0.91	0.74	0.98	0.55	0.12	0.35
AGAP4	0.07	0.78	0.1	0.9975	0.85	0.75	0.95	0.81	0.89	0.88	0.93
AGAP5	0.16	0.44	0.59	0.9962	0.99	0.51	0.39	0.9	0.9	0.99	0.84
AGAP6	0.11	0.86	0.071	0.99936	0.79	0.79	0.93	0.84	0.92	0.93	0.82
AGAP7	0.3	0.59	0.55	0.9968	0.57	0.82	0.87	0.97	0.99	0.99	0.87
AGAP8	0.49	0.22	0.37	0.99964	0.92	0.77	0.98	0.75	0.98	0.99	0.84
AGA	0.76	0.94	0.97	0.999999936	0.9963	0.39	0.34	0.6	0.71	0.99	0.079
AGBL1	0.57	0.78	0.81	0.32	0.94	0.67	0.13	0.62	0.47	0.039	0.3
AGBL2	0.033	0.97	0.84	0.9976	0.28	0.32	0.28	0.73	0.95	0.96	0.9986
AGBL3	0.19	0.7	0.73	0.9	0.97	0.88	0.23	0.64	0.96	0.91	0.024
AGBL4	0.32	0.6	0.7	0.0097	0.91	0.14	0.23	0.12	0.28	0.99	0.98
AGBL5	0.72	0.92	0.88	0.9972	0.99995	0.47	0.56	0.37	0.52	0.99	0.39
AGER	0.26	0.45	0.15	0.23	0.16	0.8	0.93	0.32	0.69	0.98	0.4
AGFG1	0.49	0.27	0.4	0.86	0.89	0.37	0.26	0.73	0.56	0.37	0.097
AGFG2	0.51	0.44	0.83	0.76	0.91	0.4	0.83	0.76	0.78	0.99951	0.93
AGGF1	0.62	0.74	0.87	0.26	0.98	0.31	8e-04	0.43	0.93	0.00071	0.36
AGK	0.6	0.43	0.84	0.999986	0.98	0.062	0.15	0.64	0.59	0.72	0.39
AGL	0.11	0.67	0.13	0.055	0.99969	0.086	0.05	0.025	0.38	1.4e-05	0.53
AGMAT	0.68	0.93	0.66	0.9	0.96	0.028	0.33	0.81	0.26	0.24	0.42
AGPAT1	0.62	0.34	0.89	0.97	0.99	0.08	0.51	0.24	0.53	0.99999964	0.67
AGPAT2	0.49	0.33	0.8	0.85	0.26	0.98	0.8	0.34	0.11	0.067	0.3
AGPAT3	0.48	0.78	0.014	0.22	0.94	0.077	0.36	0.83	0.22	0.23	0.33
AGPAT4	0.094	0.68	0.62	0.00097	0.14	0.3	0.79	0.81	0.2	0.9969	0.97
AGPAT5	0.062	0.25	0.17	0.022	0.995	0.36	0.23	0.44	0.13	1.5e-06	0.1
AGPAT6	0.17	0.97	0.84	0.0097	0.9	0.78	0.43	0.79	0.87	0.038	0.21
AGPAT9	0.51	0.13	0.46	0.094	0.98	0.18	0.33	0.84	0.61	0.32	0.00057
AGPHD1	0.49	0.4	0.16	0.9988	0.999984	0.24	0.084	0.16	0.24	0.55	0.3
AGPS	0.7	0.37	0.57	0.39	0.98	0.017	0.13	0.59	0.73	0.39	0.53
AGR2	0.14	0.65	0.99	6.9e-06	0.82	0.97	0.62	0.92	0.52	8.8e-05	0.61
AGR3	0.041	0.9	0.98	0.0037	0.94	0.65	0.28	0.25	0.89	0.013	0.97
AGRN	0.61	0.44	0.53	0.0015	0.85	0.53	0.72	0.93	0.11	0.72	0.85
AGRP	0.29	0.51	0.87	0.045	0.47	0.87	0.83	0.48	0.66	0.96	0.25
AGTPBP1	0.08	0.26	0.51	0.85	0.99	0.12	0.1	0.041	0.36	0.11	0.15
AGTR1	0.37	0.73	0.86	0.45	0.9999929	0.5	0.75	0.69	0.75	0.9962	0.67
AGTR2	0.043	0.049	0.96	0.61	0.95	0.067	0.75	0.32	0.62	0.92	0.43
AGTRAP	0.7	0.87	0.93	0.00086	0.076	0.54	0.41	0.88	0.24	0.54	0.77
AGT	0.34	0.9	0.98	0.999999952	0.999988	0.15	0.041	0.14	0.84	0.99955	0.54
AGXT2L1	0.7	0.79	0.45	0.64	0.45	0.022	0.62	0.82	0.66	0.99	0.64
AGXT2L2	0.082	0.7	0.32	0.7	0.6	0.64	0.57	0.36	0.98	0.048	0.82
AGXT2	0.047	0.82	0.59	0.8	0.76	0.093	0.91	0.43	0.47	0.36	0.38
AGXT	0.94	0.33	0.88	0.9999985	0.56	0.089	0.87	0.97	0.07	0.18	0.3
AHCTF1	0.52	0.36	0.27	0.62	0.9994	0.4	0.61	0.75	0.72	0.076	0.14
AHCYL1	0.63	0.82	0.85	0.01	0.999932	0.15	0.59	0.084	0.33	0.79	0.23
AHCYL2	0.79	0.35	0.73	0.61	0.79	0.27	0.081	0.65	0.74	0.00027	0.73
AHCY	0.31	0.96	0.79	0.9999904	0.98	0.064	0.032	0.43	0.37	0.74	0.75
AHDC1	0.82	0.89	0.23	0.0017	0.9968	0.45	0.29	0.82	0.5	0.9983	0.91
AHI1	0.091	0.43	0.78	0.99	0.99	0.35	0.48	0.49	0.69	0.5	0.58
AHNAK2	0.94	0.75	0.14	0.00096	0.39	0.22	0.37	0.83	0.9	0.96	0.26
AHNAK	0.96	0.56	0.037	0.00035	0.96	0.28	0.49	0.92	0.63	0.98	0.5
AHRR	0.13	0.76	0.46	0.066	0.93	0.057	0.018	0.79	0.17	0.97	0.064
AHR	0.25	0.11	0.65	0.094	0.98	0.53	0.16	0.7	0.26	0.48	0.31
AHSA1	0.53	0.56	0.91	0.0018	0.95	0.058	0.5	0.72	0.67	5.9e-06	0.013
AHSA2	0.25	0.89	0.51	0.99	0.62	0.72	0.83	0.93	0.85	0.89	0.59
AHSG	0.26	0.23	0.92	0.98	0.82	0.61	0.93	0.07	0.61	0.99	0.92
AHSP	0.28	0.95	0.71	0.77	0.13	0.33	0.77	0.18	0.54	0.89	0.28
AICDA	0.5	0.72	0.31	0.052	0.88	0.62	0.63	0.31	0.8	0.7	0.0082
AIDA	0.55	0.31	0.86	0.85	0.97	0.7	0.5	0.19	0.26	0.35	0.073
AIF1L	0.054	0.021	0.76	1e-06	0.99	0.19	0.051	0.039	0.16	0.9979	0.17
AIF1	0.89	0.41	0.11	0.0076	0.021	0.97	0.37	0.086	0.94	0.73	0.051
AIFM1	0.74	0.75	0.53	0.82	0.99	0.1	0.084	0.68	0.52	0.083	0.9
AIFM2	0.8	0.99	0.79	0.056	0.99	0.71	0.78	0.59	0.84	0.035	0.72
AIG1	0.84	0.98	0.96	0.9985	0.31	0.18	0.84	0.3	0.47	0.998	0.85
AIM1L	0.77	0.27	0.057	0.81	0.12	0.73	0.75	0.9	0.81	0.096	0.95
AIM1	0.3	0.59	0.21	0.1	0.56	0.23	0.13	0.2	0.0074	7.3e-06	0.84
AIM2	0.91	0.15	0.00069	7.8e-06	1e-04	0.96	0.46	0.92	0.13	2.9e-05	0.012
AIMP1	0.43	0.032	0.27	0.72	0.75	0.29	0.37	0.43	0.55	0.001	0.11
AIMP2	0.77	0.64	0.39	0.95	0.59	0.33	0.073	0.84	0.16	0.048	0.046
AIPL1	0.071	0.78	0.12	0.0035	0.081	0.19	0.16	0.96	0.8	0.00025	0.22
AIP	0.66	0.76	0.59	0.93	0.96	0.48	0.93	0.8	0.86	0.9993	0.96
AIRE	0.63	0.49	0.39	0.99972	0.71	0.32	0.77	0.73	0.92	0.999908	0.89
AJAP1	0.83	0.38	0.95	0.26	0.55	0.62	0.91	0.64	0.14	0.68	0.68
AK1	0.57	0.86	0.84	0.41	0.98	0.56	0.33	0.45	0.38	0.2	0.6
AK2	0.29	0.55	0.16	0.041	0.46	0.098	0.065	0.061	0.36	0.001	0.27
AK3	0.52	0.12	0.14	0.99999982	0.58	0.71	0.22	0.086	0.87	0.92	0.65
AK5	0.15	0.79	0.95	0.94	0.99	0.51	0.64	0.76	0.43	0.93	0.82
AK7	0.14	0.55	0.74	0.014	0.9999988	0.45	0.6	0.22	0.82	0.045	0.94
AKAP10	0.71	0.15	0.46	0.042	0.98	0.13	0.6	0.55	0.065	0.69	0.42
AKAP11	0.84	0.41	0.24	0.9999	0.98	0.26	0.42	0.6	0.56	0.92	0.42
AKAP12	0.11	0.43	0.9976	0.23	0.95	0.11	0.11	0.91	0.79	0.9978	0.18
AKAP13	0.71	0.28	0.5	0.0056	0.9972	0.35	0.38	0.82	0.81	0.96	0.044
AKAP14	0.45	0.99	0.92	0.005	0.34	0.13	0.49	0.55	0.91	0.054	0.99
AKAP1	0.72	0.8	0.81	0.9972	0.99	0.18	0.5	0.95	0.74	0.057	0.61
AKAP3	0.25	0.89	0.86	0.00012	0.77	0.038	0.22	0.35	0.86	0.0024	0.98
AKAP4	0.26	0.34	0.17	0.98	0.53	0.92	0.3	0.8	0.74	0.26	0.48
AKAP5	0.28	0.34	0.32	0.53	0.075	0.32	0.31	0.064	0.82	0.056	0.00015
AKAP6	0.44	0.21	0.95	0.77	0.998	0.086	0.39	0.2	0.96	0.9999913	0.98
AKAP7	0.61	0.057	0.94	0.87	0.89	0.049	0.25	0.14	0.41	0.94	0.71
AKAP8L	0.24	0.84	0.36	0.98	0.74	0.85	0.96	0.51	0.68	0.99976	0.88
AKAP8	0.43	0.26	0.15	0.09	0.97	0.76	0.74	0.5	0.42	0.34	0.23
AKAP9	0.68	0.23	0.24	0.98	0.99968	0.21	0.61	0.66	0.79	0.92	0.71
AKIRIN1	0.47	0.44	0.72	0.087	0.98	0.66	0.16	0.3	0.3	0.98	0.071
AKIRIN2	0.65	0.12	0.87	0.999983	0.76	0.42	0.55	0.54	0.18	0.42	0.23
AKNAD1	0.55	0.091	0.86	0.99999979	0.19	0.39	0.27	0.55	0.16	0.9	0.96
AKNA	0.72	0.56	0.11	0.21	0.32	0.96	0.89	0.54	0.78	0.84	0.38
AKR1A1	0.029	0.55	0.23	3.8e-05	0.6	0.072	0.4	0.26	0.56	0.01	0.18
AKR1B10	0.33	0.12	0.51	0.97	0.54	0.46	0.3	0.67	0.45	0.84	0.43
AKR1B15	0.88	0.19	0.46	0.99	0.78	0.67	0.82	0.81	0.34	0.37	0.69
AKR1B1	0.94	0.7	0.91	0.28	0.9987	0.85	0.019	0.7	0.81	0.99971	0.22
AKR1C2	0.48	0.47	0.77	0.99981	0.98	0.16	0.79	0.69	0.45	0.98	0.78
AKR1C3	0.048	0.33	0.9981	0.99	0.73	0.43	0.91	0.66	0.61	0.98	0.85
AKR1C4	0.036	0.8	0.93	0.99	0.76	0.89	0.2	0.47	0.35	0.94	0.86
AKR1CL1	0.38	0.2	0.94	0.92	0.92	0.72	0.41	0.17	0.61	0.84	0.56
AKR1D1	0.16	0.97	0.19	0.38	0.85	0.92	0.91	0.35	0.65	0.72	0.3
AKR1E2	0.22	0.34	0.29	0.96	0.9978	0.69	0.57	0.17	0.13	0.99984	0.69
AKR7A2	0.87	0.99	0.99	0.0086	0.9965	0.044	0.065	0.68	0.16	0.27	0.14
AKR7A3	0.18	0.41	0.78	0.13	0.99	0.15	0.42	0.99	0.8	0.04	0.66
AKR7L	0.011	0.49	0.83	0.76	0.9973	0.46	0.69	0.98	0.61	0.14	0.45
AKT1S1	0.7	0.75	0.49	0.75	0.27	0.45	0.52	0.98	0.058	0.96	0.01
AKT1	0.65	0.19	0.68	0.001	0.9959	0.8	0.64	0.87	0.61	0.15	0.28
AKT2	0.42	0.55	0.52	0.94	0.92	0.24	0.26	0.72	0.42	0.9976	0.82
AKT3	0.32	0.21	0.9966	0.25	0.99	0.084	0.45	0.51	0.57	0.99979	0.4
AKTIP	0.26	0.13	0.87	0.94	0.9978	0.18	0.55	0.39	0.97	0.45	0.3
ALAD	0.54	0.26	0.63	0.97	0.96	0.17	0.17	0.34	0.36	0.9985	0.28
ALAS1	0.095	0.35	0.97	1.3e-05	0.63	0.081	0.22	0.64	0.6	0.00044	0.002
ALAS2	0.14	0.092	0.56	0.63	0.56	0.67	0.049	0.5	0.44	0.65	0.88
ALB	0.017	0.36	0.32	0.54	0.81	0.42	0.95	0.7	0.32	0.9959	0.96
ALCAM	0.15	0.22	0.65	0.0043	0.99	0.11	0.28	0.24	0.38	0.022	0.42
ALDH16A1	0.94	0.69	0.3	0.0076	0.46	0.67	0.96	0.97	0.33	0.37	0.3
ALDH18A1	0.9	0.033	0.96	0.61	0.98	0.14	0.14	0.57	0.2	0.001	0.067
ALDH1A1	0.92	0.0079	0.99	0.41	0.93	0.031	0.26	0.17	0.69	0.999954	0.7
ALDH1A2	0.24	0.12	0.91	0.51	0.99	0.56	0.48	0.04	0.61	0.9999976	0.99
ALDH1A3	0.98	0.00042	0.12	0.61	0.69	0.83	0.11	0.26	0.51	0.9999999	0.48
ALDH1B1	0.94	0.97	0.96	0.77	0.99	0.06	0.21	0.5	0.3	0.83	0.11
ALDH1L1	0.75	0.0083	0.89	0.014	0.98	0.13	0.58	0.35	0.031	0.999991	0.99
ALDH1L2	0.87	0.18	0.98	0.9	0.95	0.76	0.6	0.4	0.4	0.53	0.14
ALDH2	0.79	0.5	0.42	0.5	0.98	0.029	0.62	0.64	0.42	0.11	0.049
ALDH3A1	0.49	0.15	0.6	0.49	0.97	0.45	0.079	0.86	0.75	0.94	0.93
ALDH3A2	0.11	0.65	0.41	2.6e-05	0.9975	0.14	0.21	0.52	0.75	0.15	0.18
ALDH3B1	0.99	0.18	0.92	0.24	0.68	0.84	0.27	0.61	0.98	0.98	0.99
ALDH3B2	0.19	0.33	0.56	0.57	0.69	0.56	0.3	0.65	0.35	0.9979	0.99
ALDH4A1	0.31	0.53	0.34	0.99	0.99	0.046	0.12	0.47	0.021	0.83	0.92
ALDH5A1	0.84	0.92	0.48	0.87	0.997	0.041	0.67	0.83	0.6	0.79	0.74
ALDH6A1	0.63	0.083	0.71	0.0052	0.9998	0.0076	0.39	0.34	0.37	0.074	0.15
ALDH7A1	0.52	0.69	0.88	0.078	0.22	0.034	0.6	0.97	0.73	0.26	0.86
ALDH8A1	0.024	0.74	0.35	0.027	0.98	0.56	0.96	0.47	0.65	0.56	0.085
ALDH9A1	0.49	0.26	0.57	0.57	0.99	0.022	0.75	0.054	0.37	0.45	0.2
ALDOA	0.92	0.36	0.012	0.00088	0.16	0.48	0.73	0.69	0.0057	6e-06	0.018
ALDOB	0.75	0.32	0.53	0.93	0.99	0.22	0.28	0.43	0.79	0.5	0.16
ALDOC	0.42	0.34	0.028	0.052	0.9979	0.9971	0.82	0.58	0.089	0.26	0.011
ALG10B	0.17	0.31	0.66	0.9999963	0.99	0.32	0.043	0.81	0.5	0.73	0.12
ALG10	0.79	0.3	0.72	0.76	0.9965	0.15	0.021	0.44	0.14	0.0017	0.066
ALG12	0.62	0.52	0.88	0.033	0.9997	0.39	0.85	0.92	0.56	0.95	0.021
ALG13	0.15	0.38	0.6	0.98	0.99961	0.53	0.078	0.35	0.79	0.29	0.38
ALG14	0.76	0.69	0.15	0.998	0.89	0.72	0.042	0.2	0.38	0.83	0.5
ALG1L2	0.74	0.12	0.94	0.26	0.8	0.76	0.21	0.96	0.1	0.19	0.91
ALG1L	0.92	0.019	0.4	0.37	0.81	0.35	0.89	0.71	0.2	0.9966	0.99
ALG1	0.59	0.92	0.94	0.94	0.45	0.33	0.62	0.96	0.93	0.42	0.13
ALG2	0.2	0.018	0.91	0.5	0.92	0.44	0.038	0.58	0.23	0.12	0.04
ALG3	0.99	0.26	0.97	0.999906	0.99932	0.036	0.12	0.62	0.074	0.7	0.78
ALG5	0.93	0.24	0.84	0.99999909	0.33	0.58	0.61	0.78	0.6	0.039	0.0011
ALG6	0.14	0.43	0.47	0.63	0.9967	0.052	0.17	0.096	0.57	0.11	0.22
ALG8	0.91	0.89	0.9965	0.99993	0.51	0.024	0.1	0.53	0.17	0.89	0.93
ALG9	0.48	0.32	0.91	0.68	0.073	0.091	0.39	0.27	0.051	0.0072	0.011
ALKBH1	0.54	0.066	0.67	0.077	0.9981	0.19	0.39	0.4	0.76	0.65	0.019
ALKBH2	0.36	0.94	0.39	9.5e-05	0.98	0.84	0.86	0.78	0.62	0.00013	0.17
ALKBH3	0.91	0.82	0.41	0.59	0.27	0.54	0.21	0.18	0.013	0.21	0.9959
ALKBH4	0.81	0.57	0.7	0.75	0.99	0.37	0.83	0.69	0.52	0.8	0.41
ALKBH5	0.89	0.73	0.98	3.7e-05	0.99963	0.53	0.5	0.22	0.24	0.59	0.066
ALKBH6	0.085	0.92	0.79	0.9993	0.78	0.56	0.7	0.13	0.45	0.95	0.061
ALKBH7	0.4	0.92	0.73	0.9969	0.92	0.73	0.99916	0.37	0.45	0.074	0.094
ALKBH8	0.63	0.5	0.79	0.38	0.33	0.23	0.064	0.37	0.31	0.24	0.083
ALK	0.69	0.7	0.52	0.029	0.99	0.78	0.096	0.11	0.39	0.9985	0.78
ALLC	0.013	0.064	0.65	0.95	0.94	0.11	0.75	0.29	0.47	0.9959	0.92
ALMS1P	0.11	0.65	0.85	0.97	0.058	0.94	0.35	0.27	0.56	0.9	0.75
ALMS1	0.44	0.67	0.73	0.43	0.999964	0.34	0.28	0.45	0.35	0.64	0.51
ALOX12B	0.83	0.67	0.14	0.016	0.43	0.047	0.93	0.72	0.64	0.81	0.9964
ALOX12P2	0.54	0.73	0.65	0.058	0.76	0.11	0.25	0.97	0.76	0.89	0.98
ALOX12	0.2	0.16	0.15	0.5	0.99	0.81	0.7	0.66	0.34	0.96	0.78
ALOX15B	0.78	0.09	0.47	0.003	0.42	0.9	0.23	0.79	0.71	0.56	0.77
ALOX15	0.17	0.94	0.83	0.96	0.9	0.44	0.3	0.081	0.56	0.99	0.97
ALOX5AP	0.96	0.75	0.34	0.0047	0.33	0.85	0.17	0.057	0.95	0.18	0.54
ALOX5	0.78	0.69	0.0092	3.2e-05	0.9	0.75	0.45	0.15	0.98	0.79	0.7
ALOXE3	0.78	0.87	0.17	2e-10	0.4	0.62	0.71	0.84	0.64	0.063	0.68
ALPI	0.87	0.65	0.53	0.63	0.71	0.4	0.055	0.56	0.78	0.77	0.68
ALPK1	0.21	0.89	0.18	0.43	0.33	0.57	0.2	0.34	0.79	0.043	0.93
ALPK2	0.62	0.6	0.9	0.00063	0.88	0.62	0.086	0.86	0.36	0.3	0.0086
ALPK3	0.14	0.43	0.92	0.85	0.9998	0.041	0.42	0.57	0.93	0.9999968	0.66
ALPL	0.64	0.52	0.54	0.33	0.97	0.068	0.61	0.37	0.23	0.99	0.99
ALPPL2	0.46	0.82	0.68	0.25	0.98	0.79	0.21	0.68	0.14	0.41	0.85
ALPP	0.86	0.57	0.56	0.2	0.13	0.89	0.35	0.76	0.29	0.27	0.93
ALS2CL	0.77	0.2	0.076	0.85	0.00061	0.74	0.94	0.95	0.94	0.18	0.94
ALS2CR11	0.32	0.51	0.84	0.37	0.9986	0.75	0.82	0.35	0.91	0.99954	0.97
ALS2CR12	0.74	0.97	0.66	0.92	0.83	0.79	0.27	0.43	0.7	0.99907	0.9964
ALS2CR8	0.3	0.33	0.89	0.9999937	0.98	0.49	0.41	0.25	0.97	0.99	0.71
ALS2	0.1	0.41	0.86	0.013	0.9999932	0.71	0.63	0.63	0.25	0.73	0.31
ALX1	0.53	0.33	0.5	0.92	0.99	0.93	0.42	0.69	0.014	0.9951	0.78
ALX3	0.4	0.64	0.24	0.42	0.99953	0.38	0.66	0.79	0.11	0.99	0.65
ALX4	0.64	0.41	0.4	0.75	0.91	0.62	0.053	0.094	0.1	0.99975	0.36
AMACR	0.0063	0.79	0.86	0.99999995	0.99	0.3	0.057	0.64	0.68	0.91	0.83
AMBN	0.59	0.67	0.02	0.13	0.42	0.29	0.55	0.44	0.28	0.25	0.11
AMBP	0.42	0.27	0.97	0.9988	0.58	0.69	0.82	0.7	0.098	0.91	0.069
AMBRA1	0.39	0.89	0.6	0.54	0.64	0.1	0.48	0.46	0.17	0.99	0.21
AMD1	0.76	0.21	0.8	0.06	0.78	0.84	0.4	0.42	0.094	0.0016	0.093
AMDHD1	0.81	0.84	0.65	0.9962	0.89	0.11	0.61	0.068	0.62	0.9962	0.82
AMDHD2	0.85	0.99	0.092	0.17	0.18	0.31	0.97	0.98	0.98	0.9976	0.049
AMELX	0.09	0.83	0.006	0.99	0.14	0.15	0.95	0.91	0.71	0.49	0.91
AMELY	0.0046	0.53	0.74	0.26	0.96	0.54	0.55	0.66	0.78	0.88	0.39
AMFR	0.7	0.54	0.58	0.98	0.99	0.53	0.25	0.62	0.51	0.45	0.037
AMHR2	0.8	0.3	0.97	0.6	0.85	0.4	0.37	0.83	0.1	0.99953	0.96
AMH	0.19	0.36	0.13	0.021	0.021	0.26	0.88	0.6	0.046	0.11	0.28
AMICA1	0.77	0.35	0.034	0.2	0.14	0.99	0.1	0.25	0.94	0.99	0.27
AMIGO1	0.53	0.42	0.79	0.39	0.999945	0.15	0.018	0.082	0.31	0.999988	0.37
AMIGO2	0.29	0.61	0.97	0.75	0.63	0.99	0.35	0.63	0.44	0.97	0.0057
AMIGO3	0.67	0.34	0.49	0.012	0.51	0.44	0.36	0.93	0.25	0.9	0.2
AMMECR1L	0.31	0.4	0.16	0.99936	0.9983	0.7	0.37	0.72	0.1	0.83	0.47
AMMECR1	0.76	0.55	0.79	0.9	0.99972	0.14	0.15	0.89	0.039	0.46	0.14
AMN1	0.091	0.7	0.99	0.38	0.99	0.95	0.72	0.54	0.83	0.32	0.47
AMN	0.68	0.55	0.4	0.93	0.93	0.3	0.87	0.88	0.71	0.00024	0.74
AMOTL1	0.51	0.1	0.37	0.12	0.8	0.11	0.32	0.68	0.044	0.999999934	0.34
AMOTL2	0.79	0.096	0.9	0.71	0.99949	0.22	0.63	0.71	0.71	0.98	0.22
AMOT	0.22	0.8	0.83	0.99	0.99999905	0.044	0.31	0.0087	0.35	0.9968	0.92
AMPD1	0.87	0.11	0.042	0.95	0.998	0.91	0.72	0.4	0.81	0.73	0.053
AMPD2	0.87	0.43	0.8	0.18	0.99	0.3	0.087	0.94	0.6	0.77	0.9
AMPD3	0.86	0.61	0.012	0.19	0.46	0.91	0.34	0.46	0.65	0.87	0.91
AMPH	0.29	0.4	0.97	0.97	0.99904	0.064	0.33	0.39	0.7	0.9974	0.93
AMTN	0.36	0.27	0.71	0.33	0.72	0.73	0.14	0.29	0.12	0.68	0.76
AMT	0.59	0.49	0.46	0.9999988	0.51	0.32	0.67	0.76	0.95	0.9996	0.94
AMY2A	0.056	0.65	0.66	0.9984	0.45	0.84	0.89	0.24	0.91	0.45	0.95
AMY2B	0.016	0.35	0.35	0.99	0.81	0.65	0.71	0.23	0.99	0.82	0.9
AMZ1	0.94	0.74	0.47	0.00078	0.024	0.85	0.91	0.72	0.42	0.25	0.1
AMZ2P1	0.0095	0.51	0.88	0.9974	0.97	0.1	0.16	0.071	0.86	0.9955	0.13
AMZ2	0.28	0.82	0.7	0.999946	0.9954	0.074	0.073	0.14	0.9	0.96	0.095
ANAPC10	0.62	0.53	0.21	0.95	0.94	0.42	0.73	0.46	0.7	0.022	0.099
ANAPC11	0.6	0.85	0.93	0.96	0.8	0.34	0.9	0.74	0.75	0.75	0.58
ANAPC13	0.42	0.045	0.97	0.91	0.9985	0.13	0.072	0.12	0.37	0.69	0.41
ANAPC16	0.67	0.78	0.75	0.995	0.99	0.78	0.81	0.26	0.78	0.97	0.59
ANAPC1	0.93	0.57	0.23	0.98	0.99	0.23	0.085	0.66	0.14	0.23	0.69
ANAPC2	0.21	0.62	0.57	0.012	0.85	0.56	0.38	0.84	0.2	0.92	0.064
ANAPC4	0.058	0.13	0.58	0.83	0.6	0.62	0.58	0.66	0.89	0.13	0.7
ANAPC5	0.78	0.66	0.52	0.96	0.99901	0.72	0.77	0.88	0.2	0.026	0.057
ANAPC7	0.55	0.77	0.28	0.998	0.99	0.52	0.53	0.7	0.58	0.6	0.62
ANGEL1	0.78	0.3	0.64	0.9984	0.9968	0.27	0.72	0.51	0.88	0.93	0.92
ANGEL2	0.48	0.2	0.4	0.9985	0.99934	0.55	0.48	0.48	0.47	0.94	0.55
ANGPT1	0.27	0.0074	0.7	0.83	0.99	0.95	0.15	0.52	0.87	0.999959	0.092
ANGPT2	0.31	0.023	0.72	0.53	0.97	0.47	0.5	0.5	0.14	0.82	0.81
ANGPT4	0.03	0.11	0.36	0.74	0.96	0.41	0.99	0.52	0.96	0.95	0.73
ANGPTL1	0.58	0.009	0.92	0.26	0.99976	0.77	0.48	0.44	0.93	0.999902	0.019
ANGPTL2	0.86	0.098	0.98	0.074	0.99973	0.55	0.37	0.92	0.85	0.78	0.27
ANGPTL3	0.26	0.88	0.69	0.25	0.25	0.2	0.72	0.17	0.63	0.91	0.017
ANGPTL4	0.84	0.54	0.048	0.0017	0.0036	0.82	0.81	0.92	0.041	0.34	0.012
ANGPTL5	0.19	0.029	0.83	0.89	0.99	0.72	0.5	0.066	0.78	0.99946	0.83
ANGPTL6	0.97	0.65	0.34	0.1	0.74	0.76	0.11	0.69	0.62	0.64	0.29
ANGPTL7	0.83	0.32	0.14	0.61	0.999951	0.63	0.38	0.26	0.37	0.99987	0.57
ANG	0.46	0.44	0.9973	0.036	0.81	0.28	0.48	0.01	0.69	0.5	0.8
ANK1	0.67	0.43	0.92	1.7e-05	0.99	0.66	0.86	0.94	0.14	0.36	0.29
ANK2	0.34	0.35	0.92	0.58	0.99939	0.21	0.28	0.44	0.53	0.99999956	0.78
ANK3	0.39	0.75	0.73	0.69	0.99	0.014	0.41	0.088	0.58	0.6	0.82
ANKAR	0.66	0.45	0.19	0.99954	0.99968	0.28	0.41	0.64	0.73	0.95	0.51
ANKDD1A	0.26	0.4	0.2	0.45	0.95	0.97	0.55	0.24	0.27	0.9997	0.49
ANKFN1	0.12	0.93	0.54	0.98	0.81	0.85	0.22	0.29	0.98	0.6	0.93
ANKFY1	0.6	0.3	0.86	2.5e-05	0.7	0.053	0.39	0.59	0.6	0.24	0.26
ANKHD1-EIF4EBP3	0.44	0.77	0.52	0.00016	0.21	0.38	0.13	0.8	0.77	0.66	0.43
ANKH	0.43	0.37	0.28	0.9999988	0.9968	0.68	0.073	0.92	0.34	0.99962	0.94
ANKIB1	0.73	0.39	0.52	0.99	0.99942	0.26	0.21	0.57	0.77	0.89	0.63
ANKK1	0.22	0.81	0.78	0.95	0.43	0.56	0.28	0.16	0.11	0.99	0.9957
ANKLE1	0.73	0.63	0.7	0.76	0.86	0.7	0.85	0.94	0.33	0.9955	0.8
ANKLE2	0.81	0.97	0.47	0.028	0.81	0.83	0.62	0.86	0.41	0.13	0.11
ANKMY1	0.0071	0.85	0.6	0.98	0.94	0.75	0.69	0.93	0.92	0.86	0.99
ANKMY2	0.39	0.038	0.83	0.12	0.99	0.34	0.37	0.31	0.74	0.23	0.085
ANKRA2	0.35	0.68	0.58	0.9976	0.97	0.47	0.82	0.66	0.9	0.073	0.44
ANKRD10	0.23	0.23	0.81	0.99999	0.9964	0.82	0.34	0.92	0.51	0.71	0.45
ANKRD11	0.48	0.37	0.65	0.026	0.9976	0.22	0.58	0.94	0.59	0.76	0.031
ANKRD12	0.017	0.27	0.081	0.008	0.98	0.38	0.31	0.49	0.72	0.89	0.029
ANKRD13A	0.56	0.043	0.085	0.47	0.82	0.78	0.42	0.062	0.5	0.8	0.25
ANKRD13B	0.23	0.9969	0.6	0.89	0.94	0.083	0.9	0.98	0.52	0.16	0.12
ANKRD13C	0.32	0.3	0.38	0.077	0.9988	0.21	0.13	0.18	0.67	0.12	0.089
ANKRD13D	0.88	0.67	0.1	0.46	0.6	0.92	0.94	0.99	0.49	0.94	0.45
ANKRD16	0.95	0.24	0.15	0.9976	0.95	0.14	0.98	0.97	0.71	0.8	0.81
ANKRD17	0.62	0.24	0.52	0.19	0.98	0.098	0.24	0.34	0.43	0.13	0.36
ANKRD1	0.14	0.58	0.95	0.1	0.997	0.64	0.84	0.22	0.89	0.9	0.6
ANKRD20A3	0.65	0.26	0.16	0.99989	0.9961	0.23	0.35	0.13	0.26	0.92	0.51
ANKRD20A4	0.71	0.38	0.41	0.99	0.89	0.13	0.18	0.045	0.31	0.29	0.58
ANKRD22	0.41	0.43	0.96	0.81	0.055	0.75	0.16	0.36	0.51	0.001	0.055
ANKRD23	0.13	0.82	0.28	0.61	0.99	0.51	0.86	0.95	0.63	0.99956	0.68
ANKRD24	0.56	0.98	0.83	0.67	0.66	0.14	0.75	0.79	0.36	0.99986	0.026
ANKRD26P1	0.19	0.7	0.23	0.25	0.092	0.41	0.91	0.68	0.54	0.73	0.23
ANKRD26	0.72	0.21	0.59	0.999983	0.99967	0.25	0.57	0.41	0.7	0.999989	0.74
ANKRD27	0.22	0.62	0.54	0.999955	0.92	0.81	0.33	0.063	0.57	0.65	0.28
ANKRD28	0.53	0.36	0.38	0.56	0.94	0.22	0.33	0.6	0.76	0.0086	0.74
ANKRD29	0.59	0.36	0.75	0.87	0.37	0.38	0.38	0.69	0.84	0.9999954	0.99
ANKRD2	0.99	0.74	0.72	0.93	0.95	0.6	0.79	0.76	0.14	0.99913	0.37
ANKRD30A	0.75	0.71	0.35	0.77	0.71	0.63	0.18	0.31	0.9	0.57	0.28
ANKRD30B	0.058	0.72	0.76	0.082	0.53	0.97	0.53	0.95	0.47	0.013	0.028
ANKRD32	0.34	0.29	0.65	0.0089	0.94	0.3	0.12	0.47	0.29	0.0058	0.015
ANKRD33	0.33	0.27	0.083	0.98	0.15	0.96	0.58	0.65	0.094	0.49	0.61
ANKRD34A	0.77	0.019	0.42	0.038	0.78	0.25	0.27	0.39	0.86	0.99909	0.9
ANKRD34B	0.66	0.012	0.24	0.95	0.96	0.33	0.28	0.17	0.14	0.88	0.85
ANKRD35	0.16	0.25	0.99	0.54	0.78	0.9	0.087	0.85	0.68	0.99999979	0.73
ANKRD36B	0.051	0.34	0.45	0.97	0.49	0.2	0.36	0.46	0.31	0.29	0.49
ANKRD37	0.38	0.11	0.026	0.0028	0.23	0.69	0.99	0.9	0.32	0.00045	0.12
ANKRD39	0.75	0.92	0.2	0.0019	0.92	0.87	0.95	0.97	0.4	0.0016	0.071
ANKRD40	0.48	0.22	0.45	0.45	0.999982	0.23	0.22	0.49	0.23	0.999	0.11
ANKRD42	0.23	0.37	0.57	0.29	0.89	0.36	0.48	0.76	0.058	0.5	0.51
ANKRD44	0.74	0.31	0.31	0.094	0.83	0.18	0.16	0.34	0.86	0.87	0.061
ANKRD45	0.021	0.18	0.99	0.035	0.9	0.14	0.061	0.22	0.35	0.86	0.9973
ANKRD46	0.2	0.13	0.24	0.99999953	0.98	0.55	0.69	0.67	0.2	0.83	0.61
ANKRD49	0.1	0.18	0.74	0.9999979	0.52	0.49	0.49	0.46	0.22	0.95	0.11
ANKRD50	0.47	0.29	0.38	0.28	0.97	0.11	0.3	0.94	0.25	0.94	0.11
ANKRD52	0.74	0.69	0.56	0.00022	0.95	0.22	0.28	0.82	0.18	0.43	0.025
ANKRD53	0.54	0.62	0.99	0.76	0.95	0.89	0.24	0.56	0.55	0.9999984	0.99
ANKRD54	0.28	0.3	0.16	0.08	0.99	0.73	0.87	0.99	0.54	0.44	0.38
ANKRD55	0.54	0.54	0.081	0.24	0.87	0.98	0.5	0.72	0.78	0.97	0.021
ANKRD6	0.12	0.31	0.95	0.67	0.999935	0.5	0.2	0.088	0.24	0.99999996	0.98
ANKRD7	0.52	0.99	0.85	0.049	0.93	0.17	0.27	0.09	0.33	0.87	0.98
ANKRD9	0.97	0.33	0.3	0.99901	0.51	0.85	0.85	0.83	0.94	0.55	0.056
ANKS1A	0.5	0.063	0.12	0.79	0.96	0.14	0.27	0.78	0.14	0.9956	0.47
ANKS1B	0.00017	0.79	0.71	0.86	0.9989	0.083	0.5	0.12	0.65	0.78	0.94
ANKS3	0.02	0.93	0.63	0.92	0.41	0.4	0.95	0.9	0.91	0.99909	0.22
ANKS4B	0.0086	0.46	0.61	0.93	0.47	0.12	0.44	0.83	0.11	0.74	0.31
ANKS6	0.23	0.14	0.71	0.59	0.9963	0.47	0.19	0.94	0.028	0.38	0.7
ANKZF1	0.48	0.21	0.95	0.66	0.8	0.89	0.97	0.69	0.59	0.39	0.29
ANLN	0.87	0.43	0.11	0.32	0.9952	0.16	0.46	0.81	0.1	0.00069	0.039
ANO10	0.52	0.27	0.98	0.99999978	0.96	0.11	0.6	0.14	0.94	0.99	0.59
ANO1	0.53	0.54	0.32	0.0027	0.9964	0.74	0.041	0.57	0.088	0.76	0.9
ANO2	0.12	0.86	0.96	0.053	0.96	0.68	0.08	0.29	0.16	0.99	0.99
ANO3	0.19	0.12	0.9	0.64	0.9956	0.95	0.059	0.77	0.15	0.9981	0.93
ANO4	0.41	0.55	0.97	0.23	0.52	0.9	0.72	0.38	0.44	0.98	0.97
ANO5	0.17	0.83	0.94	0.9957	0.99987	0.33	0.63	0.0028	0.56	0.99987	0.9976
ANO6	0.45	0.091	0.44	0.75	0.95	0.43	0.063	0.51	0.098	0.57	0.02
ANO7	0.68	0.75	0.97	0.75	0.99	0.91	0.85	0.5	0.43	0.95	0.88
ANO8	0.36	0.82	0.66	0.033	0.97	0.71	0.58	0.85	0.92	0.22	0.63
ANO9	0.24	0.91	0.43	0.99999939	0.18	0.92	0.053	0.88	0.78	0.089	0.73
ANP32A	0.75	0.77	0.53	0.00074	0.92	0.26	0.31	0.67	0.52	0.056	0.046
ANP32B	0.7	0.23	0.43	0.0022	0.55	0.23	0.65	0.39	0.25	0.00035	0.0091
ANP32C	0.33	0.85	0.17	0.9959	0.81	0.73	0.73	0.84	0.99	0.34	0.14
ANP32D	0.78	0.66	0.32	0.46	0.91	0.078	0.57	0.89	0.78	0.32	0.36
ANP32E	0.73	0.22	0.46	4.4e-05	0.9989	0.56	0.15	0.04	0.25	0.00034	0.14
ANPEP	0.79	0.45	0.97	0.35	0.52	0.096	0.16	0.61	0.27	0.71	0.98
ANTXR1	0.94	0.43	0.87	0.33	0.99958	0.13	0.068	0.73	0.25	0.92	0.55
ANTXR2	0.86	0.23	0.76	9.8e-07	0.23	0.48	0.083	0.84	0.85	0.84	0.14
ANXA10	0.73	0.43	0.98	5.3e-05	0.12	0.21	0.6	0.83	0.73	0.74	0.62
ANXA11	0.63	0.84	0.15	0.016	0.84	0.0038	0.4	0.89	0.86	0.014	0.71
ANXA13	0.46	0.87	0.9984	0.89	0.52	0.05	0.88	0.65	0.062	0.89	0.83
ANXA1	0.97	0.25	0.67	0.00043	0.38	0.23	0.086	0.62	0.45	0.2	0.05
ANXA2P1	0.95	0.63	0.79	0.45	0.06	0.12	0.53	0.85	0.63	0.019	0.31
ANXA2P3	0.94	0.98	0.73	0.68	0.12	0.32	0.47	0.87	0.63	0.0026	0.29
ANXA2	0.96	0.82	0.92	9.4e-08	0.015	0.4	0.22	0.85	0.27	9.7e-06	0.12
ANXA3	0.44	0.067	0.89	0.85	0.053	0.49	0.58	0.72	0.83	0.31	0.91
ANXA4	0.47	0.38	0.68	0.92	0.93	0.39	0.56	0.53	0.56	0.6	0.49
ANXA5	0.69	0.35	0.99	0.0081	0.85	0.79	0.44	0.3	0.55	0.57	0.017
ANXA6	0.79	0.7	0.97	0.28	0.92	0.67	0.38	0.63	0.95	0.9999916	0.52
ANXA7	0.95	0.83	0.53	0.9	0.99	0.094	0.49	0.45	0.67	0.67	0.41
ANXA8L2	0.98	0.29	0.036	0.034	0.24	0.91	0.91	0.8	0.35	0.95	0.9989
ANXA9	0.3	0.77	0.9	0.99	0.83	0.072	0.58	0.48	0.86	0.9999979	0.84
AOAH	0.95	0.3	0.041	0.99999958	0.17	0.95	0.2	0.35	0.63	0.82	0.074
AOC2	0.036	0.95	0.2	0.0021	0.88	0.34	0.97	0.17	0.72	0.49	9.9e-05
AOC3	0.44	0.48	0.95	0.14	0.99902	0.78	0.42	0.75	0.92	0.999984	0.22
AOX1	0.91	0.52	0.92	0.99	0.99	0.2	0.28	0.32	0.95	0.9999	0.9
AOX2P	0.73	0.22	0.39	0.9	0.11	0.89	0.045	0.21	0.41	0.37	0.42
AP1AR	0.069	0.28	0.12	0.68	0.97	0.33	0.83	0.9	0.65	5.2e-08	0.048
AP1B1	0.68	0.74	0.74	0.0016	0.9962	0.65	0.17	0.92	0.38	0.52	0.22
AP1G1	0.71	0.45	0.74	0.13	0.9962	0.1	0.093	0.54	0.71	0.026	0.013
AP1G2	0.26	0.88	0.9	0.7	0.13	0.47	0.8	0.63	0.8	0.031	0.99
AP1M1	0.82	0.63	0.9	0.54	0.86	0.22	0.34	0.86	0.4	0.9999913	0.32
AP1M2	0.25	0.94	0.76	0.97	0.37	0.49	0.93	0.3	0.21	0.026	0.43
AP1S1	0.27	0.81	0.91	0.95	0.11	0.19	0.7	0.79	0.049	0.0059	0.075
AP1S2	0.37	0.29	0.64	0.83	0.99941	0.97	0.096	0.0042	0.39	0.996	0.28
AP1S3	0.47	0.44	0.73	0.0045	0.88	0.42	0.3	0.95	0.54	0.0022	0.2
AP2A1	0.9967	0.88	0.18	0.31	0.82	0.054	0.39	0.93	0.32	0.99	0.34
AP2A2	0.58	0.86	0.98	0.055	0.82	0.28	0.5	0.83	0.61	0.98	0.0032
AP2B1	0.44	0.83	0.91	0.1	0.93	0.071	0.59	0.33	0.38	0.0025	0.045
AP2M1	0.9967	0.36	0.88	0.043	0.99948	0.18	0.039	0.55	0.018	0.81	0.88
AP2S1	0.79	0.71	0.71	0.0036	0.00078	0.69	0.38	0.96	0.037	0.4	0.23
AP3B1	0.5	0.61	0.54	0.47	0.74	0.034	0.023	0.48	0.8	0.0031	0.19
AP3B2	0.75	0.93	0.2	0.92	0.98	0.27	0.59	0.56	0.12	0.99999944	0.94
AP3D1	0.58	0.91	0.13	0.11	0.82	0.12	0.53	0.79	0.57	0.7	0.035
AP3M1	0.91	0.96	0.54	0.95	0.99901	0.31	0.17	0.48	0.21	0.74	0.1
AP3M2	0.64	0.87	0.087	0.047	0.9985	0.27	0.45	0.73	0.53	0.33	0.5
AP3S1	0.0069	0.065	0.047	0.31	0.27	0.38	0.83	0.77	0.72	0.00037	0.15
AP4B1	0.53	0.48	0.79	0.14	0.62	0.82	0.45	0.085	0.52	0.063	0.27
AP4E1	0.66	0.093	0.35	0.056	0.98	0.81	0.096	0.59	0.11	0.59	0.0061
AP4M1	0.18	0.95	0.74	0.9999	0.99	0.55	0.74	0.9979	0.46	0.93	0.027
AP4S1	0.84	0.085	0.99	0.54	0.84	0.17	0.7	0.042	0.86	0.99943	0.66
APAF1	0.58	0.4	0.64	0.98	0.97	0.46	0.81	0.19	0.52	0.044	0.053
APBA1	0.46	0.25	0.77	0.99965	0.72	0.41	0.17	0.17	0.29	0.999999932	0.99955
APBA2	0.64	0.88	0.59	0.32	0.95	0.36	0.29	0.62	0.15	0.83	0.24
APBA3	0.73	0.97	0.45	0.93	0.97	0.8	0.95	0.77	0.67	0.9	0.0053
APBB1IP	0.69	0.75	0.015	0.0012	0.34	0.31	0.29	0.11	0.96	0.94	0.19
APBB1	0.37	0.87	0.98	0.96	0.9988	0.24	0.84	0.037	0.63	0.9999999976	0.83
APBB2	0.056	0.44	0.91	0.00066	0.65	0.49	0.47	0.87	0.9	0.61	0.68
APBB3	0.013	0.73	0.17	0.51	0.096	0.86	0.97	0.77	0.76	0.97	0.93
APC2	0.71	0.52	0.13	0.16	0.84	0.32	0.96	0.94	0.05	0.55	0.29
APCDD1L	0.97	0.058	0.72	0.028	0.98	0.96	0.25	0.61	0.23	0.98	0.46
APCDD1	0.4	0.046	0.36	0.9983	0.93	0.44	0.54	0.28	0.24	0.999966	0.98
APCS	0.27	0.57	0.053	0.19	0.43	0.87	0.51	0.2	0.25	0.47	0.24
APC	0.24	0.33	0.16	0.017	0.99	0.2	0.11	0.6	0.44	0.11	0.06
APEH	0.99	0.86	0.89	0.015	0.0031	0.029	0.65	0.94	0.49	0.00051	0.14
APEX1	0.84	0.92	0.99	0.1	0.87	0.031	0.44	0.23	0.83	0.2	0.19
APEX2	0.38	0.78	0.79	0.93	0.81	0.18	0.046	0.92	0.21	0.26	0.042
APH1A	0.79	0.12	0.68	0.99	0.9973	0.25	0.15	0.71	0.16	0.92	0.52
APH1B	0.29	0.72	0.78	0.98	0.94	0.12	0.23	0.16	0.68	0.9999963	0.73
API5	0.47	0.41	0.56	0.21	0.98	0.17	0.2	0.24	0.042	0.0015	0.036
APIP	0.16	0.77	0.59	0.9988	0.99	0.53	0.78	0.19	0.23	0.79	0.16
APLF	0.16	0.22	0.25	0.999999934	0.71	0.096	0.54	0.35	0.27	0.87	0.5
APLNR	0.36	0.36	0.98	0.65	0.99	0.85	0.69	0.81	0.56	0.94	0.62
APLN	0.24	0.8	0.38	0.28	0.3	0.44	0.51	0.32	0.2	0.21	0.13
APLP1	0.65	0.87	0.68	0.014	0.999	0.56	0.77	0.048	0.12	0.9	0.16
APLP2	0.25	0.37	0.97	0.84	0.72	0.32	0.14	0.21	0.2	0.99	0.0084
APOA1BP	0.75	0.9	0.89	0.9978	0.91	0.42	0.66	0.5	0.21	0.99	0.64
APOA1	0.084	0.61	0.71	0.97	0.29	0.7	0.77	0.25	0.013	0.999975	0.76
APOA2	0.005	0.046	0.12	0.76	0.18	0.81	0.81	0.3	0.3	0.76	0.64
APOA4	0.32	0.37	0.33	0.79	0.7	0.86	0.83	0.45	0.17	0.87	0.024
APOA5	0.022	0.011	0.37	0.91	0.99	0.071	0.5	0.77	0.035	0.93	0.78
APOBEC1	0.83	0.85	0.989	0.99919	0.4	0.64	0.45	0.47	0.032	0.56	0.45
APOBEC2	0.94	0.41	0.35	0.99	0.99983	0.68	0.7	0.2	0.62	0.999982	0.52
APOBEC3B	0.24	0.2	0.038	0.92	0.95	0.024	0.74	0.61	0.29	0.68	0.36
APOBEC3C	0.34	0.26	0.1	0.13	0.89	0.093	0.36	0.57	0.45	0.97	0.73
APOBEC3D	0.54	0.38	0.12	0.00012	0.085	0.23	0.26	0.26	0.2	0.74	0.28
APOBEC3F	0.39	0.45	0.45	4.2e-05	0.64	0.12	0.35	0.34	0.33	0.54	0.73
APOBEC3H	0.53	0.56	0.0069	0.00057	0.032	0.85	0.096	0.2	0.9	0.34	0.084
APOBEC4	0.2	0.88	0.9959	0.96	0.94	0.32	0.083	0.3	0.89	0.94	0.96
APOB	0.1	0.61	0.76	0.98	0.99	0.73	0.49	0.17	0.4	0.9972	0.97
APOC1	0.6	0.83	0.1	0.00033	0.2	0.97	0.13	0.3	0.94	0.45	0.14
APOC3	0.63	0.16	0.82	0.8	0.23	0.11	0.42	0.26	0.74	0.92	0.81
APOD	0.24	0.1	0.84	0.97	0.9958	0.83	0.58	0.15	0.52	0.9999934	0.89
APOE	0.91	0.44	0.051	0.00029	0.27	0.88	0.96	0.36	0.89	0.66	0.38
APOF	0.43	0.06	0.22	0.18	0.52	0.96	0.68	0.74	0.58	0.41	0.055
APOH	0.042	0.99	0.68	0.73	0.07	0.36	0.27	0.33	0.42	0.999932	0.75
APOL1	0.56	0.16	0.044	2.2e-08	0.00017	0.92	0.21	0.64	0.47	0.011	0.83
APOL2	0.14	0.38	0.092	5.8e-11	1.2e-05	0.98	0.4	0.52	0.8	0.0079	0.18
APOL3	0.62	0.14	0.0065	2.6e-09	8.6e-05	0.79	0.16	0.41	0.65	0.27	0.028
APOL4	0.14	0.22	0.8	9.7e-08	0.0031	0.88	0.093	0.45	0.54	0.68	0.86
APOL5	0.42	0.26	0.18	0.24	0.95	0.02	0.26	0.14	0.18	0.52	0.77
APOL6	0.95	0.021	0.0074	1.8e-07	0.018	0.36	0.13	0.11	0.71	0.013	0.21
APOLD1	0.26	0.26	0.97	0.9991	0.98	0.26	0.24	0.61	0.74	0.9973	0.71
APOM	0.14	0.22	0.69	0.9985	0.97	0.044	0.52	0.73	0.86	0.18	0.94
APOOL	0.75	0.34	0.3	0.97	0.99943	0.035	0.2	0.12	0.36	0.7	0.28
APOO	0.55	0.32	0.66	0.63	0.97	0.51	0.36	0.3	0.081	0.16	0.13
APPBP2	0.58	0.26	0.6	0.84	0.99998	0.13	0.022	0.14	0.27	0.98	0.32
APPL1	0.63	0.23	0.52	0.67	0.96	0.27	0.24	0.23	0.71	0.097	0.29
APPL2	0.01	0.33	0.66	0.9971	0.999965	0.15	0.84	0.53	0.46	0.73	0.25
APP	0.34	0.012	0.67	0.27	0.86	0.23	0.18	0.42	0.032	0.52	0.19
APRT	0.47	0.82	0.94	0.46	0.43	0.21	0.17	0.91	0.53	0.044	0.037
APTX	0.32	0.71	0.33	0.97	0.14	0.29	0.67	0.23	0.35	0.015	0.028
AQP10	0.066	0.19	0.76	0.32	0.79	0.89	0.76	0.038	0.23	0.99	0.77
AQP11	0.43	0.9	0.99908	0.95	0.96	0.019	0.59	0.47	0.38	0.99	0.75
AQP12A	0.61	0.96	0.48	0.9999939	0.7	0.51	0.69	0.61	0.081	0.00024	0.25
AQP12B	0.14	0.78	0.84	0.999993	0.79	0.93	0.54	0.91	0.18	0.00097	0.1
AQP2	0.91	0.068	0.9989	0.029	0.98	0.65	0.35	0.52	0.84	0.14	0.83
AQP3	0.64	0.0036	0.07	0.00087	0.11	0.71	0.2	0.24	0.11	0.94	0.94
AQP4	0.048	0.42	0.76	0.29	0.86	0.65	0.085	0.28	0.78	0.999912	0.96
AQP5	0.36	0.023	0.9974	0.00056	0.99	0.89	0.35	0.51	0.85	0.79	0.91
AQP6	0.2	0.46	0.99	0.97	0.67	0.65	0.33	0.42	0.27	0.78	0.89
AQP7P1	0.84	0.82	0.2	0.999978	0.67	0.074	0.49	0.56	0.1	0.7	0.29
AQP7P3	0.91	0.73	0.86	0.999958	0.6	0.075	0.46	0.72	0.9	0.59	0.17
AQP7	0.56	0.72	0.55	0.99	0.99	0.052	0.22	0.58	0.78	0.9961	0.98
AQP8	0.014	0.57	0.16	0.999996	0.27	0.92	0.87	0.62	0.65	0.91	0.52
AQP9	0.97	0.8	0.8	0.0066	0.78	0.99	0.23	0.093	0.82	0.0013	0.0055
AQPEP	0.03	0.45	0.26	0.2	0.98	0.16	0.77	0.36	0.72	0.41	0.014
AQR	0.53	0.37	0.33	0.098	0.9989	0.25	0.014	0.86	0.087	0.0088	0.059
ARAF	0.71	0.24	0.91	0.9985	0.999909	0.68	0.15	0.87	0.18	0.9981	0.52
ARAP1	0.96	0.94	0.33	0.38	0.7	0.88	0.6	0.99	0.27	0.995	0.92
ARAP2	0.54	0.27	0.24	0.0029	0.28	0.31	0.65	0.86	0.67	4e-04	0.44
ARAP3	0.64	0.27	0.84	0.93	0.76	0.55	0.62	0.95	0.37	0.9999994	0.99907
ARCN1	0.82	0.034	0.98	0.1	0.67	0.32	0.015	0.32	0.002	0.053	0.078
ARC	0.29	0.7	0.63	0.011	0.87	0.82	0.84	0.76	0.11	0.98	0.54
AREG	0.67	0.59	0.73	0.999991	0.11	0.99	0.53	0.92	0.81	0.025	0.12
ARF1	0.82	0.037	0.9	0.9	0.98	0.54	0.37	0.78	0.094	0.063	0.65
ARF3	0.62	0.48	0.86	0.48	0.78	0.44	0.31	0.43	0.12	0.67	0.42
ARF4	0.8	0.041	0.99	0.07	0.64	0.49	0.032	0.36	0.5	0.00013	0.018
ARF5	0.58	0.96	0.85	0.999995	0.67	0.52	0.61	0.81	0.39	0.025	0.42
ARF6	0.61	0.12	0.23	0.0058	0.97	0.16	0.17	0.39	0.69	3.5e-06	0.094
ARFGAP1	0.21	0.92	0.86	0.99972	0.49	0.98	0.9	0.92	0.49	0.99917	0.26
ARFGAP2	0.19	0.75	0.34	0.28	0.52	0.52	0.87	0.35	0.15	0.99973	0.64
ARFGAP3	0.1	0.0077	0.92	4e-04	0.99959	0.62	0.15	0.98	0.52	0.011	0.042
ARFGEF1	0.27	0.43	0.44	0.999992	0.97	0.28	0.24	0.69	0.71	0.49	0.48
ARFGEF2	0.49	0.47	0.35	0.999999977	0.9972	0.42	0.25	0.72	0.67	0.91	0.56
ARFIP1	0.16	0.38	0.49	0.99	0.94	0.21	0.18	0.72	0.55	0.0056	0.2
ARFIP2	0.29	0.33	0.9959	0.037	0.2	0.85	0.47	0.37	0.35	0.038	0.19
ARFRP1	0.5	0.95	0.25	0.99974	0.22	0.93	0.99	0.59	0.56	0.9961	0.61
ARG1	0.11	0.04	0.55	0.84	0.72	0.98	0.55	0.39	0.41	0.23	0.47
ARG2	0.088	0.63	0.79	0.057	0.9954	0.074	0.15	0.41	0.15	0.2	0.72
ARGFXP2	0.26	0.72	0.19	0.71	0.84	0.75	0.17	0.78	0.51	0.99	0.099
ARGFX	0.72	0.2	0.58	0.68	0.93	0.7	0.061	0.4	0.26	0.37	0.6
ARGLU1	0.14	0.22	0.48	0.9984	0.91	0.64	0.48	0.79	0.72	0.81	0.82
ARHGAP10	0.32	0.24	0.018	2.4e-07	0.99	0.25	0.41	0.68	0.42	0.99	0.78
ARHGAP11A	0.68	0.56	0.19	0.0019	0.99	0.42	0.045	0.78	0.23	2e-05	0.0055
ARHGAP11B	0.71	0.54	0.16	0.083	0.99	0.51	0.029	0.81	0.24	0.045	0.039
ARHGAP12	0.37	0.0079	0.89	0.41	0.98	0.22	0.42	0.34	0.87	0.48	0.65
ARHGAP15	0.68	0.14	0.076	0.5	0.18	0.97	0.14	0.11	0.99	0.91	0.095
ARHGAP17	0.37	0.034	0.74	0.88	0.79	0.3	0.49	0.97	0.92	0.49	0.21
ARHGAP18	0.39	0.064	0.8	0.99	0.5	0.46	0.086	0.16	0.93	0.025	0.8
ARHGAP19	0.33	0.66	0.26	0.0016	0.9987	0.35	0.36	0.31	0.51	0.037	0.031
ARHGAP1	0.71	0.83	0.56	0.059	0.44	0.062	0.59	0.94	0.21	0.98	0.29
ARHGAP20	0.43	0.16	0.45	0.072	0.79	0.71	0.06	0.18	0.69	0.99973	0.84
ARHGAP21	0.72	0.13	0.15	0.46	0.97	0.17	0.73	0.73	0.74	0.81	0.37
ARHGAP22	0.88	0.71	0.47	0.017	0.69	0.95	0.9	0.7	0.42	0.99944	0.64
ARHGAP23	0.66	0.58	0.024	0.85	0.59	0.82	0.71	0.99	0.3	0.999965	0.94
ARHGAP24	0.34	0.031	0.55	0.053	0.9999936	0.12	0.26	0.16	0.47	0.99916	0.54
ARHGAP25	0.62	0.42	0.055	0.001	0.29	0.98	0.2	0.28	0.49	0.76	0.37
ARHGAP26	0.53	0.035	0.92	0.29	0.96	0.16	0.38	0.82	0.86	0.26	0.88
ARHGAP27	0.67	0.4	0.32	0.99	0.95	0.28	0.44	0.62	0.81	0.081	0.77
ARHGAP28	0.45	0.29	0.96	0.9985	0.95	0.017	0.87	0.036	0.54	0.99939	0.85
ARHGAP29	0.84	0.14	0.99	0.026	0.54	0.42	0.16	0.42	0.9	0.99	0.27
ARHGAP30	0.31	0.68	0.016	0.00023	0.095	0.96	0.36	0.27	0.87	0.7	0.046
ARHGAP31	0.86	0.067	0.81	0.14	0.98	0.4	0.66	0.28	0.76	0.98	0.068
ARHGAP32	0.33	0.49	0.82	0.0016	0.53	0.18	0.45	0.66	0.0074	0.0071	0.62
ARHGAP33	0.068	0.89	0.58	0.9991	0.81	0.65	0.83	0.47	0.79	0.8	0.087
ARHGAP36	0.37	0.73	0.53	0.66	0.99953	0.89	0.8	0.15	0.036	0.77	0.87
ARHGAP39	0.62	0.49	0.84	0.99	0.94	0.63	0.89	0.88	0.46	0.03	0.87
ARHGAP42	0.34	0.37	0.98	0.3	0.65	0.08	0.35	0.69	0.2	0.034	0.75
ARHGAP4	0.43	0.63	0.19	0.2	0.49	0.96	0.71	0.58	0.93	0.97	0.78
ARHGAP5	0.32	0.067	0.18	0.21	0.98	0.18	0.22	0.23	0.73	0.78	0.68
ARHGAP6	0.29	0.012	0.68	0.82	0.9976	0.26	0.8	0.61	0.73	0.9987	0.56
ARHGAP9	0.9	0.6	0.0043	2.3e-05	0.016	0.99	0.45	0.68	0.95	0.42	0.077
ARHGDIA	0.81	0.88	0.92	0.043	0.19	0.52	0.8	0.86	0.5	0.1	0.14
ARHGDIB	0.96	0.3	0.019	0.17	0.27	0.99	0.27	0.075	0.89	0.85	0.64
ARHGDIG	0.79	0.77	0.9	0.99	0.97	0.45	0.84	0.1	0.45	0.46	0.058
ARHGEF10L	0.57	0.96	0.55	0.66	0.85	0.58	0.47	0.54	0.78	0.36	0.9
ARHGEF10	0.7	0.18	0.53	0.048	0.9985	0.27	0.29	0.98	0.47	0.99925	0.061
ARHGEF11	0.56	0.35	0.4	0.97	0.9983	0.55	0.47	0.85	0.17	0.9975	0.73
ARHGEF12	0.52	0.51	0.74	0.37	0.98	0.22	0.049	0.25	0.095	0.61	0.57
ARHGEF15	0.18	0.31	0.96	0.33	0.99	0.76	0.78	0.74	0.85	0.9972	0.91
ARHGEF16	0.26	0.38	0.47	0.0067	0.92	0.6	0.79	0.93	0.18	6.7e-05	0.015
ARHGEF17	0.67	0.78	0.79	0.096	0.99	0.6	0.61	0.91	0.68	0.9999936	0.98
ARHGEF18	0.51	0.85	0.33	0.37	0.97	0.53	0.77	0.91	0.18	0.97	0.023
ARHGEF19	0.69	0.93	0.3	0.72	0.99	0.53	0.28	0.56	0.14	0.9973	0.87
ARHGEF1	0.47	0.78	0.052	0.27	0.21	0.94	0.54	0.9956	0.8	0.86	0.2
ARHGEF2	0.34	0.32	0.7	0.03	0.9	0.65	0.88	0.73	0.38	0.9	0.26
ARHGEF33	0.47	0.65	0.26	0.96	0.9979	0.16	0.85	0.11	0.53	0.999977	0.9969
ARHGEF35	0.92	0.84	0.86	0.93	0.41	0.19	0.23	0.78	0.53	0.0079	0.41
ARHGEF37	0.45	0.95	0.33	0.69	0.099	0.29	0.94	0.14	0.66	0.9976	0.95
ARHGEF38	0.029	0.28	0.98	0.19	0.99	0.31	0.047	0.48	0.73	0.028	0.73
ARHGEF3	0.8	0.25	0.13	0.29	0.36	0.27	0.018	0.31	0.95	0.9963	0.55
ARHGEF4	0.64	0.52	0.55	0.0059	0.89	0.55	0.82	0.99	0.74	0.99	0.98
ARHGEF5	0.95	0.92	0.84	0.999921	0.33	0.18	0.56	0.87	0.31	0.0077	0.19
ARHGEF6	0.42	0.93	0.21	0.11	0.78	0.91	0.22	0.23	0.91	0.97	0.43
ARHGEF7	0.21	0.17	0.42	0.99979	0.99954	0.21	0.39	0.8	0.25	0.9	0.45
ARHGEF9	0.17	0.8	0.93	0.99981	0.97	0.29	0.44	0.47	0.69	0.99911	0.95
ARID1A	0.56	0.86	0.33	0.037	0.9987	0.1	0.19	0.83	0.7	0.99	0.66
ARID1B	0.31	0.49	0.68	0.44	0.99	0.18	0.57	0.87	0.074	0.65	0.73
ARID2	0.12	0.41	0.27	0.46	0.99979	0.26	0.35	0.64	0.053	0.32	0.21
ARID3A	0.67	0.29	0.15	0.999999931	0.86	0.62	0.93	0.94	0.6	0.84	0.07
ARID3B	0.75	0.41	0.3	0.34	0.69	0.15	0.62	0.9982	0.41	0.14	0.038
ARID3C	0.61	0.77	0.15	0.84	0.64	0.023	0.37	0.48	0.13	0.39	0.21
ARID4A	0.44	0.097	0.32	0.65	0.99	0.35	0.66	0.36	0.78	0.95	0.11
ARID4B	0.24	0.086	0.43	0.74	0.9982	0.47	0.73	0.29	0.23	0.95	0.52
ARID5A	0.35	0.29	0.18	0.53	0.35	0.99	0.87	0.89	0.32	0.9973	0.53
ARID5B	0.78	0.32	0.95	0.74	0.98	0.18	0.63	0.38	0.74	0.92	0.86
ARIH1	0.82	0.32	0.12	0.31	0.99949	0.18	0.2	0.87	0.14	0.79	0.062
ARIH2	0.71	0.29	0.71	0.16	0.53	0.64	0.83	0.75	0.85	0.52	0.059
ARL10	0.65	0.34	0.47	0.8	0.86	0.093	0.4	0.59	0.89	0.999986	0.6
ARL11	0.99	0.95	0.018	0.99982	0.65	0.98	0.25	0.089	0.46	0.83	0.27
ARL13A	0.3	0.36	0.28	0.999911	0.73	0.79	0.61	0.8	0.71	0.98	0.77
ARL13B	0.86	0.75	0.57	0.15	0.999983	0.13	0.13	0.49	0.085	0.99	0.26
ARL14	0.6	0.067	0.91	0.98	0.12	0.84	0.28	0.99	0.23	0.47	0.59
ARL15	0.093	0.26	0.85	0.999925	0.88	0.64	0.078	0.048	0.44	0.67	0.19
ARL16	0.18	0.79	0.83	0.96	0.89	0.74	0.46	0.84	0.87	0.79	0.4
ARL17A	0.39	0.96	0.2	0.9957	0.99	0.33	0.68	0.32	0.65	0.999907	0.26
ARL1	0.33	0.19	0.97	0.63	0.99958	0.45	0.47	0.22	0.39	0.0012	0.086
ARL2BP	0.5	0.21	0.97	0.99	0.99957	0.17	0.087	0.58	0.42	0.76	0.0055
ARL2	0.83	0.76	0.7	0.72	0.96	0.24	0.41	0.7	0.25	0.9999946	0.8
ARL3	0.68	0.99	0.96	0.78	0.99	0.44	0.78	0.046	0.42	0.9966	0.53
ARL4A	0.14	0.002	0.64	0.999977	0.95	0.73	0.48	0.46	0.98	0.39	0.088
ARL4C	0.6	0.31	0.97	0.00019	0.99	0.96	0.74	0.69	0.86	0.97	0.5
ARL4D	0.8	0.68	0.12	0.61	0.53	0.14	0.91	0.78	0.29	0.999999964	0.38
ARL5A	0.093	0.037	0.38	0.9961	0.99988	0.44	0.023	0.88	0.74	0.22	0.31
ARL5B	0.12	0.17	0.24	0.9	0.98	0.1	0.12	0.59	0.13	0.15	0.2
ARL5C	0.4	0.73	0.16	0.28	0.89	0.11	0.98	0.34	0.92	0.99	0.8
ARL6IP1	0.21	0.47	0.51	0.42	0.99	0.12	0.039	0.49	0.14	0.00011	0.04
ARL6IP4	0.62	0.91	0.88	0.6	0.35	0.81	0.91	0.84	0.3	0.27	0.31
ARL6IP5	0.98	0.087	0.91	0.19	0.11	0.083	0.22	0.18	0.93	0.63	0.085
ARL6IP6	0.47	0.16	0.21	0.97	0.99912	0.51	0.82	0.53	0.31	0.00043	0.26
ARL6	0.65	0.78	0.37	0.97	0.999929	0.16	0.16	0.3	0.53	0.98	0.65
ARL8A	0.42	0.59	0.15	0.89	0.99	0.67	0.88	0.62	0.024	0.64	0.35
ARL8B	0.74	0.74	0.051	0.91	0.54	0.33	0.049	0.57	0.15	0.51	0.11
ARL9	0.43	0.76	0.51	0.049	0.95	0.96	0.049	0.11	0.51	0.99975	0.63
ARMC10	0.96	0.34	0.86	0.9999982	0.996	0.3	0.029	0.39	0.5	0.011	0.65
ARMC1	0.71	0.25	0.26	0.97	0.98	0.12	0.053	0.72	0.52	0.039	0.23
ARMC2	0.13	0.29	0.99	0.999999965	0.9984	0.79	0.32	0.52	0.57	0.99	0.98
ARMC3	0.54	0.7	0.96	0.72	0.56	0.11	0.52	0.14	0.96	0.99	0.96
ARMC4	0.8	0.91	0.9	0.89	0.94	0.44	0.24	0.28	0.86	0.999975	0.98
ARMC5	0.33	0.95	0.53	0.47	0.34	0.62	0.85	0.89	0.18	0.32	0.73
ARMC6	0.14	0.89	0.2	0.64	0.92	0.52	0.49	0.66	0.63	0.56	0.42
ARMC7	0.63	0.93	0.21	0.00086	0.99	0.58	0.76	0.91	0.74	0.056	0.028
ARMC8	0.74	0.18	0.76	0.13	0.99987	0.098	0.11	0.26	0.71	0.71	0.32
ARMC9	0.75	0.94	0.99	0.06	0.99	0.38	0.19	0.24	0.67	0.99	0.58
ARMCX1	0.77	0.33	0.9953	0.58	0.9984	0.29	0.7	0.15	0.25	0.99999911	0.95
ARMCX2	0.9	0.64	0.99952	0.88	0.999962	0.65	0.29	0.28	0.64	0.9999946	0.9967
ARMCX3	0.84	0.43	0.92	0.9978	0.9999953	0.51	0.39	0.22	0.69	0.99	0.2
ARMCX5	0.72	0.68	0.61	0.999937	0.99979	0.26	0.47	0.22	0.78	0.59	0.35
ARMCX6	0.96	0.59	0.92	0.99979	0.99967	0.35	0.41	0.22	0.86	0.93	0.59
ARMS2	0.22	0.33	0.71	0.044	0.94	0.63	0.7	0.91	0.9905	0.43	0.12
ARNT2	0.23	0.94	0.93	0.0011	0.99975	0.33	0.52	0.57	0.4	0.9999984	0.27
ARNTL2	0.87	0.21	0.14	1.9e-06	0.88	0.086	0.013	0.73	0.5	0.0055	0.59
ARNTL	0.86	0.53	0.79	0.038	0.87	0.48	0.3	0.058	0.78	0.92	0.15
ARNT	0.22	0.14	0.61	0.88	0.999942	0.24	0.62	0.49	0.69	0.99975	0.38
ARPC1A	0.61	0.67	0.4	0.9981	0.99915	0.18	0.33	0.78	0.17	0.47	0.46
ARPC1B	0.99	0.87	0.45	0.78	0.25	0.58	0.48	0.88	0.56	0.46	0.38
ARPC2	0.95	0.7	0.28	0.73	0.82	0.77	0.15	0.68	0.085	0.5	0.065
ARPC3	0.51	0.26	0.59	0.81	0.21	0.28	0.17	0.34	0.41	0.032	0.025
ARPC5L	0.81	0.48	0.015	0.93	0.023	0.98	0.15	0.29	0.013	0.05	0.00077
ARPC5	0.14	0.35	0.45	0.96	0.9	0.87	0.13	0.11	0.21	0.0018	0.075
ARPP19	0.47	0.38	0.41	0.0091	0.99	0.33	0.12	0.81	0.13	0.0068	0.0075
ARPP21	0.53	0.53	0.25	0.39	0.9997	0.48	0.77	0.84	0.49	0.39	0.92
ARR3	0.76	0.62	0.64	0.93	0.19	0.34	0.39	0.71	0.67	0.79	0.61
ARRB1	0.22	0.49	0.99	0.21	0.96	0.71	0.61	0.81	0.9	0.82	0.81
ARRB2	0.28	0.87	0.93	0.17	0.7	0.96	0.56	0.1	0.98	0.72	0.24
ARRDC1	0.43	0.31	0.18	0.98	0.065	0.48	0.39	0.7	0.49	0.15	0.23
ARRDC2	0.17	0.4	0.12	0.018	0.94	0.72	0.61	0.91	0.89	0.84	0.092
ARRDC3	0.2	0.0063	0.47	0.87	0.92	0.4	0.36	0.25	0.82	0.41	0.11
ARRDC4	0.74	0.25	0.27	0.13	0.087	0.92	0.77	0.43	0.63	0.95	0.15
ARRDC5	0.89	0.65	0.0049	0.033	0.08	0.98	0.89	0.4	0.88	0.96	0.14
ARSA	0.24	0.76	0.64	0.088	0.45	0.62	0.87	0.84	0.93	0.77	0.31
ARSB	0.89	0.46	0.84	0.26	0.99	0.29	0.099	0.69	0.95	0.98	0.027
ARSD	0.57	0.48	0.9952	0.99953	0.92	0.034	0.58	0.62	0.0054	0.99	0.74
ARSE	0.65	0.98	0.99	0.99914	0.97	0.043	0.81	0.53	0.27	0.92	0.89
ARSF	0.21	0.85	0.19	0.032	0.82	0.51	0.55	0.47	0.33	0.45	0.93
ARSG	0.98	0.86	0.38	0.78	0.99983	0.19	0.52	0.072	0.17	0.99	0.9953
ARSH	0.42	0.37	0.62	0.33	0.98	0.65	0.22	0.093	0.058	0.017	0.87
ARSI	0.75	0.86	0.51	0.002	0.42	0.62	0.52	0.93	0.12	0.24	0.021
ARSJ	0.38	0.33	0.8	1.4e-05	0.88	0.18	0.63	0.84	0.09	0.6	0.72
ARSK	0.75	0.3	0.85	0.38	0.98	0.12	0.045	0.064	0.65	0.63	0.12
ART1	0.53	0.00043	0.87	0.42	0.95	0.94	0.31	0.29	0.74	0.9954	0.14
ART3	0.13	0.036	0.36	0.3	0.1	0.05	0.94	0.72	0.79	0.61	0.88
ART4	0.71	0.12	0.94	0.46	0.97	0.97	0.11	0.51	0.98	0.9946	0.88
ART5	0.35	0.1	0.99	0.93	0.999	0.05	0.087	0.42	0.11	0.9983	0.74
ARTN	0.4	0.73	0.46	0.39	0.58	0.72	0.47	0.55	0.37	0.96	0.44
ARV1	0.63	0.16	0.42	0.99979	0.9967	0.38	0.29	0.065	0.6	0.92	0.95
ARVCF	0.12	0.75	0.58	0.32	0.97	0.54	0.91	0.8	0.36	0.93	0.32
ARX	0.91	0.12	0.994	0.00012	0.99947	0.42	0.21	0.1	0.5	0.74	0.19
AR	0.58	0.85	0.82	0.4	0.99913	0.05	0.41	0.097	0.58	0.999985	0.76
AS3MT	0.41	0.99	0.99	0.999985	0.99988	0.21	0.95	0.045	0.79	0.99999969	0.9
ASAH1	0.26	0.32	0.41	0.0088	0.99	0.77	0.17	0.28	0.86	0.044	0.037
ASAH2B	0.47	0.21	0.22	0.95	0.98	0.2	0.15	0.091	0.12	0.094	0.38
ASAH2	0.71	0.96	0.38	0.97	0.74	0.089	0.5	0.28	0.8	0.98	0.59
ASAP1	0.78	0.075	0.18	0.97	0.97	0.65	0.083	0.86	0.58	0.9979	0.32
ASAP2	0.38	0.25	0.65	0.17	0.99	0.82	0.13	0.9	0.45	0.078	0.73
ASAP3	0.24	0.88	0.49	0.11	0.99985	0.064	0.12	0.21	0.63	0.99	0.71
ASB10	0.1	0.012	0.56	0.45	0.999981	0.84	0.55	0.4	0.22	0.77	0.71
ASB11	0.94	0.47	0.64	0.15	0.989	0.24	0.66	0.42	0.51	0.96	0.77
ASB13	0.98	0.98	0.95	0.99999998	0.99	0.2	0.92	0.38	0.89	0.96	0.9
ASB14	0.82	0.15	0.49	0.87	0.52	0.93	0.25	0.42	0.88	0.15	0.41
ASB15	0.1	0.96	0.73	0.9	0.9981	0.78	0.86	0.38	0.53	0.36	0.6
ASB16	0.17	0.98	0.14	0.81	0.9979	0.65	0.7	0.46	0.81	0.9969	0.28
ASB17	0.77	0.86	0.89	0.92	0.72	0.79	0.32	0.72	0.97	0.24	0.44
ASB18	0.063	0.64	0.71	0.97	0.73	0.4	0.2	0.55	0.44	0.59	0.13
ASB1	0.082	0.81	0.88	0.33	0.9986	0.83	0.59	0.86	0.63	0.999954	0.15
ASB2	0.89	0.25	0.049	0.55	0.66	0.97	0.16	0.35	0.31	0.99976	0.51
ASB4	0.27	0.77	0.62	0.99	0.97	0.91	0.57	0.51	0.87	0.99	0.35
ASB5	0.77	0.66	0.57	0.79	0.999982	0.87	0.1	0.989	0.33	0.998	0.57
ASB6	0.2	0.44	0.057	0.53	0.95	0.82	0.0063	0.59	0.026	0.15	0.0095
ASB7	0.51	0.43	0.079	0.59	0.96	0.6	0.11	0.77	0.16	0.69	0.26
ASB8	0.7	0.33	0.83	0.94	0.9988	0.25	0.16	0.54	0.23	0.99911	0.028
ASB9	0.62	0.68	0.99986	0.9966	0.99	0.28	0.65	0.61	0.26	0.97	0.49
ASCC1	0.96	0.79	0.79	0.95	0.99	0.04	0.84	0.57	0.36	0.97	0.65
ASCC2	0.24	0.4	0.75	0.083	0.99982	0.45	0.31	0.49	0.59	0.74	0.41
ASCC3	0.73	0.29	0.78	0.42	0.89	0.11	0.077	0.31	0.15	0.038	0.17
ASCL1	0.043	0.86	0.69	0.49	0.75	0.99	0.65	0.27	0.19	0.999	0.59
ASCL2	0.13	0.0059	0.6	0.9999999965	0.17	0.99	0.51	0.16	0.16	0.68	0.3
ASCL3	0.8	0.55	0.9	0.64	0.63	0.45	0.15	0.72	0.46	0.94	0.4
ASCL4	0.4	0.32	0.48	0.83	0.99	0.77	0.93	0.88	0.26	0.99	0.88
ASF1A	0.14	0.0047	0.78	0.95	0.97	0.07	0.75	0.33	0.36	0.67	0.28
ASF1B	0.44	0.83	0.42	0.11	0.97	0.22	0.057	0.38	0.37	0.00035	0.018
ASGR1	0.033	0.59	0.87	0.9952	0.42	0.95	0.76	0.8	0.56	0.99991	0.19
ASGR2	0.6	0.52	0.6	0.19	0.42	0.4	0.42	0.41	0.63	0.9972	0.68
ASH1L	0.46	0.31	0.42	0.89	0.99972	0.21	0.077	0.24	0.15	0.999982	0.47
ASH2L	0.54	0.71	0.43	0.043	0.9973	0.091	0.47	0.5	0.48	0.0087	0.14
ASIP	0.18	0.73	0.67	0.88	0.67	0.29	0.92	0.18	0.92	0.99	0.85
ASL	0.96	0.88	0.81	0.9988	0.86	0.046	0.63	0.91	0.4	0.3	0.075
ASMTL	0.63	0.85	0.43	0.44	0.9962	0.3	0.39	0.98	0.79	0.48	0.16
ASMT	0.33	0.81	0.41	0.96	0.076	0.84	0.76	0.83	0.44	0.86	0.89
ASNA1	0.61	0.82	0.15	0.062	0.99	0.023	0.13	0.84	0.21	0.44	0.03
ASNSD1	0.49	0.27	0.8	0.9	0.99945	0.18	0.75	0.2	0.4	0.073	0.18
ASNS	0.31	0.32	0.17	0.98	0.99987	0.53	0.72	0.31	0.59	0.025	0.016
ASPA	0.085	0.2	0.97	0.41	0.9968	0.37	0.7	0.14	0.91	0.9983	0.45
ASPDH	0.59	0.22	0.14	0.97	0.87	0.029	0.25	0.41	0.86	0.99969	0.88
ASPG	0.68	0.14	0.3	0.9989	0.57	0.93	0.92	0.79	0.72	0.96	0.9969
ASPHD1	0.47	0.92	0.6	0.83	0.9973	0.54	0.95	0.79	0.55	0.98	0.03
ASPHD2	0.56	0.18	0.49	1.2e-09	0.59	0.98	0.41	0.99	0.32	4.7e-06	0.033
ASPH	0.24	0.66	0.97	0.0088	0.95	0.39	0.13	0.7	0.93	0.00013	0.22
ASPM	0.64	0.34	0.15	0.59	0.9962	0.38	0.062	0.72	0.064	0.002	0.079
ASPN	0.64	0.61	0.82	0.45	0.999918	0.65	0.0046	0.79	0.83	0.77	0.27
ASPRV1	0.085	0.74	0.45	0.0022	0.54	0.88	0.62	0.88	0.74	0.77	0.93
ASPSCR1	0.27	0.76	0.85	0.99987	0.99	0.33	0.93	0.74	0.97	0.99	0.63
ASRGL1	0.044	0.0092	0.97	0.0097	0.99981	0.48	0.12	0.15	0.48	0.71	0.84
ASS1	0.4	0.043	0.012	3.9e-06	0.019	0.096	0.67	0.067	0.4	0.00043	0.84
ASTE1	0.83	0.15	0.87	0.99995	0.9999967	0.22	0.29	0.29	0.39	0.99	0.42
ASTL	0.15	0.89	0.85	0.18	0.66	0.58	0.027	0.74	0.71	0.01	0.99
ASTN1	0.11	0.64	0.99	0.42	0.6	0.99	0.17	0.036	0.091	0.99988	0.9961
ASTN2	0.14	0.72	0.96	0.014	0.98	0.16	0.27	0.052	0.42	0.94	0.55
ASXL1	0.092	0.61	0.76	0.9999958	0.99	0.83	0.63	0.47	0.33	0.999982	0.78
ASXL2	0.72	0.38	0.4	0.31	0.9959	0.25	0.072	0.65	0.28	0.65	0.64
ASXL3	0.32	0.18	0.99	0.88	0.99	0.027	0.78	0.66	0.75	0.9961	0.85
ASZ1	0.78	0.78	0.94	0.78	0.92	0.4	0.49	0.99	0.49	0.038	0.98
ATAD1	0.35	0.57	0.24	0.61	0.7	0.23	0.34	0.83	0.89	0.0093	0.24
ATAD2B	0.4	0.091	0.3	0.99	0.99932	0.59	0.46	0.58	0.44	0.86	0.18
ATAD2	0.72	0.61	0.013	0.53	0.99	0.19	0.24	0.43	0.23	0.014	0.065
ATAD3A	0.44	0.53	0.72	0.00057	0.87	0.18	0.49	0.91	0.28	0.0049	0.024
ATAD3B	0.47	0.41	0.74	0.0063	0.11	0.85	0.7	0.98	0.79	0.00017	0.0089
ATAD3C	0.38	0.82	0.99	0.99	0.43	0.56	0.54	0.73	0.32	0.46	0.88
ATAD5	0.6	0.77	0.42	0.13	0.99924	0.12	0.53	0.5	0.46	0.15	0.033
ATCAY	0.008	0.42	0.83	0.95	0.98	0.93	0.5	0.24	0.0051	0.99965	0.73
ATE1	0.52	0.26	0.5	0.73	0.9981	0.078	0.12	0.52	0.088	0.17	0.41
ATF1	0.78	0.042	0.69	0.32	0.99987	0.6	0.13	0.72	0.26	0.015	0.091
ATF2	0.78	0.47	0.66	0.22	0.999971	0.02	0.31	0.61	0.51	0.6	0.22
ATF3	0.059	0.16	0.16	0.61	0.94	0.98	0.67	0.69	0.56	0.22	0.38
ATF4	0.11	0.036	0.48	0.24	0.9	0.98	0.99	0.79	0.82	0.097	1.1e-05
ATF5	0.79	0.44	0.048	7.1e-05	0.62	0.3	0.4	0.86	0.85	0.12	0.52
ATF6B	0.88	0.27	0.43	0.999968	0.89	0.58	0.96	0.57	0.65	0.99978	0.98
ATF6	0.93	0.36	0.58	0.72	0.9988	0.18	0.076	0.25	0.17	0.61	0.5
ATF7IP2	0.44	0.38	0.45	0.97	0.76	0.86	0.19	0.69	0.54	0.9988	0.9969
ATF7IP	0.65	0.46	0.75	0.24	0.84	0.14	0.034	0.26	0.12	0.9953	0.68
ATF7	0.34	0.42	0.91	0.85	0.9983	0.26	0.19	0.76	0.51	0.9978	0.63
ATG10	0.086	0.26	0.93	0.91	0.48	0.51	0.088	0.28	0.95	0.039	0.81
ATG12	0.028	0.026	0.048	0.33	0.77	0.83	0.5	0.9	0.29	0.073	0.0064
ATG16L1	0.43	0.31	0.55	0.47	0.98	0.62	0.48	0.92	0.52	0.027	0.099
ATG16L2	0.31	0.88	0.57	0.24	0.18	0.92	0.78	0.87	0.82	0.6	0.59
ATG2A	0.91	0.68	0.24	0.08	0.95	0.27	0.62	0.9972	0.15	0.56	0.44
ATG2B	0.18	0.18	0.3	0.39	0.99963	0.52	0.38	0.24	0.86	0.61	0.69
ATG3	0.95	0.043	0.48	0.86	0.9964	0.075	0.12	0.33	0.56	0.00034	0.032
ATG4A	0.39	0.78	0.87	0.59	0.99924	0.47	0.028	0.22	0.73	0.29	0.14
ATG4B	0.094	0.9	0.7	0.99	0.99	0.93	0.9	0.89	0.61	0.96	0.17
ATG4C	0.46	0.24	0.75	0.18	0.99	0.41	0.032	0.12	0.95	0.87	0.36
ATG4D	0.18	0.63	0.041	0.61	0.99	0.93	0.69	0.6	0.27	0.037	0.24
ATG5	0.45	0.13	0.88	0.95	0.99	0.25	0.28	0.39	0.031	0.00036	0.091
ATG7	0.88	0.69	0.63	0.016	0.0093	0.56	0.067	0.38	0.89	0.21	0.74
ATG9A	0.84	0.46	0.85	0.3	0.99	0.52	0.82	0.96	0.089	0.89	0.026
ATG9B	0.39	0.62	0.12	0.999958	0.19	0.63	0.3	0.94	0.98	0.43	0.9956
ATHL1	0.15	0.81	0.13	0.88	0.52	0.36	0.96	0.94	0.66	0.15	0.63
ATIC	0.79	0.9	0.91	0.99938	0.33	0.33	0.22	0.82	0.34	0.014	0.17
ATL1	0.46	0.79	0.98	0.999934	0.99946	0.094	0.54	0.22	0.98	0.99	0.15
ATL2	0.55	0.18	0.52	0.89	0.99	0.78	0.092	0.88	0.69	0.72	0.47
ATL3	0.86	0.27	0.51	8.4e-06	0.97	0.078	0.02	0.11	0.39	0.058	0.015
ATMIN	0.15	0.18	0.72	0.11	0.9988	0.22	0.28	0.79	0.36	0.13	0.00077
ATM	0.61	0.19	0.75	0.97	0.84	0.44	0.55	0.69	0.55	0.99	0.8
ATN1	0.43	0.93	0.92	0.35	0.9979	0.53	0.49	0.9	0.5	0.99	0.76
ATOH1	0.89	0.0013	0.39	0.47	0.94	0.83	0.39	0.86	0.082	0.56	0.5
ATOH7	0.013	0.33	0.68	0.9974	0.99	0.28	0.38	0.12	0.18	0.99	0.91
ATOH8	0.34	0.29	0.94	0.98	0.99	0.58	0.79	0.87	0.93	0.999999988	0.73
ATOX1	0.66	0.13	0.81	0.42	5.6e-07	0.54	0.52	0.75	0.69	0.91	0.65
ATP10A	0.69	0.2	0.66	0.044	0.99	0.33	0.98	0.91	0.93	0.9972	0.65
ATP10B	0.0096	0.34	0.34	0.999994	0.76	0.84	0.8	0.21	0.54	0.11	0.73
ATP10D	0.92	0.66	0.76	0.0019	0.83	0.44	0.062	0.57	0.71	0.28	0.62
ATP11A	0.9	0.011	0.92	0.99	0.96	0.15	0.088	0.35	0.55	0.98	0.63
ATP11B	0.37	0.021	0.61	0.95	0.999988	0.23	0.28	0.41	0.16	0.93	0.53
ATP11C	0.56	0.12	0.032	0.77	0.99	0.22	0.21	0.78	0.25	0.73	0.21
ATP12A	0.19	0.57	0.93	0.99938	0.98	0.85	0.76	0.21	0.88	0.66	0.95
ATP13A1	0.41	0.51	0.42	0.21	0.92	0.31	0.56	0.72	0.67	0.079	0.68
ATP13A2	0.63	0.98	0.67	0.051	0.51	0.12	0.58	0.91	0.52	0.39	0.03
ATP13A3	0.58	0.019	0.89	0.99	0.99988	0.43	0.2	0.19	0.28	0.69	0.22
ATP13A4	0.0079	0.27	0.78	0.98	0.98	0.21	0.42	0.051	0.69	0.9971	0.99
ATP13A5	0.22	0.018	0.49	0.18	0.99	0.96	0.25	0.017	0.47	0.92	0.98
ATP1A1	0.59	0.064	0.44	0.93	0.74	0.098	0.3	0.31	0.33	0.89	0.82
ATP1A2	0.23	0.58	0.76	0.94	0.999981	0.12	0.43	0.34	0.93	0.9999968	0.85
ATP1A3	0.35	0.76	0.063	0.0079	0.24	0.74	0.31	0.31	0.072	0.97	0.17
ATP1A4	0.23	0.76	0.18	0.71	0.99	0.78	0.9	0.076	0.98	0.97	0.2
ATP1B1	0.012	0.079	0.87	0.0057	0.9982	0.17	0.56	0.53	0.27	0.014	0.69
ATP1B2	0.34	0.22	0.98	0.9985	0.9959	0.9	0.69	0.6	0.37	0.9999999925	0.99986
ATP1B3	0.57	0.038	0.69	0.9967	0.99	0.55	0.027	0.35	0.45	8.9e-05	0.021
ATP1B4	0.059	0.57	0.92	0.88	0.9997	0.87	0.25	0.86	0.4	0.35	0.46
ATP2A1	0.11	0.93	0.35	0.053	0.9989	0.4	0.56	0.95	0.28	0.79	0.31
ATP2A2	0.77	0.7	0.17	0.011	0.9982	0.32	0.21	0.41	0.32	0.27	0.077
ATP2A3	0.85	0.0054	0.66	0.51	0.9	0.89	0.25	0.64	0.95	0.78	0.32
ATP2B1	0.25	0.5	0.88	0.013	0.9973	0.44	0.14	0.71	0.19	0.22	0.28
ATP2B2	0.0081	0.12	0.92	0.35	0.9964	0.36	0.23	0.74	0.026	0.99945	0.42
ATP2B3	0.24	0.61	0.97	0.45	0.86	0.78	0.44	0.5	0.16	0.97	0.97
ATP2B4	0.93	0.38	0.1	0.18	0.99	0.21	0.032	0.39	0.08	0.999959	0.58
ATP2C1	0.83	0.26	0.92	0.57	0.99985	0.084	0.15	0.18	0.6	0.44	0.42
ATP2C2	0.19	0.59	0.99	0.88	0.95	0.68	0.3	0.8	0.32	0.034	0.69
ATP4A	0.072	0.59	0.54	0.18	0.44	0.84	0.44	0.37	0.14	0.99	0.99
ATP4B	0.011	0.76	0.28	0.85	0.98	0.27	0.57	0.55	0.16	0.98	0.9921
ATP5A1	0.75	0.84	0.59	1e-12	0.89	0.086	0.28	0.66	0.82	2.2e-09	0.33
ATP5B	0.75	0.23	0.47	3.8e-07	0.79	0.13	0.24	0.46	0.12	1.5e-07	0.16
ATP5C1	0.47	0.3	0.13	0.88	0.5	0.24	0.82	0.25	0.85	0.00034	0.75
ATP5D	0.7	0.92	0.38	0.019	0.09	0.79	0.99	0.62	0.2	0.00012	0.29
ATP5EP2	0.73	0.7	0.27	0.999999	0.09	0.77	0.45	0.51	0.96	0.16	0.94
ATP5E	0.69	0.42	0.76	0.999981	0.1	0.8	0.44	0.15	0.91	0.99974	0.78
ATP5F1	0.8	0.3	0.79	0.22	0.9	0.084	0.033	0.1	0.24	6.9e-06	0.28
ATP5G1	0.81	0.43	0.64	0.34	0.91	0.11	0.7	0.81	0.54	0.0029	0.013
ATP5G2	0.081	0.78	0.97	0.97	0.96	0.45	0.82	0.44	0.62	0.34	0.92
ATP5G3	0.9	0.31	0.4	0.017	0.82	0.23	0.56	0.78	0.45	1.7e-05	0.027
ATP5H	0.5	0.96	0.4	0.0055	0.26	0.18	0.092	0.079	0.9	0.0039	0.18
ATP5I	0.026	0.45	0.74	0.0015	0.0012	0.31	0.47	0.89	0.85	0.00025	0.5
ATP5J	0.53	0.083	0.42	0.53	0.51	0.23	0.28	0.57	0.022	0.17	0.052
ATP5L	0.6	0.19	0.96	0.18	0.032	0.77	0.39	0.14	0.021	0.13	0.01
ATP5SL	0.22	0.73	0.74	0.35	0.97	0.14	0.27	0.99	0.91	0.77	0.63
ATP5S	0.7	0.38	0.3	0.9965	0.9964	0.031	0.31	0.15	0.86	0.43	0.61
ATP6AP1L	0.17	0.42	0.86	0.93	0.47	0.51	0.96	0.73	0.95	0.6	0.67
ATP6AP1	0.61	0.75	0.53	0.999917	0.99904	0.68	0.57	0.5	0.56	0.94	0.61
ATP6AP2	0.43	0.37	0.72	0.999943	0.99971	0.68	0.074	0.37	0.25	0.83	0.46
ATP6V0A1	0.037	0.9969	0.91	0.97	0.99	0.25	0.85	0.53	0.97	0.99964	0.005
ATP6V0A2	0.8	0.69	0.39	0.98	0.98	0.51	0.46	0.89	0.23	0.77	0.029
ATP6V0A4	0.73	0.006	0.9989	0.67	0.68	0.84	0.1	0.16	0.95	0.9981	0.81
ATP6V0B	0.37	0.36	0.51	0.71	0.61	0.97	0.42	0.56	0.45	0.01	0.45
ATP6V0C	0.43	0.88	0.32	0.97	0.18	0.4	0.89	0.69	0.74	0.18	0.16
ATP6V0D1	0.77	0.48	0.78	0.89	0.45	0.46	0.46	0.86	0.76	0.27	0.036
ATP6V0D2	0.78	0.74	0.099	0.29	0.97	0.99	0.58	0.2	0.72	0.18	0.37
ATP6V0E1	0.61	0.79	0.28	0.84	0.036	0.72	0.38	0.04	0.64	0.32	0.014
ATP6V0E2	0.51	0.91	0.99	0.85	0.82	0.81	0.14	0.26	0.84	0.89	0.92
ATP6V1A	0.9	0.17	0.44	0.93	0.99929	0.15	0.19	0.29	0.6	0.29	0.074
ATP6V1B1	0.62	0.25	0.62	0.29	0.95	0.072	0.9	0.76	0.48	0.9988	0.89
ATP6V1B2	0.51	0.18	0.17	3.3e-06	0.74	0.38	0.37	0.45	0.52	7.8e-05	0.01
ATP6V1C1	0.95	0.16	0.29	0.99928	0.99	0.13	0.14	0.39	0.72	0.39	0.014
ATP6V1C2	0.29	0.022	0.9982	0.9999	0.9989	0.9952	0.59	0.23	0.47	0.2	0.25
ATP6V1D	0.62	0.47	0.75	0.019	0.6	0.34	0.57	0.67	0.44	0.44	0.065
ATP6V1E1	0.62	0.3	0.034	0.28	0.99	0.79	0.59	0.81	0.18	0.92	0.00042
ATP6V1E2	0.11	0.98	0.6	0.92	0.98	0.4	0.63	0.36	0.78	0.52	0.32
ATP6V1F	0.7	0.83	0.62	0.999962	0.099	0.62	0.11	0.33	0.6	0.54	0.17
ATP6V1G1	0.28	0.01	0.64	0.95	0.98	0.35	0.084	0.51	0.19	0.19	0.062
ATP6V1G2	0.54	0.52	0.93	0.31	0.9953	0.79	0.77	0.48	0.37	0.999968	0.63
ATP6V1G3	0.92	0.034	0.83	0.96	0.51	0.54	0.44	0.86	0.87	0.88	0.013
ATP6V1H	0.6	0.39	0.3	0.999975	0.35	0.11	0.36	0.68	0.78	0.11	0.25
ATP7A	0.048	0.49	0.59	0.85	0.99968	0.62	0.031	0.1	0.84	0.99	0.46
ATP7B	0.058	0.12	0.75	0.99961	0.94	0.12	0.87	0.36	0.41	0.73	0.97
ATP8A1	0.35	0.046	0.64	0.016	0.87	0.25	0.53	0.63	0.97	0.0019	0.41
ATP8A2	0.46	0.78	0.91	0.74	0.97	0.43	0.63	0.24	0.22	0.99961	0.99
ATP8B1	0.31	0.52	0.21	0.0057	0.98	0.96	0.2	0.69	0.38	0.0046	0.76
ATP8B2	0.38	0.43	0.94	0.088	0.9981	0.24	0.49	0.69	0.54	0.999927	0.45
ATP8B3	0.39	0.5	0.55	0.039	0.54	0.57	0.23	0.91	0.36	0.99	0.07
ATP8B4	0.51	0.42	0.35	0.16	0.31	0.33	0.2	0.17	0.98	0.73	0.14
ATP8B5P	0.076	0.53	0.32	0.98	0.35	0.58	0.42	0.35	0.81	0.64	0.21
ATP9A	0.36	0.45	0.87	0.99999999987	0.9987	0.23	0.87	0.19	0.17	0.9999987	0.96
ATP9B	0.17	0.67	0.17	4.2e-05	0.9968	0.33	0.7	0.73	0.61	0.53	0.52
ATPAF1	0.41	0.39	0.85	0.69	0.99932	0.045	0.086	0.024	0.84	0.62	0.55
ATPAF2	0.72	0.92	0.97	2e-07	0.51	0.022	0.9	0.13	0.76	0.00032	0.015
ATPIF1	0.36	0.99	0.94	0.17	0.74	0.55	0.8	0.65	0.76	0.0025	0.17
ATRIP	0.82	0.53	0.81	0.087	0.08	0.51	0.39	0.72	0.48	0.084	0.11
ATRNL1	0.46	0.93	0.46	0.99	0.99957	0.73	0.41	0.18	0.42	0.99999965	0.77
ATRN	0.82	0.49	0.58	0.65	0.999912	0.27	0.38	0.64	0.27	0.9975	0.79
ATRX	0.2	0.33	0.32	0.88	0.99979	0.2	0.24	0.27	0.69	0.99	0.55
ATR	0.9	0.32	0.79	0.99981	0.99904	0.18	0.14	0.38	0.7	0.85	0.94
ATXN10	0.88	0.55	0.85	0.011	0.99989	0.28	0.89	0.58	0.4	0.03	0.043
ATXN1L	0.66	0.29	0.65	0.58	0.99984	0.13	0.1	0.62	0.31	0.99	0.028
ATXN1	0.7	0.2	0.61	0.63	0.9988	0.19	0.51	0.53	0.8	0.999988	0.51
ATXN2L	0.29	0.83	0.18	0.63	0.98	0.39	0.72	0.96	0.35	0.34	0.18
ATXN2	0.24	0.75	0.46	0.63	0.995	0.29	0.35	0.53	0.74	0.96	0.33
ATXN3L	0.97	0.72	0.31	0.54	0.96	0.54	0.12	0.44	0.46	0.16	0.61
ATXN3	0.22	0.0069	0.33	0.29	0.999	0.08	0.69	0.31	0.55	0.86	0.63
ATXN7L1	0.66	0.18	0.65	0.9968	0.99	0.14	0.042	0.44	0.7	0.9969	0.94
ATXN7L2	0.3	0.92	0.45	0.48	0.99	0.68	0.72	0.67	0.44	0.74	0.74
ATXN7L3B	0.21	0.67	0.71	0.98	0.93	0.46	0.42	0.41	0.18	0.72	0.65
ATXN7L3	0.41	0.96	0.21	0.77	0.88	0.59	0.71	0.89	0.44	0.9	0.57
ATXN7	0.61	0.07	0.44	0.15	0.64	0.42	0.04	0.51	0.69	0.22	0.21
ATXN8OS	0.24	0.24	0.41	0.067	0.56	0.99	0.42	0.093	0.024	0.34	0.99
AUH	0.016	0.13	0.36	0.99908	0.88	0.15	0.16	0.57	0.046	0.0087	0.077
AUP1	0.4	0.58	0.27	0.56	0.76	0.67	0.51	0.92	0.62	0.025	0.2
AURKAIP1	0.24	0.66	0.75	0.0097	0.099	0.41	0.63	0.62	0.14	0.0042	0.17
AURKAPS1	0.021	0.13	0.35	0.97	0.9956	0.82	0.22	0.74	0.29	0.36	0.054
AURKA	0.93	0.54	0.37	0.998	0.99	0.15	0.065	0.73	0.33	0.28	0.023
AURKB	0.81	0.77	0.75	0.00042	0.95	0.12	0.25	0.72	0.61	0.00029	0.0052
AURKC	0.37	0.79	0.43	0.032	0.11	0.99	0.75	0.59	0.46	0.56	0.25
AUTS2	0.35	0.53	0.32	0.9999932	0.99	0.38	0.24	0.067	0.43	0.9975	0.99
AVEN	0.55	0.57	0.53	0.89	0.1	0.55	0.36	0.97	0.42	0.038	0.35
AVIL	0.0071	0.6	0.77	0.98	0.89	0.96	0.44	0.24	0.92	0.9954	0.67
AVL9	0.73	0.4	0.31	0.999983	0.97	0.081	0.057	0.45	0.51	0.38	0.47
AVPI1	0.84	0.54	0.23	0.15	0.063	0.98	0.96	0.92	0.54	0.091	0.11
AVPR1A	0.38	0.025	0.94	0.023	0.85	0.78	0.047	0.54	0.52	0.89	0.95
AVPR1B	0.26	0.05	0.11	0.013	0.081	0.63	0.31	0.7	0.82	0.9	0.92
AVPR2	0.21	0.38	0.51	0.97	0.94	0.42	0.18	0.59	0.83	0.999922	0.97
AVP	0.26	0.026	0.91	0.96	0.32	0.89	0.87	0.86	0.43	0.99	0.53
AWAT1	0.28	0.82	0.91	0.97	0.25	0.13	0.3	0.95	0.72	0.83	0.5
AWAT2	0.3	0.97	0.93	0.036	0.85	0.65	0.97	0.078	0.66	0.36	0.69
AXIN1	0.49	0.97	0.43	0.99929	0.64	0.39	0.92	0.98	0.69	0.48	0.15
AXIN2	0.33	0.52	0.9	0.99999948	0.9954	0.38	0.81	0.55	0.75	0.99966	0.4
AXL	0.93	0.39	0.71	0.23	0.56	0.37	0.24	0.86	0.68	0.99	0.9
AZGP1	0.0044	0.62	0.89	0.99987	0.94	0.039	0.98	0.58	0.93	0.99	0.91
AZI1	0.2	0.94	0.66	0.0029	0.97	0.38	0.73	0.77	0.86	0.28	0.4
AZI2	0.51	0.19	0.82	0.2	0.3	0.32	0.058	0.29	0.63	0.13	0.01
AZIN1	0.63	0.24	0.24	0.99968	0.99	0.28	0.15	0.5	0.33	0.076	0.071
AZU1	0.14	0.9963	0.55	0.42	0.42	0.87	0.99	0.71	0.92	0.8	0.76
B2M	0.7	0.011	0.34	0.00019	0.0063	0.94	0.13	0.38	0.51	0.018	0.17
B3GALNT1	0.2	0.9	0.89	0.032	0.9962	0.1	0.78	0.12	0.46	0.82	0.74
B3GALNT2	0.75	0.36	0.13	0.61	0.99972	0.85	0.49	0.9	0.047	0.54	0.014
B3GALT1	0.66	0.13	0.9	0.9	0.98	0.58	0.022	0.44	0.68	0.97	0.51
B3GALT2	0.62	0.017	0.84	0.94	0.999935	0.94	0.39	0.38	0.71	0.999943	0.42
B3GALT4	0.89	0.35	0.32	0.46	0.86	0.97	0.83	0.76	0.39	0.997	0.97
B3GALT5	0.3	0.82	0.91	0.0013	0.999	0.19	0.012	0.28	0.58	0.99	0.84
B3GALT6	0.22	0.99	0.94	0.86	0.68	0.4	0.77	0.92	0.098	0.96	0.99
B3GALTL	0.47	0.44	0.68	0.84	0.98	0.25	0.12	0.37	0.12	0.0072	0.1
B3GAT1	0.17	0.065	0.21	0.0016	0.036	0.21	0.96	0.016	0.41	0.94	0.21
B3GAT2	0.07	0.17	0.83	0.9956	0.9977	0.81	0.19	0.49	0.78	0.9999968	0.72
B3GAT3	0.47	0.86	0.9988	0.057	0.55	0.76	0.54	0.48	0.95	0.45	0.044
B3GNT1	0.73	0.49	0.57	0.19	0.99977	0.043	0.93	0.83	0.33	0.99988	0.64
B3GNT2	0.56	0.037	0.79	0.17	0.99	0.84	0.31	0.19	0.53	0.32	0.19
B3GNT3	0.32	4e-04	0.47	0.97	0.12	0.071	0.75	0.63	0.35	0.18	0.88
B3GNT4	0.96	0.29	0.28	4.4e-06	0.061	0.49	0.32	0.34	0.014	1.9e-05	0.15
B3GNT5	0.27	0.04	0.46	0.69	0.98	0.7	0.58	0.79	0.073	0.69	0.78
B3GNT6	0.13	0.66	0.99	0.92	0.94	0.39	0.075	0.99903	0.95	0.96	0.84
B3GNT7	0.78	0.12	0.82	0.77	0.81	0.97	0.13	0.11	0.92	0.67	0.92
B3GNT8	0.82	0.46	0.0091	0.9999956	0.77	0.9957	0.21	0.65	0.57	0.85	0.76
B3GNT9	0.97	0.39	0.98	0.72	0.99912	0.95	0.79	0.25	0.47	0.99966	0.58
B3GNTL1	0.28	0.98	0.93	0.25	0.92	0.11	0.85	0.75	0.99	0.7	0.97
B4GALNT1	0.43	0.85	0.25	0.34	0.98	0.88	0.58	0.87	0.39	0.9988	0.12
B4GALNT2	0.97	0.47	0.96	0.96	0.99	0.64	0.26	0.47	0.92	0.84	0.64
B4GALNT3	0.064	0.58	0.88	0.83	0.98	0.84	0.54	0.9	0.58	0.075	0.85
B4GALNT4	0.51	0.96	0.42	0.99	0.98	0.36	0.77	0.56	0.31	0.9987	0.77
B4GALT1	0.78	0.47	0.81	0.13	0.39	0.93	0.34	0.34	0.074	0.45	0.34
B4GALT2	0.33	0.63	0.9	0.0021	0.19	0.28	0.48	0.76	0.25	0.48	0.13
B4GALT3	0.37	0.024	0.82	0.99961	0.9976	0.52	0.26	0.71	0.17	0.26	0.31
B4GALT4	0.64	0.13	0.88	0.89	0.997	0.1	0.48	0.54	0.46	0.59	0.13
B4GALT5	0.79	0.048	0.88	0.98	0.99	0.02	0.073	0.55	0.53	0.49	0.099
B4GALT6	0.035	0.54	0.22	0.15	0.9984	0.49	0.19	0.7	0.53	0.83	0.65
B4GALT7	0.62	0.98	0.96	0.99	0.61	0.67	0.75	0.17	0.58	0.71	0.83
B9D1	0.81	0.97	0.99	0.0031	0.97	0.021	0.42	0.88	0.71	0.29	0.88
B9D2	0.16	0.79	0.096	0.011	0.92	0.81	0.38	0.84	0.2	0.61	0.64
BAALC	0.61	0.49	0.99	0.6	0.9969	0.99	0.25	0.39	0.088	0.99917	0.84
BAAT	0.018	0.25	0.84	0.28	0.97	0.98	0.22	0.2	0.94	0.86	0.0039
BACE1	0.53	0.043	0.96	0.96	0.97	0.4	0.09	0.17	0.19	0.9999	0.58
BACE2	0.69	0.011	0.89	0.055	0.71	0.56	0.2	0.47	0.73	0.064	0.72
BACH1	0.36	0.14	0.19	0.064	0.43	0.15	0.11	0.78	0.089	0.042	0.29
BACH2	0.73	0.32	0.75	0.018	0.99	0.16	0.62	0.55	0.87	0.99	0.53
BAD	0.55	0.89	0.62	0.18	0.94	0.87	0.99	0.34	0.036	0.83	0.37
BAG1	0.85	0.38	0.53	0.039	0.069	0.95	0.85	0.49	0.33	0.029	0.0038
BAG2	0.87	0.81	0.93	5.6e-06	0.99987	0.22	0.79	0.35	0.87	0.58	0.0041
BAG3	0.5	0.28	0.18	8.1e-07	0.97	0.52	0.83	0.92	0.11	0.61	0.016
BAG4	0.79	0.74	0.16	0.0034	0.9984	0.18	0.15	0.26	0.21	8.7e-07	0.09
BAG5	0.58	0.0099	0.38	0.26	0.99	0.18	0.23	0.5	0.71	0.42	0.34
BAGE	0.095	0.83	0.42	0.76	0.6	0.6	0.38	0.3	0.42	0.84	0.67
BAHCC1	0.36	0.77	0.72	0.02	0.99993	0.95	0.88	0.88	0.23	0.96	0.26
BAHD1	0.71	0.12	0.5	0.065	0.99964	0.83	0.79	0.97	0.23	0.81	0.031
BAI1	0.51	0.55	0.6	0.29	0.9954	0.84	0.96	0.94	0.28	0.99984	0.57
BAI2	0.28	0.94	0.75	0.0021	0.999968	0.84	0.29	0.47	0.17	0.94	0.96
BAI3	0.66	0.22	0.98	0.66	0.999956	0.9938	0.37	0.23	0.58	0.99	0.87
BAIAP2L1	0.59	0.52	0.81	0.97	0.99	0.64	0.6	0.58	0.42	0.39	0.41
BAIAP2L2	0.61	0.76	0.46	0.52	0.14	0.32	0.91	0.97	0.043	0.12	0.38
BAIAP2	0.89	0.97	0.66	0.015	0.41	0.22	0.82	0.85	0.91	0.98	0.93
BAIAP3	0.59	0.7	0.99	0.81	0.97	0.53	0.02	0.98	0.7	0.66	0.98
BAK1	0.76	0.12	0.02	6.1e-06	0.0032	0.69	0.15	0.95	0.031	0.001	0.12
BAMBI	0.21	0.06	0.92	0.73	0.99	0.34	0.79	0.042	0.56	0.99	0.64
BANF1	0.85	0.64	0.34	0.68	0.96	0.42	0.46	0.94	0.044	0.54	0.13
BANF2	0.027	0.21	0.49	0.76	0.79	0.65	0.34	0.75	0.36	0.86	0.84
BANK1	0.58	0.28	0.71	0.18	0.99	0.3	0.13	0.58	0.97	0.84	0.7
BANP	0.67	0.67	0.97	0.69	0.99986	0.29	0.76	0.92	0.77	0.71	0.55
BAP1	0.84	0.88	0.56	0.5	0.47	0.23	0.46	0.96	0.32	0.74	0.071
BARD1	0.77	0.56	0.34	0.031	0.99	0.23	0.091	0.43	0.052	0.003	0.12
BARHL1	0.079	0.76	0.9	0.43	0.9	0.13	0.91	0.27	0.24	0.94	0.18
BARHL2	0.7	0.016	0.054	0.79	0.68	0.75	0.48	0.17	0.24	0.86	0.093
BARX1	0.96	0.57	0.0079	0.26	0.99	0.32	0.95	0.75	0.05	0.99972	0.016
BARX2	0.68	0.18	0.74	0.00066	0.9	0.81	0.86	0.66	0.026	0.79	0.77
BASP1	0.48	0.85	0.74	0.088	0.52	0.99	0.29	0.97	0.35	0.89	0.043
BATF2	0.84	0.025	0.13	0.00016	1.9e-06	0.55	0.45	0.71	0.7	0.001	0.028
BATF3	0.63	0.62	0.22	0.0044	0.21	0.87	0.5	0.6	0.88	0.88	0.0033
BATF	0.62	0.78	0.057	0.0068	0.011	0.99	0.089	0.45	0.82	0.9	0.22
BAX	0.43	0.59	0.97	0.76	0.4	0.27	0.45	0.97	0.86	0.95	0.0096
BAZ1A	0.43	0.17	0.0068	0.17	0.96	0.23	0.5	0.34	0.49	0.15	0.018
BAZ1B	0.86	0.65	0.22	0.46	0.9989	0.37	0.094	0.57	0.54	0.53	0.061
BAZ2A	0.83	0.16	0.49	0.0054	0.91	0.4	0.49	0.71	0.49	0.19	0.16
BAZ2B	0.26	0.19	0.34	0.9	0.999918	0.24	0.56	0.54	0.32	0.96	0.74
BBC3	0.46	0.56	0.8	0.23	0.88	0.44	0.95	0.97	0.85	0.00027	0.002
BBOX1	0.58	0.16	0.62	0.96	0.0061	0.27	0.5	0.23	0.66	0.99964	0.99
BBS10	0.52	0.4	0.31	0.99906	0.99938	0.1	0.39	0.6	0.51	0.9999999957	0.72
BBS12	0.9	0.95	0.54	0.38	0.67	0.056	0.46	0.71	0.67	0.18	0.68
BBS1	0.25	0.55	0.82	0.95	0.9982	0.12	0.43	0.66	0.77	0.9999963	0.71
BBS2	0.39	0.42	0.99	0.97	0.9971	0.037	0.88	0.14	0.64	0.082	0.62
BBS4	0.13	0.59	0.81	0.0018	0.99	0.26	0.16	0.25	0.3	0.98	0.29
BBS7	0.2	0.61	0.25	0.075	0.95	0.053	0.76	0.54	0.3	1.4e-05	0.09
BBS9	0.45	0.86	0.91	0.9971	0.99924	0.32	0.2	0.068	0.92	0.99	0.99
BBX	0.94	0.52	0.65	0.17	0.98	0.16	0.061	0.38	0.15	0.91	0.13
BCAM	0.96	0.67	0.73	0.96	0.82	0.75	0.97	0.36	0.063	0.9999976	0.99
BCAN	0.7	0.93	0.82	0.99	0.21	0.56	0.48	0.97	0.38	0.0069	0.59
BCAP29	0.77	0.34	0.84	0.89	0.99	0.32	0.13	0.11	0.51	0.36	0.037
BCAP31	0.72	0.66	0.12	0.999981	0.52	0.91	0.6	0.52	0.077	0.11	0.7
BCAR1	0.65	0.41	0.95	4e-04	0.58	0.48	0.78	0.9979	0.49	0.056	0.018
BCAR3	0.74	0.09	0.29	0.33	0.055	0.019	0.72	0.99	0.35	0.97	0.9
BCAR4	0.013	0.91	0.36	0.65	0.17	0.091	0.34	0.38	0.4	0.48	0.13
BCAS1	0.21	0.67	0.86	0.98	0.97	0.45	0.42	0.89	0.95	0.99	0.9977
BCAS2	0.77	0.18	0.68	0.03	0.99	0.064	0.053	0.066	0.11	4.5e-05	0.1
BCAS3	0.82	0.22	0.16	0.9989	0.996	0.071	0.35	0.57	0.69	0.999974	0.94
BCAS4	0.88	0.8	0.5	0.9999902	0.08	0.93	0.67	0.13	0.7	0.99905	0.19
BCAT1	0.88	0.63	0.58	0.0045	0.92	0.91	0.14	0.4	0.53	0.025	0.91
BCAT2	0.15	0.3	0.78	0.00054	0.99	0.026	0.84	0.62	0.7	0.12	0.78
BCCIP	0.8	0.086	0.29	0.012	0.89	0.45	0.49	0.41	0.31	0.0074	0.017
BCDIN3D	0.28	0.29	0.996	0.31	0.94	0.46	0.53	0.47	0.52	0.81	0.54
BCHE	0.77	0.34	0.98	0.34	0.9961	0.0062	0.23	0.59	0.1	0.99984	0.36
BCKDHA	0.95	0.18	0.0038	0.004	0.99	0.054	0.17	0.92	0.25	0.55	0.55
BCKDHB	0.52	0.55	0.82	0.9977	0.99973	0.031	0.44	0.16	0.47	0.0018	0.43
BCKDK	0.87	0.92	0.93	0.76	0.092	0.22	0.7	0.82	0.44	0.54	0.048
BCL10	0.24	0.13	0.21	0.27	0.96	0.79	0.18	0.47	0.024	4.6e-06	0.29
BCL11A	0.29	0.19	0.012	0.99999926	0.92	0.22	0.3	0.44	0.12	0.99977	0.95
BCL11B	0.42	0.038	0.041	0.99	0.67	0.98	0.66	0.21	0.48	0.67	0.16
BCL2A1	0.94	0.27	0.57	3.1e-05	0.12	0.99	0.11	0.18	0.83	0.0016	0.011
BCL2L10	0.94	0.33	0.14	0.99938	0.9965	0.44	0.63	0.91	0.42	0.9999974	0.91
BCL2L11	0.7	0.54	0.032	0.077	0.97	0.96	0.43	0.95	0.46	0.92	0.38
BCL2L12	0.98	0.78	0.49	0.095	0.61	0.32	0.29	0.84	0.42	0.099	0.012
BCL2L13	0.72	0.8	0.46	0.19	0.9977	0.35	0.016	0.86	0.34	0.93	0.042
BCL2L14	0.52	0.41	0.54	0.55	0.016	0.91	0.3	0.21	0.72	0.066	0.88
BCL2L15	0.26	0.45	0.78	0.98	0.82	0.99	0.5	0.043	0.82	0.48	0.76
BCL2L1	0.07	0.26	0.71	0.99909	0.45	0.73	0.8	0.62	0.42	0.64	0.27
BCL2	0.51	0.94	0.085	0.00078	0.99	0.24	0.47	0.29	0.42	0.77	0.26
BCL3	0.24	0.58	0.069	0.34	0.92	0.9957	0.95	0.86	0.22	0.33	0.47
BCL6B	0.36	0.21	0.61	0.23	0.99984	0.82	0.49	0.7	0.84	0.97	0.76
BCL6	0.63	0.24	0.4	0.0049	0.999918	0.25	0.26	0.12	0.79	0.99	0.81
BCL7A	0.83	0.84	0.57	0.053	0.92	0.19	0.73	0.3	0.14	0.09	0.044
BCL7B	0.42	0.71	0.56	0.97	0.98	0.64	0.12	0.87	0.4	0.94	0.12
BCL7C	0.9	0.81	0.64	0.96	0.25	0.55	0.95	0.6	0.37	0.61	0.065
BCL9L	0.87	0.073	0.62	0.00029	0.12	0.73	0.68	0.89	0.074	0.96	0.096
BCL9	0.65	0.0052	0.86	0.98	0.99981	0.13	0.29	0.86	0.51	0.99972	0.76
BCLAF1	0.14	0.29	0.87	0.17	0.99939	0.18	0.046	0.42	0.18	0.14	0.13
BCMO1	0.3	0.4	0.96	0.12	0.64	0.004	0.23	0.2	0.3	0.098	0.013
BCO2	0.18	0.93	0.92	0.93	0.33	0.54	0.8	0.41	0.77	0.98	0.99
BCORL1	0.66	0.51	0.36	0.83	0.99983	0.38	0.48	0.95	0.42	0.98	0.68
BCOR	0.35	0.14	0.37	0.79	0.99	0.67	0.36	0.83	0.13	0.53	0.26
BCR	0.44	0.45	0.56	1.4e-05	0.98	0.63	0.88	0.97	0.26	0.6	0.81
BCS1L	0.16	0.67	0.77	0.96	0.92	0.87	0.94	0.97	0.77	0.11	0.4
BCYRN1	0.12	0.92	0.21	0.976	0.58	0.27	0.79	0.78	0.99	0.83	0.53
BDH1	0.054	0.39	0.98	0.46	0.95	0.0085	0.42	0.67	0.51	0.00045	0.85
BDH2	0.69	0.58	0.88	0.99925	0.75	0.23	0.42	0.42	0.93	0.85	0.51
BDKRB1	0.33	0.52	0.083	0.58	0.93	0.73	0.42	0.22	0.22	0.9984	0.04
BDKRB2	0.25	0.37	0.37	0.4	0.94	0.68	0.38	0.29	0.42	0.97	0.84
BDNF	0.12	0.41	0.98	0.9	0.93	0.2	0.51	0.74	0.84	0.98	0.74
BDP1	0.21	0.31	0.14	0.26	0.93	0.35	0.19	0.43	0.84	0.28	0.21
BECN1	0.9	0.99	0.46	0.76	0.9972	0.15	0.17	0.78	0.85	0.68	0.088
BEGAIN	0.64	0.93	0.78	6.7e-06	0.74	0.97	0.84	0.86	0.064	0.38	0.46
BEND2	0.91	0.096	0.73	0.15	0.99	0.65	0.23	0.43	0.4	0.14	0.76
BEND3	0.51	0.11	0.8	0.0068	0.99	0.48	0.63	0.6	0.091	0.012	0.18
BEND4	0.47	0.41	0.01	0.31	0.61	0.93	0.33	0.33	0.64	0.8	0.8
BEND5	0.15	0.49	0.84	0.055	0.99	0.39	0.98	0.065	0.45	0.9999987	0.92
BEND6	0.85	0.71	0.35	0.71	0.99	0.38	0.49	0.23	0.65	0.9986	0.72
BEND7	0.58	0.04	0.4	0.99971	0.95	0.014	0.89	0.28	0.3	0.45	0.85
BEST1	0.79	0.43	0.91	0.61	0.94	0.98	0.95	0.21	0.79	0.62	0.78
BEST2	0.064	0.16	0.19	0.99	0.88	0.31	0.64	0.27	0.54	0.94	0.74
BEST3	0.43	0.94	0.93	0.18	0.9975	0.054	0.58	0.23	0.11	0.39	0.37
BEST4	0.64	0.93	0.9963	0.99	0.76	0.083	0.33	0.85	0.33	0.95	0.99
BET1L	0.83	0.12	0.97	0.26	0.57	0.97	0.55	0.28	0.3	0.46	0.43
BET1	0.31	0.14	0.84	0.99951	0.9986	0.79	0.55	0.057	0.64	0.064	0.21
BEX1	0.59	0.96	0.83	0.99	0.99	0.2	0.84	0.36	0.68	0.9999957	0.77
BEX2	0.59	0.55	0.5	0.999989	0.99985	0.11	0.73	0.06	0.58	0.99999982	0.93
BEX4	0.64	0.14	0.93	0.85	0.998	0.42	0.74	0.13	0.73	0.99999916	0.99969
BEX5	0.58	0.34	0.83	0.99964	0.97	0.12	0.63	0.33	0.66	0.99	0.023
BFAR	0.67	0.79	0.45	0.94	0.89	0.11	0.13	0.64	0.58	0.35	0.023
BFSP1	0.29	0.73	0.99991	0.99944	0.97	0.65	0.42	0.93	0.45	0.999999981	0.77
BFSP2	0.96	0.72	0.26	0.082	0.12	0.95	0.13	0.88	0.7	0.76	0.11
BGLAP	0.12	0.82	0.75	0.98	0.47	0.56	0.85	0.95	0.099	0.9978	0.86
BGN	0.63	0.41	0.87	0.039	0.98	0.93	0.066	0.87	0.76	0.99	0.37
BHLHA15	0.9	0.37	0.64	0.039	0.99	0.29	0.85	0.86	0.98	0.99	0.084
BHLHB9	0.88	0.7	0.42	0.99994	0.999906	0.2	0.21	0.045	0.62	0.9999938	0.7
BHLHE22	0.3	0.0015	0.45	0.78	0.98	0.81	0.49	0.29	0.91	0.9956	0.064
BHLHE23	0.27	0.066	0.18	0.013	0.81	0.31	0.44	0.84	0.87	0.3	0.89
BHLHE40	0.66	0.83	0.029	0.12	0.69	0.9966	0.37	0.82	0.25	0.016	0.041
BHLHE41	0.72	0.078	0.94	0.086	0.9971	0.58	0.37	0.41	0.91	0.93	0.94
BHMT2	0.55	0.49	0.96	0.7	0.99981	0.21	0.76	0.12	0.87	0.99999925	0.97
BHMT	0.07	0.16	0.29	0.99905	0.89	0.51	0.14	0.7	0.93	0.996	0.29
BICC1	0.88	0.15	0.99	0.41	0.97	0.078	0.02	0.24	0.79	0.98	0.45
BICD1	0.78	0.62	0.94	0.051	0.92	0.14	0.047	0.56	0.62	0.49	0.49
BICD2	0.9	0.17	0.038	0.012	0.97	0.28	0.16	0.83	0.058	0.75	0.039
BID	0.73	0.47	0.053	0.77	0.99963	0.95	0.79	0.85	0.15	0.0019	0.22
BIK	0.71	0.33	0.67	0.0084	0.92	0.79	0.9	0.89	0.5	0.0036	0.92
BIN1	0.46	0.46	0.9	0.99	0.83	0.72	0.75	0.97	0.38	0.99973	0.56
BIN2	0.93	0.49	0.035	0.34	0.25	0.97	0.41	0.21	0.98	0.39	0.12
BIN3	0.26	0.42	0.13	0.00061	0.48	0.86	0.49	0.98	0.27	0.019	0.55
BIRC2	0.66	0.085	0.77	0.61	0.43	0.28	0.63	0.53	0.067	0.043	0.11
BIRC3	0.65	0.31	0.25	5.1e-06	0.16	0.96	0.27	0.74	0.94	0.077	0.013
BIRC5	0.43	0.86	0.16	0.012	0.82	0.45	0.043	0.87	0.21	0.00015	0.036
BIRC6	0.75	0.32	0.4	0.87	0.99	0.11	0.22	0.75	0.8	0.58	0.52
BIRC7	0.78	0.76	0.63	0.91	0.43	0.94	0.61	0.96	0.98	0.74	0.72
BIRC8	0.81	0.41	0.76	0.69	0.78	0.58	0.67	0.62	0.47	0.19	0.11
BLCAP	0.71	0.062	0.0092	0.9999999935	0.95	0.96	0.36	0.41	0.49	0.91	0.99957
BLID	0.8	0.12	0.22	0.1	0.51	0.93	0.044	0.9	0.21	0.8	0.36
BLK	0.9951	0.58	0.054	0.43	0.7	0.92	0.59	0.33	0.83	0.97	0.84
BLMH	0.8	0.88	0.72	0.016	0.99969	0.019	0.59	0.45	0.77	0.67	0.18
BLM	0.62	0.64	0.44	0.15	0.99	0.86	0.38	0.7	0.34	0.15	0.0018
BLNK	0.35	0.58	0.86	0.13	0.07	0.76	0.27	0.055	0.61	0.43	0.28
BLOC1S1	0.12	0.62	0.89	0.6	0.38	0.74	0.62	0.76	0.46	0.2	0.45
BLOC1S2	0.77	0.94	0.18	2.3e-05	0.32	0.55	0.91	0.38	0.68	0.052	0.0053
BLOC1S3	0.67	0.065	0.33	0.999902	0.92	0.71	0.75	0.64	0.11	0.999922	0.036
BLVRA	0.89	0.74	0.023	6.8e-09	0.88	0.088	0.29	0.093	0.97	0.99	0.53
BLVRB	0.48	0.45	0.45	8.7e-06	0.67	0.22	0.69	0.53	0.69	0.45	0.12
BLZF1	0.098	0.16	0.15	0.2	0.44	0.2	0.11	0.15	0.037	0.34	0.32
BMF	0.14	0.48	0.98	0.77	0.98	0.9962	0.18	0.52	0.74	0.99999947	0.78
BMP10	0.33	0.46	0.97	0.31	0.4	0.79	0.19	0.85	0.0015	0.46	0.13
BMP15	0.74	0.39	0.64	0.94	0.49	0.63	0.026	0.52	0.39	0.35	0.85
BMP1	0.81	0.81	0.2	0.0055	0.92	0.58	0.21	0.99	0.15	0.39	0.095
BMP2K	0.63	0.45	0.52	0.71	0.77	0.053	0.16	0.41	0.53	0.63	0.19
BMP2	0.12	0.01	0.38	0.038	0.76	0.85	0.91	0.79	0.35	0.59	0.059
BMP3	0.57	0.012	0.68	0.9988	0.99	0.7	0.41	0.086	0.82	0.99	0.99923
BMP4	0.41	0.23	0.87	0.68	0.9956	0.82	0.38	0.42	0.98	0.77	0.5
BMP5	0.24	0.16	0.55	0.9999999949	0.995	0.53	0.0093	0.057	0.9	0.9969	0.092
BMP6	0.6	0.063	0.98	0.6	0.98	0.65	0.79	0.49	0.62	0.91	0.32
BMP7	0.47	0.069	0.24	0.91	0.99989	0.068	0.77	0.41	0.87	0.9999986	0.38
BMP8A	0.7	0.78	0.92	0.93	0.999	0.85	0.79	0.74	0.33	0.19	0.2
BMP8B	0.51	0.31	0.75	0.84	0.9985	0.19	0.29	0.12	0.062	0.038	0.75
BMPER	0.35	0.69	0.45	0.9985	0.9965	0.34	0.36	0.38	0.54	0.99959	0.95
BMPR1A	0.6	0.098	0.4	0.99	0.99	0.15	0.27	0.55	0.56	0.9	0.55
BMPR1B	0.22	0.98	0.9975	0.49	0.69	0.55	0.31	0.61	0.15	0.9954	0.84
BMPR2	0.28	0.2	0.91	0.9979	0.99915	0.44	0.19	0.42	0.57	0.9983	0.2
BMS1	0.92	0.51	0.44	0.00042	0.94	0.13	0.7	0.3	0.16	0.0032	0.11
BMX	0.53	0.17	0.99	0.85	0.95	0.28	0.32	0.41	0.49	0.96	0.67
BNC1	0.74	0.14	0.035	0.082	0.31	0.98	0.78	0.59	0.055	0.93	0.97
BNC2	0.79	0.53	0.99	0.14	0.99986	0.074	0.53	0.83	0.85	0.9952	0.27
BNIP1	0.12	0.82	0.79	0.0019	0.69	0.72	0.89	0.082	0.52	0.00095	0.007
BNIP2	0.16	0.014	0.12	0.056	0.99	0.81	0.036	0.7	0.1	0.69	0.079
BNIP3L	0.71	0.21	0.47	9.9e-05	0.9971	0.096	0.44	0.12	0.15	0.0018	0.011
BNIP3	0.33	0.08	0.89	0.85	0.42	0.24	0.87	0.044	0.096	0.9985	0.0044
BNIPL	0.19	0.76	0.53	0.99	0.65	0.55	0.96	0.88	0.49	0.996	0.87
BOC	0.57	0.016	0.94	0.22	0.9973	0.29	0.19	0.6	0.76	0.9999966	0.8
BOD1	0.13	0.96	0.86	0.999987	0.98	0.71	0.73	0.39	0.017	0.92	0.38
BOK	0.95	0.98	0.79	0.025	0.17	0.5	0.86	0.85	0.45	0.99	0.83
BOLA1	0.36	0.33	0.38	0.16	0.99953	0.51	0.92	0.93	0.6	0.78	0.97
BOLA2	0.31	0.69	0.53	0.99	0.56	0.67	0.58	0.86	0.08	0.077	0.24
BOLA3	0.93	0.49	0.72	0.074	0.69	0.72	0.11	0.47	0.68	0.022	0.018
BOLL	0.22	0.069	0.026	0.96	0.98	0.28	0.28	0.25	0.95	0.98	0.2
BOP1	0.5	0.72	0.28	0.98	0.26	0.42	0.76	0.99	0.25	0.057	0.28
BPESC1	0.032	0.2	0.32	0.066	0.22	0.6	0.72	0.47	0.81	0.27	0.085
BPGM	0.11	0.52	0.54	0.23	0.7	0.73	0.024	0.046	0.52	0.14	0.16
BPHL	0.46	0.27	0.91	0.99965	0.97	0.038	0.65	0.22	0.39	0.32	0.93
BPI	0.97	0.15	0.96	0.95	0.87	0.22	0.23	0.76	0.93	0.99	0.87
BPNT1	0.88	0.19	0.84	0.99	0.95	0.078	0.35	0.16	0.022	0.00012	0.26
BPTF	0.71	0.31	0.55	0.58	0.99	0.16	0.16	0.51	0.57	0.98	0.52
BPY2	0.13	0.48	0.63	0.59	0.62	0.77	0.61	0.071	0.62	0.63	0.37
BRAF	0.31	0.43	0.68	0.95	0.99923	0.19	0.043	0.33	0.3	0.48	0.81
BRAP	0.27	0.45	0.14	0.23	0.9988	0.46	0.31	0.4	0.068	0.35	0.009
BRCA1	0.66	0.99	0.73	0.22	0.98	0.064	0.39	0.49	0.51	0.14	0.00043
BRCA2	0.78	0.44	0.45	0.9	0.97	0.083	0.043	0.75	0.065	0.039	0.039
BRCC3	0.66	0.55	0.41	0.99945	0.9979	0.039	0.053	0.11	0.31	0.025	0.45
BRD1	0.43	0.07	0.38	0.22	0.999988	0.57	0.95	0.94	0.6	0.91	0.17
BRD2	0.34	0.031	0.27	0.001	0.99	0.74	0.82	0.65	0.56	0.46	0.039
BRD3	0.47	0.19	0.24	0.43	0.9967	0.18	0.27	0.69	0.065	0.9986	0.2
BRD4	0.76	0.68	0.16	0.64	0.99923	0.43	0.78	0.89	0.32	0.99	0.38
BRD7	0.23	0.25	0.7	0.87	0.97	0.078	0.57	0.69	0.52	0.25	0.16
BRD8	0.13	0.71	0.38	0.0018	0.92	0.45	0.98	0.89	0.58	0.037	0.67
BRD9	0.32	0.87	0.078	0.1	0.98	0.67	0.6	0.91	0.26	0.99	0.73
BRDT	0.051	0.94	0.54	0.74	0.84	0.1	0.34	0.13	0.22	0.95	0.99
BREA2	0.39	0.48	0.05	0.99952	0.63	0.77	0.76	0.51	0.36	0.9954	0.42
BRE	0.35	0.93	0.89	0.99999959	0.9961	0.037	0.36	0.8	0.58	0.98	0.62
BRF1	0.17	0.72	0.51	0.16	0.99	0.42	0.91	0.66	0.8	0.83	0.21
BRF2	0.66	0.58	0.36	0.0063	0.9968	0.57	0.44	0.61	0.46	0.0084	0.0034
BRI3BP	0.87	0.96	0.12	1.7e-05	0.92	0.25	0.2	0.69	0.51	1.6e-05	5e-06
BRI3	0.82	0.47	0.7	0.999929	0.71	0.76	0.9	0.41	0.71	0.75	0.044
BRIP1	0.35	0.36	0.13	0.094	0.96	0.05	0.05	0.48	0.28	0.00035	0.047
BRIX1	0.065	0.41	0.033	0.37	0.99	0.44	0.35	0.57	0.21	0.019	0.029
BRMS1L	0.81	0.076	0.17	0.54	0.99922	0.11	0.59	0.42	0.4	0.99	0.48
BRMS1	0.15	0.63	0.36	0.026	0.23	0.69	0.39	0.8	0.11	0.84	0.053
BRPF1	0.27	0.61	0.42	0.041	0.86	0.63	0.19	0.89	0.093	0.28	0.11
BRPF3	0.78	0.018	0.58	0.99	0.9998	0.077	0.56	0.53	0.47	0.9982	0.72
BRS3	0.63	0.93	0.68	0.75	0.47	0.89	0.84	0.13	0.23	0.99	0.47
BRSK1	0.42	0.99	0.98	0.99	0.99	0.35	0.57	0.85	0.37	0.9999996	0.84
BRSK2	0.67	0.86	0.86	0.99999987	0.9985	0.55	0.59	0.49	0.055	0.99908	0.54
BRWD1	0.2	0.11	0.12	0.62	0.9985	0.12	0.17	0.63	0.24	0.36	0.82
BRWD3	0.42	0.56	0.28	0.92	0.9988	0.086	0.16	0.19	0.61	0.93	0.88
BSCL2	0.53	0.65	0.8	0.67	0.99	0.9	0.13	0.28	0.4	0.99906	0.99
BSDC1	0.28	0.23	0.55	0.17	0.99	0.31	0.22	0.3	0.38	0.39	0.21
BSG	0.076	0.7	0.014	0.06	0.19	0.46	0.71	0.62	0.038	7e-04	0.043
BSND	0.26	0.082	0.99	0.42	0.93	0.27	0.69	0.66	0.024	0.71	0.78
BSN	0.36	0.68	0.96	0.43	0.99919	0.4	0.39	0.64	0.58	0.9999999941	0.65
BSPH1	0.35	0.73	0.26	0.86	0.16	0.24	0.89	0.54	0.71	0.2	0.98
BSPRY	0.27	0.15	0.88	0.1	0.91	0.18	0.31	0.15	0.68	6.5e-06	0.18
BST1	0.9	0.61	0.64	0.97	0.85	0.2	0.2	0.13	0.9971	0.97	0.42
BST2	0.99925	0.6	0.4	5.9e-08	1.8e-06	0.99	0.18	0.31	0.11	0.0015	0.9
BSX	0.83	0.99	0.99	0.1	0.52	0.08	0.9	0.74	0.95	0.44	0.16
BTAF1	0.48	0.11	0.09	0.24	0.99	0.47	0.44	0.62	0.89	0.21	0.2
BTBD10	0.35	0.72	0.24	0.16	0.79	0.3	0.4	0.079	0.073	0.23	0.014
BTBD11	0.071	0.0071	0.12	0.46	0.4	0.5	0.58	0.9	0.31	0.98	0.99
BTBD16	0.53	0.58	0.59	0.99999957	0.99	0.04	0.61	0.94	0.21	0.063	0.062
BTBD17	0.55	0.043	0.74	0.043	0.9	0.99	0.67	0.59	0.9	0.95	0.91
BTBD18	0.77	0.23	0.16	0.77	0.86	0.85	0.24	0.6	0.42	0.9956	0.21
BTBD19	0.52	0.43	0.72	0.55	0.94	0.34	0.34	0.95	0.64	0.89	0.82
BTBD1	0.78	0.45	0.34	0.09	0.99956	0.19	0.016	0.61	0.43	0.012	0.017
BTBD2	0.52	0.85	0.24	0.98	0.96	0.2	0.8	0.92	0.18	0.75	0.3
BTBD3	0.3	0.094	0.93	0.26	0.98	0.58	0.17	0.84	0.42	0.25	0.71
BTBD6	0.43	0.49	0.48	0.0036	0.99	0.53	0.65	0.58	0.73	0.0065	0.056
BTBD7	0.31	0.1	0.35	0.1	0.99929	0.13	0.3	0.19	0.39	0.8	0.27
BTBD8	0.75	0.56	0.95	0.81	0.97	0.014	0.35	0.16	0.43	0.59	0.67
BTBD9	0.49	0.32	0.74	0.91	0.91	0.29	0.75	0.28	0.5	0.95	0.98
BTC	0.44	0.4	0.65	0.93	0.96	0.21	0.61	0.6	0.86	0.28	0.93
BTD	0.47	0.59	0.96	0.79	0.88	0.02	0.024	0.48	0.73	0.99	0.88
BTF3L4	0.1	0.42	0.68	0.97	0.96	0.38	0.071	0.019	0.74	0.9	0.44
BTF3	0.43	0.9	0.55	0.11	0.18	0.089	0.44	0.13	0.86	5.3e-06	0.031
BTG1	0.41	0.18	0.17	0.31	0.82	0.97	0.82	0.49	0.63	0.95	0.38
BTG2	0.17	0.28	0.97	0.99977	0.99948	0.51	0.65	0.39	0.3	0.88	0.25
BTG3	0.28	0.38	0.15	0.64	0.98	0.82	0.95	0.28	0.15	0.00014	0.13
BTG4	0.97	0.82	0.63	0.4	0.33	0.71	0.58	0.62	0.97	0.49	0.94
BTK	0.91	0.45	0.068	0.0084	0.43	0.98	0.25	0.12	0.98	0.67	0.058
BTLA	0.8	0.24	0.026	0.0083	0.093	0.85	0.12	0.3	0.96	0.7	0.026
BTN1A1	0.32	0.28	0.83	0.43	0.54	0.78	0.75	0.54	0.95	0.4	0.38
BTN2A1	0.68	0.25	0.49	0.92	0.82	0.95	0.97	0.51	0.78	0.84	0.19
BTN2A2	0.57	0.72	0.46	0.14	0.22	0.93	0.46	0.081	0.91	0.59	0.47
BTN3A1	0.76	0.084	0.39	4.3e-06	0.078	0.42	0.44	0.25	0.9	0.048	0.64
BTN3A2	0.88	0.21	0.58	2.9e-06	0.13	0.24	0.32	0.094	0.84	0.41	0.63
BTN3A3	0.73	0.13	0.41	0.0021	0.053	0.43	0.16	0.18	0.68	0.79	0.95
BTNL2	0.58	0.63	0.92	0.1	0.55	0.094	0.37	0.3	0.24	0.37	0.37
BTNL3	0.17	0.41	0.91	0.99	0.71	0.67	0.55	0.28	0.29	0.52	0.15
BTNL8	0.61	0.18	0.57	0.86	0.088	0.65	0.44	0.65	0.8	0.95	0.61
BTNL9	0.032	0.51	0.62	0.00049	0.88	0.48	0.97	0.26	0.53	0.32	0.76
BTRC	0.49	0.75	0.26	0.64	0.98	0.091	0.45	0.15	0.49	0.84	0.79
BUB1B	0.69	0.8	0.42	0.00037	0.9954	0.14	0.052	0.83	0.17	2.3e-05	0.07
BUB1	0.73	0.73	0.22	0.02	0.99	0.098	0.045	0.76	0.19	0.00036	0.12
BUB3	0.65	0.87	0.4	0.012	0.55	0.072	0.44	0.43	0.037	9.4e-05	0.097
BUD13	0.77	0.34	0.85	0.02	0.62	0.71	0.8	0.73	0.017	0.046	0.025
BUD31	0.19	0.6	0.4	0.99	0.77	0.59	0.85	0.57	0.14	0.63	0.3
BVES	0.15	0.43	0.97	0.67	0.99969	0.55	0.21	0.24	0.037	0.999986	0.55
BYSL	0.9	0.33	0.36	0.63	0.87	0.29	0.39	0.87	0.2	0.12	0.082
BZRAP1	0.079	0.67	0.79	0.37	0.88	0.5	0.95	0.86	0.91	0.96	0.91
BZW1	0.81	0.61	0.42	0.66	0.98	0.11	0.014	0.97	0.16	0.52	0.019
BZW2	0.9	0.38	0.25	0.99	0.99	0.28	0.26	0.87	0.87	0.003	0.46
C10orf107	0.56	0.98	0.71	0.89	0.98	0.68	0.1	0.19	0.7	0.999953	0.97
C10orf10	0.71	0.32	0.94	0.014	0.93	0.82	0.55	0.91	0.94	0.9994	0.97
C10orf111	0.04	0.33	0.76	0.99	0.98	0.45	0.96	0.8	0.6	0.98	0.95
C10orf113	0.13	0.56	0.76	0.42	0.71	0.59	0.12	0.39	0.25	0.34	0.67
C10orf114	0.88	0.52	0.37	0.67	0.59	0.64	0.36	0.99	0.63	0.999949	0.31
C10orf118	0.47	0.14	0.62	0.32	0.97	0.12	0.23	0.24	0.7	0.22	0.46
C10orf11	0.37	0.55	0.99	0.999988	0.68	0.56	0.41	0.27	0.76	0.99999988	0.87
C10orf120	0.058	0.3	0.79	0.86	0.88	0.81	0.86	0.6	0.72	0.72	0.2
C10orf128	0.88	0.049	0.55	0.097	0.81	0.82	0.74	0.39	0.97	0.9	0.51
C10orf129	0.075	0.36	0.41	0.67	0.79	0.84	0.53	0.72	0.87	0.6	0.69
C10orf12	0.39	0.36	0.74	0.0018	0.99	0.26	0.03	0.8	0.069	0.12	0.045
C10orf137	0.65	0.42	0.54	0.58	0.99	0.58	0.51	0.44	0.35	0.47	0.31
C10orf25	0.97	0.6	0.88	0.45	0.81	0.86	0.25	0.5	0.64	0.92	0.99907
C10orf2	0.82	0.99	0.51	0.028	0.52	0.039	0.5	0.75	0.49	0.03	0.21
C10orf32	0.062	0.76	0.89	0.16	0.84	0.49	0.35	0.16	0.61	0.72	0.51
C10orf35	0.27	0.95	0.69	0.00099	0.95	0.84	0.56	0.2	0.19	0.88	0.091
C10orf40	0.72	0.76	0.6	0.77	0.31	0.98	0.22	0.66	0.57	0.038	0.82
C10orf53	0.36	0.89	0.15	0.85	0.37	0.058	0.62	0.59	0.82	0.095	0.66
C10orf54	0.89	0.1	0.068	0.0011	0.28	0.93	0.57	0.61	0.83	0.96	0.47
C10orf55	0.73	0.079	0.078	0.72	0.39	0.15	0.095	0.76	0.11	0.051	0.77
C10orf62	0.38	0.83	0.99	0.9964	0.93	0.64	0.92	0.953	0.44	0.34	0.79
C10orf67	0.84	0.86	0.22	0.99997	0.14	0.3	0.63	0.054	0.66	0.96	0.99
C10orf68	0.18	0.85	0.48	0.9972	0.83	0.7	0.91	0.53	0.76	0.99	0.93
C10orf71	0.67	0.35	0.85	0.36	0.9987	0.49	0.57	0.72	0.84	0.94	0.25
C10orf76	0.56	0.57	0.15	0.57	0.64	0.54	0.52	0.37	0.78	0.75	0.19
C10orf82	0.26	0.74	0.46	0.999999956	0.9947	0.23	0.3	0.082	0.088	0.99983	0.98
C10orf88	0.53	0.054	0.63	0.94	0.99	0.29	0.69	0.54	0.53	0.78	0.23
C10orf90	0.52	0.065	0.48	0.92	0.99912	0.77	0.69	0.71	0.43	0.99	0.96
C10orf91	0.2	0.95	0.82	0.0069	0.99	0.53	0.78	0.87	0.48	0.00025	0.055
C10orf95	0.56	0.94	0.49	0.82	0.19	0.76	0.87	0.59	0.99	0.014	0.96
C10orf99	0.32	0.11	0.085	0.9999999924	0.042	0.74	0.92	0.9	0.42	0.81	0.27
C11orf16	0.68	0.93	0.99	0.74	0.89	0.73	0.076	0.62	0.74	0.15	0.95
C11orf1	0.34	0.81	0.74	0.9999974	0.11	0.063	0.4	0.43	0.24	0.0025	0.36
C11orf21	0.94	0.47	0.026	0.0014	0.029	0.99	0.15	0.69	0.92	0.99	0.41
C11orf24	0.88	0.47	0.98	0.055	0.88	0.7	0.46	0.91	0.1	0.72	0.074
C11orf30	0.71	0.35	0.76	0.1	0.99	0.2	0.12	0.34	0.027	0.94	0.25
C11orf31	0.45	0.3	0.89	0.9972	0.94	0.48	0.97	0.44	0.37	0.87	0.11
C11orf34	0.94	0.13	0.74	0.86	0.042	0.12	0.22	0.8	0.15	0.98	0.53
C11orf35	0.36	0.94	0.7	0.81	0.04	0.5	0.54	0.83	0.41	0.08	0.14
C11orf40	0.73	0.85	0.79	0.36	0.76	0.82	0.21	0.042	0.045	0.63	0.21
C11orf42	0.16	0.74	0.47	0.9983	0.98	0.26	0.23	0.54	0.18	0.81	0.97
C11orf45	0.8	0.78	0.74	3.2e-05	0.67	0.74	0.36	0.16	0.19	0.9999938	0.93
C11orf48	0.63	0.81	0.68	0.0051	0.33	0.66	0.63	0.55	0.69	0.073	0.16
C11orf49	0.19	0.99918	0.89	0.99961	0.72	0.17	0.98	0.4	0.35	0.82	0.77
C11orf53	0.31	0.46	0.65	0.4	0.83	0.07	0.67	0.66	0.21	0.99	0.85
C11orf54	0.29	0.11	0.98	0.9981	0.998	0.096	0.64	0.32	0.59	0.8	0.21
C11orf57	0.36	0.27	0.75	0.64	0.31	0.19	0.34	0.55	0.0098	0.023	0.087
C11orf58	0.23	0.38	0.77	0.98	0.41	0.28	0.45	0.025	0.15	0.5	0.13
C11orf63	0.44	0.7	0.83	0.63	0.06	0.23	0.31	0.84	0.094	0.99999997	0.75
C11orf65	0.29	0.2	0.83	0.24	0.9	0.53	0.59	0.81	0.65	0.93	0.21
C11orf68	0.9	0.26	0.97	0.33	0.97	0.24	0.96	0.81	0.2	0.9976	0.45
C11orf70	0.47	0.84	0.96	0.97	0.98	0.47	0.67	0.2	0.62	0.999999977	0.9979
C11orf71	0.18	0.37	0.99	0.86	0.75	0.38	0.51	0.65	0.78	0.38	0.72
C11orf73	0.88	0.049	0.75	0.98	0.3	0.76	0.55	0.91	0.0064	0.99	0.12
C11orf74	0.24	0.58	0.97	0.72	0.92	0.31	0.49	0.01	0.61	0.96	0.97
C11orf80	0.17	0.68	0.8	0.9999966	0.87	0.19	0.95	0.31	0.97	0.99913	0.73
C11orf82	0.84	0.64	0.68	0.26	0.9	0.14	0.069	0.66	0.013	0.025	0.019
C11orf83	0.5	0.41	0.46	0.032	0.4	0.93	0.93	0.54	0.22	0.057	0.6
C11orf84	0.85	0.58	0.64	0.999946	0.99	0.53	0.85	0.81	0.03	0.94	0.11
C11orf85	0.76	0.44	0.55	0.88	0.55	0.24	0.2	0.69	0.89	0.66	0.88
C11orf86	0.82	0.85	0.94	0.99	0.22	0.92	0.01	0.95	0.87	0.43	0.066
C11orf87	0.12	0.38	0.85	0.99	0.27	0.73	0.41	0.73	0.39	0.98	0.74
C11orf88	0.21	0.71	0.9987	0.39	0.94	0.47	0.16	0.39	0.75	0.98	0.99942
C11orf92	0.068	0.02	0.58	0.41	0.9975	0.3	0.75	0.43	0.4	0.99985	0.85
C11orf93	0.033	0.02	0.45	0.34	0.99	0.5	0.65	0.18	0.21	0.99981	0.99
C11orf94	0.38	0.43	0.94	0.96	0.69	0.23	0.32	0.46	0.24	0.75	0.19
C11orf95	0.43	0.34	0.62	0.999915	0.97	0.42	0.66	0.96	0.46	0.9999963	0.9
C12orf10	0.37	0.9	0.79	0.002	0.97	0.3	0.74	0.98	0.26	0.075	0.81
C12orf23	0.43	0.16	0.9977	0.006	0.98	0.6	0.52	0.26	0.097	0.016	0.11
C12orf29	0.049	0.52	0.28	0.96	0.9988	0.62	0.5	0.065	0.15	0.0013	0.016
C12orf36	0.35	0.43	0.85	0.9977	0.45	0.92	0.37	0.81	0.34	0.61	0.85
C12orf39	0.48	0.15	0.44	0.25	0.9909	0.9	0.57	0.77	0.93	0.9965	0.078
C12orf40	0.7	0.98	0.9	0.66	0.9	0.41	0.13	0.49	0.88	0.14	0.046
C12orf42	0.13	0.5	0.83	0.92	0.53	0.93	0.45	0.64	0.69	0.99949	0.4
C12orf43	0.95	0.75	0.76	9.9e-07	0.93	0.25	0.45	0.86	0.099	0.74	0.00088
C12orf44	0.2	0.43	0.96	0.002	0.86	0.88	0.78	0.97	0.047	0.33	0.15
C12orf45	0.42	0.53	0.48	0.21	0.1	0.64	0.5	0.18	0.25	0.0045	0.074
C12orf49	0.81	0.1	0.38	0.52	0.999933	0.25	0.031	0.14	0.037	0.81	0.025
C12orf4	0.3	0.59	0.89	0.26	0.93	0.55	0.046	0.092	0.39	0.16	0.1
C12orf50	0.014	0.071	0.81	0.98	0.94	0.93	0.92	0.19	0.21	0.39	0.28
C12orf52	0.78	0.98	0.89	0.28	0.9988	0.36	0.65	0.73	0.37	0.38	0.061
C12orf54	0.52	0.92	0.18	0.0044	0.61	0.71	0.99	0.88	0.021	0.9905	0.23
C12orf56	0.13	0.21	0.11	0.96	0.999928	0.7	0.82	0.11	0.88	0.99	0.75
C12orf57	0.41	0.95	0.98	3.8e-07	0.88	0.94	0.18	0.82	0.12	0.42	0.56
C12orf5	0.34	0.62	0.25	0.93	0.98	0.78	0.039	0.42	0.26	0.055	0.00029
C12orf60	0.89	0.93	0.88	0.2	0.98	0.65	0.17	0.74	0.87	0.00048	0.18
C12orf61	0.08	0.89	0.96	0.99	0.71	0.92	0.42	0.8	0.68	0.9967	0.58
C12orf65	0.71	0.74	0.84	0.0041	0.9976	0.27	0.63	0.36	0.31	0.12	0.14
C12orf66	0.33	0.4	0.66	0.9969	0.98	0.35	0.096	0.47	0.34	0.25	0.16
C12orf68	0.064	0.75	0.28	0.29	0.99917	0.61	0.44	0.52	0.49	0.99	0.71
C12orf71	0.95	0.13	0.029	0.58	0.66	0.74	0.95	0.91	0.33	0.86	0.2
C12orf73	0.33	0.93	0.58	0.999961	0.9959	0.56	0.7	0.65	0.52	0.17	0.18
C12orf74	0.12	0.28	0.94	0.63	0.26	0.34	0.48	0.25	0.82	0.91	0.71
C12orf75	0.028	0.56	0.59	0.92	0.43	0.38	0.7	0.22	0.37	0.2	0.25
C12orf76	0.41	0.48	0.52	0.9972	0.98	0.54	0.71	0.86	0.84	0.81	0.68
C12orf77	0.71	0.3	0.31	0.036	0.99	0.83	0.5	0.52	0.53	0.5	0.75
C13orf35	0.24	0.059	0.71	0.39	0.99	0.41	0.096	0.45	0.75	0.67	0.62
C14orf105	0.049	0.29	0.81	0.83	0.41	0.28	0.4	0.77	0.87	0.9999966	0.82
C14orf119	0.99	0.15	0.94	0.15	0.086	0.28	0.46	0.51	0.82	0.019	0.14
C14orf132	0.14	0.43	0.9	0.68	0.9999988	0.42	0.61	0.18	0.63	0.99999984	0.8
C14orf142	0.3	0.045	0.38	0.099	0.99	0.49	0.06	0.27	0.53	0.0016	0.48
C14orf159	0.33	0.38	0.97	0.00019	0.96	0.032	0.73	0.36	0.7	0.26	0.98
C14orf166B	0.85	0.24	0.36	0.98	0.47	0.94	0.38	0.74	0.19	0.96	0.36
C14orf166	0.61	0.32	0.83	0.041	0.96	0.024	0.46	0.26	0.55	0.0013	0.08
C14orf169	0.87	0.71	0.13	0.47	0.99	0.068	0.61	0.8	0.39	0.99	0.87
C14orf177	0.31	0.84	0.78	0.0085	0.11	0.8	0.93	0.4	0.26	0.025	0.82
C14orf178	0.83	0.51	0.8	0.33	0.95	0.7	0.7	0.18	0.62	0.65	0.92
C14orf180	0.29	0.82	0.9	0.41	0.96	0.89	0.32	0.64	0.97	0.95	0.33
C14orf182	0.65	0.78	0.25	0.81	0.85	0.51	0.062	0.81	0.92	0.013	0.62
C14orf183	0.92	0.054	0.14	0.009	0.21	0.11	0.94	0.76	0.14	0.44	0.94
C14orf1	0.35	0.25	0.64	0.34	0.99989	0.15	0.62	0.51	0.18	0.24	0.81
C14orf23	0.044	0.47	0.63	0.9986	0.6	0.36	0.75	0.3	0.33	0.54	0.64
C14orf28	0.51	0.077	0.28	0.63	0.9984	0.28	0.9	0.19	0.83	0.83	0.042
C14orf2	0.51	0.16	0.43	0.3	0.065	0.4	0.75	0.062	0.89	0.0045	0.65
C14orf37	0.8	0.39	0.8	0.094	0.999961	0.045	0.12	0.66	0.25	0.97	0.55
C14orf39	0.5	0.055	0.15	0.3	0.99969	0.78	0.22	0.73	0.3	0.84	0.955
C14orf64	0.53	0.4	0.093	0.18	0.55	0.13	0.5	0.065	0.38	0.98	0.68
C14orf79	0.19	0.88	0.5	0.14	0.54	0.39	0.9	0.56	0.96	0.78	0.81
C14orf80	0.51	0.66	0.79	1.5e-06	0.52	0.4	0.73	0.83	0.6	0.024	0.043
C14orf93	0.5	0.79	0.85	0.9967	0.99951	0.39	0.92	0.56	0.95	0.999907	0.9985
C15orf26	0.62	0.85	0.79	0.43	0.9992	0.97	0.55	0.57	0.34	0.67	0.9988
C15orf27	0.17	0.84	0.0054	0.9978	0.83	0.67	0.54	0.6	0.37	0.999999956	0.9
C15orf32	0.48	0.12	0.17	0.13	0.92	0.99	0.24	0.13	0.67	0.45	0.51
C15orf37	0.53	0.34	0.3	0.4	0.9954	0.15	0.65	0.89	0.3	0.9999979	0.076
C15orf39	0.36	0.0074	0.11	0.0066	0.96	0.56	0.81	0.95	0.16	0.82	0.34
C15orf40	0.89	0.47	0.75	0.4	0.94	0.44	0.57	0.8	0.72	0.83	0.041
C15orf41	0.43	0.61	0.065	0.87	0.9999983	0.32	0.32	0.49	0.11	0.999934	0.62
C15orf43	0.36	0.4	0.21	0.19	0.34	0.32	0.61	0.75	0.81	0.11	0.89
C15orf48	0.82	0.26	0.39	0.95	0.5	0.99	0.062	0.54	0.74	0.00022	0.084
C15orf52	0.93	0.78	0.85	0.63	0.78	0.55	0.38	0.96	0.77	0.999971	0.95
C15orf53	0.78	0.056	0.02	0.21	0.037	0.78	0.28	0.83	0.73	0.34	0.37
C15orf54	0.65	0.58	0.77	0.21	0.82	0.81	0.52	0.16	0.28	0.59	0.76
C15orf56	0.6	0.89	0.91	0.48	0.9999968	0.8	0.49	0.64	0.74	0.8	0.95
C15orf57	0.67	0.79	0.92	0.23	0.92	0.74	0.17	0.37	0.87	0.76	0.11
C15orf59	0.38	0.94	0.18	0.23	0.99994	0.13	0.81	0.86	0.24	0.999999943	0.1
C15orf60	0.11	0.16	0.83	0.22	0.95	0.72	0.3	0.84	0.35	0.9	0.76
C15orf61	0.93	0.49	0.39	0.93	0.95	0.58	0.58	0.79	0.51	8.1e-05	0.02
C15orf62	0.43	0.33	0.85	0.82	0.65	0.85	0.85	0.54	0.79	0.84	0.76
C16orf11	0.94	0.87	0.18	0.51	0.69	0.54	0.42	0.64	0.88	0.9	0.67
C16orf13	0.16	0.98	0.76	0.98	0.23	0.76	0.96	0.62	0.53	0.64	0.2
C16orf3	0.54	0.091	0.5	0.7	0.79	0.32	0.67	0.91	0.69	0.46	0.36
C16orf45	0.62	0.89	0.9977	0.73	0.99991	0.062	0.55	0.91	0.46	0.99957	0.99
C16orf46	0.19	0.77	0.97	0.0011	0.9989	0.23	0.83	0.83	0.57	0.19	0.46
C16orf52	0.006	0.29	0.47	0.99	0.95	0.46	0.37	0.7	0.9	0.998	0.46
C16orf54	0.95	0.32	0.02	0.046	0.42	0.98	0.19	0.24	0.94	0.79	0.052
C16orf55	0.12	0.99943	0.85	0.99978	0.98	0.49	0.2	0.61	0.4	0.59	0.17
C16orf58	0.38	0.42	0.97	0.98	0.97	0.1	0.38	0.78	0.52	0.39	0.82
C16orf59	0.5	0.97	0.74	0.0015	0.9	0.057	0.83	0.82	0.78	0.04	0.0036
C16orf62	0.86	0.59	0.86	0.76	0.62	0.031	0.38	0.4	0.68	0.99	0.88
C16orf70	0.2	0.27	0.78	0.5	0.99964	0.37	0.82	0.68	0.41	0.21	0.18
C16orf71	0.37	0.98	0.94	0.34	0.95	0.17	0.16	0.66	0.84	0.99	0.88
C16orf72	0.63	0.51	0.36	0.73	0.98	0.31	0.39	0.66	0.63	0.97	0.065
C16orf74	0.86	0.54	0.4	0.15	0.21	0.19	0.44	0.57	0.13	0.98	0.26
C16orf78	0.89	0.62	0.45	0.54	0.14	0.51	0.51	0.84	0.049	0.32	0.93
C16orf80	0.52	0.062	0.96	0.99	0.99938	0.14	0.38	0.54	0.29	0.0021	0.015
C16orf86	0.79	0.81	0.94	0.81	0.94	0.42	0.86	0.55	0.93	0.9999938	0.52
C16orf87	0.024	0.2	0.72	0.87	0.93	0.13	0.2	0.28	0.21	0.087	0.033
C16orf89	0.84	0.69	0.98	0.37	0.99919	0.51	0.3	0.42	0.79	0.99985	0.97
C16orf90	0.1	0.81	0.27	0.78	0.083	0.88	0.77	0.57	0.7	0.94	0.36
C16orf91	0.83	0.81	0.13	0.94	0.52	0.64	0.38	0.78	0.78	0.01	0.003
C16orf92	0.63	0.8	0.43	0.18	0.54	0.6	0.96	0.99	0.082	0.88	0.6
C16orf93	0.17	0.99	0.78	0.74	0.74	0.75	0.51	0.86	0.66	0.039	0.46
C17orf100	0.37	0.78	0.76	0.85	0.9998	0.32	0.84	0.91	0.81	0.94	0.9973
C17orf102	0.71	0.024	0.64	0.13	0.64	0.12	0.58	0.72	0.66	0.988	0.68
C17orf103	0.57	0.23	0.77	0.39	0.99928	0.16	0.86	0.67	0.66	0.99987	0.69
C17orf104	0.38	0.92	0.56	0.87	0.89	0.5	0.51	0.86	0.56	0.67	0.073
C17orf105	0.35	0.092	0.75	0.14	0.57	0.87	0.53	0.82	0.54	0.74	0.71
C17orf47	0.23	0.62	0.95	0.22	0.16	0.88	0.53	0.88	0.93	0.96	0.99952
C17orf50	0.12	0.88	0.33	0.61	0.36	0.038	0.27	0.49	0.43	0.96	0.57
C17orf51	0.74	0.72	0.92	0.0059	0.75	0.12	0.75	0.88	0.23	0.54	0.74
C17orf53	0.73	0.96	0.21	0.0034	0.87	0.0068	0.52	0.79	0.29	0.16	0.0015
C17orf58	0.56	0.62	0.62	0.58	0.96	0.28	0.39	0.15	0.77	0.0021	0.38
C17orf59	0.98	0.84	0.76	0.0014	0.23	0.47	0.99	0.78	0.96	0.76	0.016
C17orf62	0.19	0.8	0.069	0.6	0.61	0.69	0.72	0.82	0.86	0.81	0.26
C17orf64	0.89	0.26	0.43	0.47	0.75	0.42	0.15	0.22	0.23	0.96	0.39
C17orf66	0.86	0.54	0.014	0.0038	0.028	0.74	0.47	0.86	0.86	0.46	0.41
C17orf67	0.29	0.57	0.27	0.99	0.99	0.88	0.9957	0.85	0.95	0.93	0.86
C17orf70	0.49	0.96	0.96	0.4	0.93	0.42	0.73	0.96	0.75	0.78	0.31
C17orf72	0.33	0.91	0.99	0.18	0.81	0.27	0.41	0.65	0.93	0.94	0.9988
C17orf74	0.16	0.34	0.03	0.88	0.65	0.24	0.71	0.011	0.57	0.26	0.77
C17orf75	0.44	0.85	0.97	0.77	0.99	0.034	0.61	0.29	0.62	0.074	0.35
C17orf77	0.58	0.61	0.42	0.97	0.046	0.25	0.75	0.29	0.78	0.14	0.33
C17orf78	0.089	0.35	0.0033	0.99	0.88	0.78	0.038	0.49	0.92	0.7	0.24
C17orf80	0.26	0.53	0.64	0.94	0.999	0.17	0.27	0.64	0.62	0.99	0.61
C17orf82	0.22	0.71	0.91	0.06	0.79	0.38	0.92	0.24	0.84	0.999921	0.86
C17orf85	0.077	0.35	0.94	1.4e-05	0.99	0.3	0.61	0.8	0.63	0.23	0.25
C17orf89	0.25	0.98	0.62	0.5	0.84	0.79	0.79	0.46	0.98	0.64	0.033
C17orf97	0.34	0.9	0.9	0.03	0.89	0.32	0.75	0.53	0.65	0.61	0.86
C17orf98	0.93	0.62	0.35	0.13	0.5	0.26	0.44	0.53	0.082	0.29	0.52
C18orf21	0.14	0.051	0.051	1.9e-05	0.28	0.16	0.78	0.35	0.81	0.004	0.065
C18orf25	0.1	0.54	0.21	1.4e-06	0.99	0.32	0.45	0.6	0.25	0.01	0.17
C18orf32	0.058	0.75	0.96	0.0015	0.75	0.37	0.55	0.092	0.97	0.00049	0.026
C18orf54	0.15	0.77	0.68	0.085	0.9983	0.39	0.66	0.69	0.4	0.025	0.014
C18orf56	0.1	0.59	0.43	0.018	0.96	0.41	0.54	0.86	0.42	7.4e-08	0.00054
C18orf8	0.05	0.39	0.057	9.1e-05	0.66	0.32	0.3	0.96	0.26	0.0033	0.0072
C19orf10	0.4	0.78	0.98	0.0017	0.22	0.91	0.67	0.82	0.42	0.00046	0.036
C19orf12	0.33	0.71	0.65	0.99914	0.82	0.81	0.26	0.47	0.21	0.99923	0.2
C19orf18	0.024	0.86	0.38	0.999965	0.94	0.74	0.64	0.57	0.84	0.999986	0.79
C19orf24	0.83	0.89	0.15	0.17	0.24	0.79	0.66	0.82	0.39	0.018	0.03
C19orf25	0.2	0.74	0.092	0.34	0.033	0.63	0.97	0.66	0.73	0.55	6.5e-05
C19orf26	0.93	0.68	0.92	0.012	0.92	0.54	0.58	0.95	0.43	0.59	0.00012
C19orf33	0.99	0.74	0.64	0.037	0.00043	0.61	0.34	0.41	0.57	0.82	0.86
C19orf35	0.85	0.83	0.13	0.12	0.036	0.7	0.37	0.87	0.67	0.98	0.19
C19orf38	0.74	0.72	0.61	4e-05	0.29	0.96	0.3	0.63	0.84	0.057	0.12
C19orf40	0.66	0.96	0.33	0.66	0.75	0.52	0.12	0.15	0.19	0.9989	0.14
C19orf43	0.088	0.58	0.45	0.99912	0.65	0.93	0.86	0.097	0.29	0.52	0.44
C19orf44	0.1	0.65	0.72	0.57	0.99	0.58	0.6	0.37	0.79	0.8	0.89
C19orf45	0.18	0.65	0.99	0.999999927	0.9964	0.66	0.95	0.36	0.66	0.84	0.96
C19orf47	0.097	0.58	0.23	0.59	0.97	0.79	0.57	0.86	0.6	0.66	0.014
C19orf48	0.48	0.84	0.3	0.027	0.27	0.43	0.28	0.67	0.55	0.0031	0.28
C19orf52	0.38	0.47	0.33	0.94	0.98	0.4	0.71	0.73	0.26	0.72	0.2
C19orf53	0.27	0.66	0.64	0.52	0.53	0.49	0.42	0.47	0.61	0.64	0.61
C19orf54	0.019	0.6	0.77	0.18	0.995	0.18	0.41	0.92	0.64	0.078	0.17
C19orf55	0.39	0.6	0.63	0.53	0.79	0.16	0.22	0.32	0.21	0.9951	0.53
C19orf57	0.093	0.71	0.15	0.075	0.97	0.79	0.77	0.63	0.54	0.0024	0.76
C19orf59	0.96	0.8	0.98	0.06	0.49	0.79	0.72	0.45	0.73	0.024	0.58
C19orf60	0.53	0.91	0.75	0.94	0.23	0.96	0.99	0.59	0.85	0.21	0.16
C19orf66	0.22	0.5	0.38	0.091	0.0073	0.8	0.72	0.28	0.55	0.65	0.59
C19orf70	0.32	0.94	0.45	0.999917	0.49	0.52	0.96	0.43	0.75	0.54	0.3
C19orf73	0.19	0.47	0.89	0.9966	0.89	0.45	0.87	0.75	0.74	0.81	0.42
C19orf77	0.75	0.88	0.97	0.99999932	0.85	0.08	0.21	0.52	0.049	0.99	0.96
C1D	0.3	0.011	0.58	0.93	0.96	0.21	0.13	0.59	0.85	0.33	0.47
C1GALT1C1	0.63	0.13	0.88	0.9974	0.98	0.51	0.07	0.57	0.97	0.012	0.49
C1GALT1	0.11	0.0047	0.47	0.99	0.94	0.044	0.15	0.1	0.66	0.051	0.41
C1QA	0.94	0.48	0.0096	3e-05	0.0022	0.98	0.31	0.39	0.94	0.39	0.0098
C1QBP	0.6	0.89	0.81	2.3e-05	0.44	0.046	0.094	0.64	0.73	1e-08	0.00045
C1QB	0.96	0.47	0.0063	0.00016	0.0047	0.96	0.22	0.34	0.94	0.29	0.008
C1QC	0.96	0.57	0.0092	0.00014	0.022	0.94	0.27	0.46	0.95	0.34	0.029
C1QL1	0.12	0.89	0.89	0.99	0.64	0.26	0.75	0.13	0.13	0.99996	0.11
C1QL2	0.0048	0.6	0.072	0.41	0.93	0.77	0.85	0.26	0.5	0.95	0.903
C1QL3	0.83	0.62	0.38	0.78	0.98	0.8	0.45	0.25	0.53	0.51	0.59
C1QL4	0.41	0.7	0.95	0.1	0.9986	0.59	0.99	0.49	0.22	0.99	0.52
C1QTNF1	0.64	0.17	0.89	0.26	0.87	0.98	0.38	0.65	0.62	0.97	0.91
C1QTNF2	0.45	0.07	0.042	0.98	0.94	0.48	0.59	0.048	0.44	0.9999964	0.67
C1QTNF3	0.012	0.69	0.3	0.78	0.9999971	0.89	0.063	0.6	0.86	0.99	0.99957
C1QTNF4	0.22	0.86	0.36	0.93	0.91	0.98	0.81	0.32	0.72	0.999971	0.91
C1QTNF6	0.81	0.75	0.98	0.23	0.91	0.52	0.78	0.92	0.5	0.34	0.69
C1QTNF7	0.43	0.3	0.94	0.94	0.999958	0.64	0.17	0.41	0.75	0.999999939	0.94
C1QTNF8	0.37	0.84	0.97	0.12	0.2	0.77	0.81	0.75	0.45	0.39	0.32
C1QTNF9B	0.9958	0.25	0.45	0.99	0.998	0.48	0.5	0.38	0.047	0.98	0.85
C1QTNF9	0.29	0.4	0.86	0.9963	0.96	0.73	0.65	0.95	0.5	0.9983	0.94
C1RL	0.65	0.94	0.94	0.065	0.92	0.51	0.17	0.37	0.98	0.99	0.96
C1R	0.84	0.26	0.46	0.14	0.45	0.96	0.13	0.48	0.86	0.9995	0.41
C1S	0.81	0.27	0.47	0.24	0.72	0.98	0.17	0.45	0.93	0.99935	0.31
C1orf100	0.8	0.96	0.72	0.89	0.62	0.42	0.74	0.97	0.71	0.61	0.84
C1orf101	0.7	0.81	0.82	0.99	0.95	0.81	0.75	0.59	0.99	0.95	0.9987
C1orf105	0.69	0.72	0.84	0.99999988	0.96	0.22	0.19	0.31	0.73	0.96	0.43
C1orf106	0.68	0.4	0.51	0.76	0.85	0.25	0.49	0.96	0.051	0.0027	0.86
C1orf109	0.47	0.59	0.36	0.7	0.99964	0.45	0.12	0.19	0.39	0.1	0.2
C1orf110	0.083	0.86	0.81	0.0088	0.98	0.91	0.088	0.3	0.57	0.91	0.94
C1orf111	0.26	0.32	0.4	0.82	0.8	0.85	0.12	0.36	0.99	0.33	0.55
C1orf112	0.1	0.36	0.41	0.999921	0.9952	0.19	0.19	0.37	0.09	0.46	0.37
C1orf115	0.58	0.11	0.6	0.79	0.9999975	0.15	0.35	0.057	0.58	0.98	0.78
C1orf116	0.56	0.41	0.074	0.074	0.29	0.24	0.26	0.4	0.74	0.69	0.74
C1orf122	0.71	0.67	0.94	0.62	0.14	0.73	0.4	0.48	0.18	0.28	0.039
C1orf123	0.042	0.63	0.9958	0.69	0.42	0.35	0.31	0.07	0.42	0.99939	0.96
C1orf127	0.4	0.065	0.92	0.14	0.52	0.99	0.023	0.14	0.88	0.99	0.46
C1orf131	0.63	0.33	0.55	0.78	0.99923	0.68	0.42	0.69	0.26	0.54	0.15
C1orf141	0.96	0.43	0.92	0.61	0.82	0.06	0.069	0.15	0.51	0.75	0.71
C1orf146	0.86	0.83	0.47	0.95	0.53	0.42	0.85	0.33	0.71	0.99	0.054
C1orf158	0.44	0.89	0.85	0.95	0.7	0.96	0.17	0.21	0.65	0.18	0.97
C1orf159	0.16	0.7	0.34	0.44	0.46	0.67	0.72	0.91	0.31	0.19	0.066
C1orf162	0.94	0.78	0.092	0.00036	0.02	0.99	0.2	0.079	0.94	0.84	0.077
C1orf168	0.11	0.84	0.99908	0.47	0.98	0.9	0.85	0.24	0.68	0.96	0.82
C1orf172	0.14	0.91	0.087	0.0033	0.96	0.32	0.17	0.48	0.28	0.00025	0.49
C1orf173	0.33	0.96	0.92	0.00048	0.65	0.91	0.071	0.076	0.79	0.9994	0.99
C1orf174	0.25	0.052	0.77	0.00082	0.99	0.51	0.44	0.94	0.15	0.00025	0.0061
C1orf177	0.59	0.99	0.48	0.72	0.77	0.29	0.59	0.88	0.66	0.39	0.7
C1orf185	0.32	0.29	0.07	0.11	0.75	0.53	0.38	0.61	0.75	0.83	0.97
C1orf186	0.55	0.74	0.4	0.4	0.0039	0.36	0.12	0.57	0.83	0.93	0.69
C1orf189	0.69	0.88	0.68	0.48	0.43	0.75	0.039	0.35	0.64	0.65	0.99
C1orf192	0.56	0.83	0.95	0.99	0.96	0.14	0.55	0.17	0.52	0.98	0.79
C1orf194	0.023	0.93	0.99978	0.91	0.48	0.32	0.096	0.32	0.78	0.99	0.92
C1orf198	0.18	0.067	0.96	0.27	0.999978	0.3	0.75	0.36	0.51	0.99952	0.67
C1orf200	0.94	0.25	0.019	0.0061	0.11	0.96	0.42	0.59	0.8	0.7	0.14
C1orf210	0.31	0.43	0.8	0.99	0.99	0.12	0.6	0.59	0.39	0.14	0.62
C1orf213	0.2	0.93	0.12	0.8	0.93	0.51	0.75	0.67	0.93	0.9999939	0.41
C1orf216	0.41	0.82	0.81	1.4e-05	0.97	0.41	0.22	0.11	0.98	0.99934	0.11
C1orf21	0.14	0.75	0.016	0.2	0.89	0.92	0.072	0.071	0.021	0.9972	0.5
C1orf220	0.32	0.82	0.78	0.9964	0.74	0.56	0.26	0.91	0.85	0.9987	0.32
C1orf226	0.074	0.15	0.79	0.55	0.92	0.65	0.16	0.63	0.37	0.0037	0.45
C1orf227	0.43	0.94	0.84	0.96	0.79	0.45	0.13	0.95	0.38	0.99	0.1
C1orf229	0.081	0.49	0.93	0.95	0.96	0.15	0.72	0.45	0.97	0.99981	0.31
C1orf27	0.53	0.33	0.62	0.99	0.999941	0.28	0.44	0.41	0.19	0.46	0.44
C1orf35	0.83	0.51	0.79	0.62	0.76	0.81	0.95	0.83	0.5	0.53	0.04
C1orf43	0.43	0.28	0.74	0.99	0.99972	0.64	0.03	0.26	0.26	0.4	0.38
C1orf50	0.19	0.27	0.81	0.73	0.45	0.18	0.73	0.04	0.078	0.65	0.14
C1orf51	0.71	0.0055	0.0083	0.54	0.9981	0.23	0.42	0.27	0.3	0.9997	0.87
C1orf52	0.24	0.088	0.36	0.91	0.97	0.76	0.35	0.28	0.32	0.69	0.11
C1orf53	0.82	0.54	0.64	0.97	0.82	0.3	0.66	0.17	0.39	0.23	0.57
C1orf54	0.48	0.15	0.23	0.0091	0.49	0.91	0.13	0.22	0.95	0.89	0.48
C1orf56	0.11	0.72	0.99	0.999999965	0.99	0.25	0.6	0.82	0.83	0.99986	0.95
C1orf61	0.14	0.8	0.023	0.57	0.61	0.9	0.92	0.8	0.28	0.94	0.27
C1orf63	0.14	0.74	0.69	0.96	0.9	0.75	0.78	0.62	0.97	0.59	0.93
C1orf64	0.32	0.41	0.92	0.17	0.95	0.13	0.45	0.23	0.3	0.92	0.52
C1orf65	0.59	0.96	0.29	0.86	0.93	0.81	0.92	0.12	0.16	0.9964	0.99
C1orf74	0.62	0.83	0.22	0.998	0.025	0.096	0.011	0.32	0.028	0.28	0.59
C1orf85	0.92	0.48	0.87	0.75	0.99	0.45	0.2	0.78	0.59	0.99903	0.1
C1orf86	0.36	0.89	0.91	0.91	0.42	0.74	0.9	0.87	0.13	0.86	0.48
C1orf87	0.47	0.73	0.74	0.97	0.36	0.38	0.26	0.36	0.9	0.92	0.99
C1orf94	0.32	0.75	0.29	0.31	0.96	0.55	0.62	0.55	0.49	0.98	0.34
C1orf95	0.34	0.36	0.89	0.79	0.99	0.45	0.3	0.65	0.67	0.999999968	0.25
C20orf112	0.092	0.97	0.98	0.999999999974	0.97	0.8	0.7	0.81	0.27	0.9999	0.99
C20orf141	0.61	0.61	0.74	0.05	5e-04	0.36	0.55	0.44	0.21	0.46	0.68
C20orf144	0.69	0.69	0.76	0.61	0.78	0.26	0.77	0.12	0.77	0.999986	0.25
C20orf166	0.84	0.79	0.43	0.53	0.95	0.025	0.16	0.075	0.91	0.997	0.018
C20orf173	0.0016	0.37	0.84	0.036	0.96	0.97	0.61	0.77	0.14	0.74	0.28
C20orf194	0.79	0.39	0.85	0.075	0.9964	0.77	0.86	0.52	0.36	0.9999999975	0.8
C20orf195	0.89	0.31	0.78	0.99964	0.29	0.85	0.68	0.65	0.22	0.97	0.68
C20orf196	0.52	0.43	0.71	0.99999986	0.93	0.89	0.32	0.63	0.42	0.999983	0.55
C20orf197	0.52	0.54	0.53	0.13	0.12	0.7	0.39	0.54	0.86	0.99	0.99
C20orf201	0.98	0.97	0.78	0.99	0.97	0.71	0.9951	0.22	0.53	0.98	0.98
C20orf202	0.58	0.1	0.36	0.66	0.46	0.67	0.51	0.09	0.23	0.99	0.72
C20orf203	0.056	0.94	0.3	0.53	0.996	0.78	0.97	0.64	0.26	0.82	0.85
C20orf26	0.52	0.96	0.13	0.0018	0.99917	0.7	0.023	0.52	0.45	0.82	0.98
C20orf27	0.9986	0.98	0.53	0.74	0.69	0.78	0.96	0.98	0.33	0.99	0.6
C20orf85	0.72	0.4	0.99	0.7	0.6	0.58	0.71	0.37	0.83	0.99	0.9976
C20orf96	0.34	0.98	0.75	0.92	0.99	0.81	0.97	0.98	0.96	0.93	0.95
C21orf2	0.11	0.9	0.94	0.92	0.78	0.44	0.97	0.59	0.31	0.9951	0.96
C21orf33	0.33	0.85	0.92	0.055	0.72	0.048	0.26	0.63	0.49	0.08	0.93
C21orf49	0.55	0.38	0.34	0.999982	0.91	0.13	0.64	0.33	0.93	0.99999989	0.96
C21orf54	0.82	0.58	0.78	0.24	0.38	0.72	0.93	0.67	0.4	0.29	0.43
C21orf58	0.58	0.92	0.59	0.92	0.87	0.22	0.64	0.85	0.9	0.82	0.93
C21orf59	0.27	0.41	0.25	0.36	0.8	0.13	0.7	0.65	0.13	0.051	0.51
C21orf62	0.6	0.56	0.49	0.9961	0.98	0.22	0.39	0.32	0.96	0.99	0.74
C21orf88	0.072	0.94	0.79	0.058	0.99972	0.71	0.033	0.95	0.79	0.9985	0.78
C21orf90	0.13	0.53	0.24	0.66	0.94	0.7	0.35	0.86	0.72	0.3	0.68
C21orf91	0.23	0.17	0.21	0.88	0.98	0.63	0.79	0.28	0.071	0.56	0.61
C22orf15	0.23	0.58	0.55	0.07	0.93	0.95	0.54	0.5	0.46	0.0048	0.89
C22orf23	0.76	0.23	0.074	0.59	0.93	0.4	0.84	0.9	0.42	0.99979	0.41
C22orf24	0.28	0.76	0.92	0.53	0.6	0.48	0.017	0.88	0.13	0.44	0.78
C22orf26	0.86	0.93	0.79	0.78	0.73	0.79	0.16	0.96	0.95	0.86	0.12
C22orf29	0.66	0.81	0.58	0.19	0.98	0.76	0.67	0.72	0.37	0.53	0.44
C22orf31	0.36	0.012	0.15	0.93	0.99	0.57	0.62	0.67	0.58	0.74	0.92
C22orf34	0.12	0.27	0.11	0.61	0.95	0.95	0.25	0.6	0.95	0.47	0.37
C22orf39	0.6	0.88	0.54	0.75	0.999984	0.6	0.82	0.72	0.83	0.9982	0.053
C22orf42	0.73	0.56	0.7	0.77	0.61	0.042	0.85	0.32	0.29	0.12	0.24
C22orf43	0.011	0.29	0.36	0.9994	0.81	0.99	0.66	0.73	0.63	0.91	0.64
C22orf46	0.55	0.86	0.91	0.00023	0.9	0.44	0.95	0.94	0.64	0.96	0.047
C2CD2L	0.72	0.024	0.92	0.34	0.34	0.96	0.6	0.74	0.34	0.011	0.053
C2CD2	0.39	0.18	0.3	0.036	0.96	0.033	0.74	0.8	0.5	0.4	0.83
C2CD3	0.48	0.91	0.96	0.054	0.96	0.37	0.13	0.75	0.085	0.95	0.5
C2CD4A	0.46	0.29	0.99	0.0023	0.37	0.22	0.24	0.66	0.34	0.0064	0.39
C2CD4B	0.043	0.2	0.99	0.47	0.99	0.82	0.81	0.47	0.28	0.77	0.9975
C2CD4C	0.5	0.91	0.64	1.3e-05	0.93	0.87	0.63	0.18	0.62	0.9967	0.22
C2orf15	0.5	0.85	0.56	0.9999944	0.998	0.28	0.42	0.78	0.74	0.55	0.88
C2orf16	0.41	0.94	0.58	0.51	0.82	0.3	0.072	0.75	0.56	0.99965	0.96
C2orf27A	0.78	0.95	0.31	0.88	0.74	0.9	0.75	0.74	0.56	0.96	0.85
C2orf27B	0.65	0.12	0.76	0.94	0.25	0.61	0.25	0.36	0.64	0.1	0.88
C2orf40	0.79	0.33	0.85	0.95	0.999981	0.55	0.37	0.32	0.89	0.99999969	0.99
C2orf42	0.66	0.56	0.67	0.97	0.9979	0.28	0.28	0.44	0.86	0.9999984	0.93
C2orf43	0.65	0.3	0.96	0.97	0.99	0.51	0.17	0.81	0.61	0.8	0.35
C2orf44	0.76	0.71	0.61	0.37	0.9952	0.53	0.68	0.35	0.71	0.89	0.56
C2orf47	0.87	0.0044	0.4	0.61	0.99	0.032	0.55	0.88	0.19	0.077	0.19
C2orf48	0.14	0.69	0.066	0.9987	0.82	0.47	0.14	0.65	0.26	0.23	0.51
C2orf49	0.57	0.39	0.28	0.97	0.97	0.15	0.088	0.94	0.25	0.58	0.039
C2orf50	0.17	0.87	0.98	0.018	0.92	0.62	0.26	0.34	0.41	0.93	0.98
C2orf53	0.15	0.058	0.15	0.88	0.9	0.46	0.95	0.71	0.43	0.71	0.94
C2orf54	0.47	0.22	0.15	0.99999925	0.56	0.62	0.49	0.67	0.24	0.98	0.9985
C2orf57	0.97	0.77	0.98	0.38	0.2	0.38	0.83	0.6	0.86	0.68	0.33
C2orf61	0.33	0.85	0.92	0.91	0.89	0.9	0.42	0.9	0.11	0.72	0.44
C2orf62	0.74	0.98	0.8	0.49	0.87	0.38	0.95	0.8	0.78	0.47	0.95
C2orf66	0.058	0.91	0.11	0.33	0.54	0.52	0.18	0.16	0.86	0.17	0.73
C2orf68	0.088	0.17	0.74	0.99941	0.9981	0.52	0.76	0.72	0.66	0.99981	0.97
C2orf69	0.23	0.11	0.058	0.16	0.99946	0.16	0.73	0.3	0.66	0.029	0.11
C2orf70	0.15	0.6	0.92	0.98	0.95	0.63	0.36	0.39	0.26	0.99	0.999933
C2orf71	0.23	0.09	0.99	0.54	0.97	0.11	0.28	0.046	0.64	0.986	0.44
C2orf72	0.23	0.0084	0.94	0.016	0.98	0.62	0.17	0.25	0.27	0.33	0.61
C2orf73	0.48	0.99	0.73	0.89	0.79	0.3	0.24	0.13	0.95	0.9	0.98
C2orf74	0.16	0.89	0.5	0.17	0.13	0.38	0.88	0.16	0.37	0.999945	0.61
C2orf76	0.14	0.18	0.43	0.999959	0.999961	0.85	0.52	0.38	0.5	0.91	0.32
C2orf78	0.12	0.38	0.7	0.9	0.22	0.4	0.51	0.33	0.12	0.19	0.45
C2orf80	0.18	0.15	0.57	0.64	0.14	0.64	0.58	0.95	0.91	0.13	0.47
C2orf82	0.14	0.02	0.97	0.9981	0.55	0.86	0.98	0.13	0.55	0.00061	0.67
C2orf83	0.029	0.51	0.52	0.93	0.94	0.88	0.86	0.11	0.42	0.65	0.5
C2orf88	0.77	0.024	0.92	0.21	0.999926	0.36	0.33	0.44	0.95	0.93	0.36
C3AR1	0.95	0.41	0.048	0.0017	0.058	0.9	0.24	0.2	0.9	0.3	0.06
C3P1	0.29	0.38	0.69	0.97	0.02	0.99	0.0039	0.72	0.41	0.47	0.34
C3orf14	0.3	0.73	0.55	0.96	0.97	0.078	0.36	0.12	0.36	0.99982	0.72
C3orf17	0.84	0.16	0.62	0.9984	0.99953	0.13	0.36	0.41	0.5	0.82	0.73
C3orf18	0.32	0.83	0.99	0.2	0.99	0.19	0.86	0.69	0.74	0.999987	0.92
C3orf20	0.04	0.0013	0.68	0.0036	0.42	0.48	0.42	0.96	0.23	0.6	0.14
C3orf22	0.41	0.63	0.82	0.44	0.77	0.32	0.55	0.43	0.6	0.63	0.73
C3orf27	0.03	0.14	0.19	0.52	0.73	0.014	0.48	0.54	0.01	0.69	0.51
C3orf30	0.8	0.68	0.59	0.33	0.92	0.35	0.98	0.034	0.12	0.32	0.8
C3orf33	0.78	0.39	0.95	0.017	0.99952	0.21	0.59	0.098	0.67	0.48	0.13
C3orf35	0.11	0.25	0.8	0.95	0.52	0.83	0.7	0.76	0.97	0.68	0.51
C3orf36	0.69	0.6	0.59	0.48	0.88	0.67	0.98	0.63	0.92	0.99	0.88
C3orf37	0.85	0.28	0.51	0.084	0.9968	0.14	0.5	0.22	0.19	0.019	0.002
C3orf38	0.25	0.065	0.9	0.97	0.22	0.38	0.043	0.51	0.26	0.045	0.023
C3orf43	0.24	0.53	0.66	0.011	0.99928	0.52	0.55	0.35	0.13	0.45	0.11
C3orf49	0.91	0.63	0.53	0.92	0.83	0.55	0.17	0.53	0.84	0.93	0.4
C3orf52	0.54	0.57	0.73	0.36	0.97	0.2	0.14	0.94	0.68	0.72	0.41
C3orf55	0.8	0.78	0.53	0.97	0.9986	0.27	0.81	0.017	0.28	0.999984	0.97
C3orf58	0.4	0.019	0.65	0.38	0.9999915	0.55	0.35	0.011	0.19	0.5	0.27
C3orf62	0.5	0.57	0.52	0.042	0.0012	0.53	0.66	0.47	0.84	0.77	0.077
C3orf65	0.64	0.0017	0.83	0.99936	0.98	0.51	0.86	0.4	0.14	0.94	0.93
C3orf67	0.062	0.93	0.78	0.9999943	0.83	0.6	0.51	0.48	0.56	0.99971	0.99
C3orf70	0.033	0.037	0.46	0.9	0.999939	0.72	0.1	0.27	0.37	0.99914	0.77
C3orf72	0.69	0.87	0.85	7.2e-08	0.62	0.97	0.23	0.31	0.25	0.65	0.89
C3orf79	0.77	0.18	0.26	0.19	0.61	0.97	0.51	0.13	0.53	0.86	0.56
C3	0.99	0.63	0.87	0.16	0.55	0.95	0.22	0.42	0.95	0.99	0.96
C4BPA	0.015	0.31	0.95	0.96	0.84	0.98	0.15	0.047	0.8	0.9	0.71
C4BPB	0.21	0.74	0.96	0.00013	0.88	0.24	0.063	0.59	0.94	0.00017	0.83
C4orf17	0.014	0.59	0.78	0.17	0.48	0.81	0.17	0.6	0.48	0.17	0.26
C4orf19	0.2	0.2	0.81	0.1	0.9	0.59	0.064	0.23	0.6	0.86	0.96
C4orf21	0.027	0.49	0.19	0.23	0.98	0.67	0.67	0.89	0.64	0.014	0.056
C4orf22	0.47	0.99	0.9	0.56	0.13	0.46	0.27	0.49	0.91	0.85	0.96
C4orf26	0.39	0.069	0.69	0.87	0.72	0.15	0.82	0.9	0.87	0.26	0.45
C4orf27	0.63	0.54	0.28	0.00036	0.74	0.55	0.66	0.35	0.7	5.7e-05	0.16
C4orf29	0.19	0.0076	0.067	0.64	0.9975	0.12	0.24	0.6	0.47	0.009	0.099
C4orf32	0.032	0.29	0.25	0.24	0.48	0.94	0.42	0.95	0.84	0.6	0.11
C4orf33	0.24	0.22	0.56	0.9991	0.21	0.13	0.018	0.45	0.69	3.4e-05	0.13
C4orf36	0.65	0.75	0.33	0.56	0.92	0.14	0.17	0.077	0.84	0.47	0.34
C4orf3	0.74	0.014	0.12	0.0039	0.33	0.15	0.19	0.52	0.78	0.37	0.011
C4orf40	0.077	0.19	0.47	0.49	0.88	0.54	0.44	0.24	0.34	0.81	0.87
C4orf45	0.27	0.42	0.74	0.42	0.66	0.64	0.14	0.52	0.59	0.75	0.8
C4orf46	0.86	0.55	0.37	0.35	0.96	0.18	0.17	0.83	0.52	5.3e-06	0.0011
C4orf47	0.14	0.4	0.24	0.12	0.45	0.73	0.69	0.53	0.93	0.94	0.56
C4orf48	0.58	0.71	0.95	0.99921	1.6e-05	0.54	0.96	0.78	0.42	0.86	0.71
C4orf51	0.83	0.46	0.49	0.84	0.57	0.78	0.052	0.77	0.42	0.76	0.26
C4orf6	0.51	0.14	0.42	0.98	0.32	0.94	0.099	0.8	0.093	0.87	0.76
C5AR1	0.93	0.72	0.84	0.0086	0.26	0.92	0.64	0.56	0.9	0.14	0.25
C5orf15	0.026	0.4	0.88	0.022	0.66	0.29	0.24	0.86	0.74	0.0055	0.11
C5orf20	0.93	0.35	0.0055	0.082	0.082	0.97	0.31	0.3	0.94	0.89	0.29
C5orf22	0.38	0.3	0.34	0.24	0.99988	0.24	0.021	0.28	0.29	0.33	0.025
C5orf24	0.24	0.39	0.42	0.42	0.9973	0.29	0.68	0.69	0.67	0.074	0.29
C5orf27	0.39	0.046	0.94	0.3	0.99	0.76	0.48	0.95	0.95	0.9989	0.36
C5orf28	0.089	0.025	0.1	0.98	0.9999	0.44	0.17	0.51	0.78	0.13	0.68
C5orf30	0.38	0.82	0.35	0.93	0.97	0.26	0.45	0.75	0.72	1.6e-07	0.49
C5orf34	0.5	0.3	0.23	0.99965	0.99985	0.15	0.14	0.49	0.3	0.22	0.24
C5orf38	0.92	0.53	0.26	0.0065	0.33	0.73	0.79	0.41	0.052	0.64	0.28
C5orf42	0.24	0.72	0.3	0.92	0.99971	0.28	0.13	0.4	0.28	0.95	0.86
C5orf45	0.067	0.74	0.67	0.53	0.093	0.67	0.94	0.057	0.98	0.98	0.78
C5orf46	0.72	0.35	0.98	0.016	0.96	0.93	0.19	0.71	0.91	0.0024	0.19
C5orf47	0.5	0.62	0.9	0.34	0.22	0.5	0.47	0.12	0.081	0.73	0.67
C5orf48	0.54	0.12	0.45	0.9999958	0.22	0.94	0.34	0.012	0.36	0.92	0.02
C5orf49	0.054	0.73	0.89	0.7	0.98	0.33	0.35	0.52	0.95	0.9999962	0.97
C5orf51	0.19	0.28	0.13	0.3	0.999933	0.056	0.082	0.49	0.38	0.69	0.23
C5orf54	0.56	0.32	0.86	0.9983	0.9951	0.088	0.91	0.043	0.5	0.89	0.59
C5orf55	0.2	0.98	0.85	0.6	0.97	0.43	0.59	0.62	0.66	0.99989	0.56
C5orf56	0.74	0.22	0.014	0.0011	0.014	0.95	0.81	0.51	0.97	0.0014	0.39
C5orf58	0.018	0.37	0.13	0.12	0.52	0.98	0.36	0.59	0.96	0.48	0.59
C5orf60	0.88	0.56	0.82	0.069	0.8	0.56	0.45	0.88	0.23	0.46	0.6
C5	0.83	0.71	0.6	0.95	0.9975	0.14	0.072	0.76	0.86	0.99	0.72
C6orf106	0.94	0.049	0.017	0.072	0.95	0.56	0.7	0.098	0.061	0.99906	0.25
C6orf10	0.46	0.92	0.21	0.15	0.096	0.16	0.92	0.014	0.55	0.64	0.29
C6orf118	0.83	0.85	0.71	0.15	0.91	0.76	0.43	0.29	0.95	0.4	0.97
C6orf120	0.62	0.32	0.87	0.999999	0.9984	0.039	0.55	0.77	0.17	0.32	0.25
[truncated: 16,129 more rows]
